# Supplementary material for: Haploid Mutation Mapping Identifies a Homoeologous Non‐Reciprocal Translocation Linked to Reduced Fibre and Enhanced Protein in Brassica napus
Source: Plant Biotechnol J. 2026 Jan 29;24(5):3219–43. doi: 10.1111/pbi.70535 (PMC13110153; doi:10.1111/pbi.70535)
Supplement: Supplementary file 1 — Supporting Information: 1. A syntelog matrix representing individual Arabidopsis thaliana genes and the corresponding Brassica napus homeologues. [file PBI-24-3219-s003.xlsx]

## Sheet: Suppl. Data 1
Supplementary Data 1. A syntelog matrix representing individual Arabidopsis thaliana genes and the corresponding Brassica napus homeologues
TAIR10_locus_id	Brassica napus subgenomes (locus_IDs)						TAIR_Gene_Model_Type	TAIR10_other name	TAIR10_Description	TAIR10_Interpro domains/localization
	A_LF	A_MF1	A_MF2	C_LF	C_MF1	C_MF2
START A
AT1G01010	BnaA10g000530.1TZ.1	x	x	BnaC05g000980.1TZ.1	x	x	protein_coding	NAC domain containing protein 1	NAC domain containing protein 1 (NAC001); FUNCTIONS IN: sequence-specific DNA binding transcription factor activity; INVOLVED IN: multicellular organismal development, regulation of transcription; LOCATED IN: cellular component unknown; EXPRESSED IN: 7 plant structures; EXPRESSED DURING: 4 anthesis, C globular stage, petal differentiation and expansion stage; CONTAINS InterPro DOMAIN/s: No apical…
AT1G01020	BnaA10g000520.1TZ.1	x	x	BnaC05g000900.1TZ.1	x	x	protein_coding	Arv1-like protein	ARV1; CONTAINS InterPro DOMAIN/s: Arv1-like protein (InterPro:IPR007290); BEST Arabidopsis thaliana protein match is: Arv1-like protein (TAIR:AT4G01510.1); Has 311 Blast hits to 311 proteins in 154 species: Archae - 0; Bacteria - 0; Metazoa - 110; Fungi - 115; Plants - 42; Viruses - 0; Other Eukaryotes - 44 (source: NCBI BLink).
AT1G01030	BnaA10g000510.1TZ.1	x	x	BnaC05g000890.1TZ.1	x	x	protein_coding	AP2/B3-like transcriptional factor family protein	NGATHA3 (NGA3); CONTAINS InterPro DOMAIN/s: Transcriptional factor B3 (InterPro:IPR003340); BEST Arabidopsis thaliana protein match is: AP2/B3-like transcriptional factor family protein (TAIR:AT4G01500.1); Has 1380 Blast hits to 1379 proteins in 72 species: Archae - 0; Bacteria - 0; Metazoa - 0; Fungi - 0; Plants - 1380; Viruses - 0; Other Eukaryotes - 0 (source: NCBI BLink).
AT1G01040	BnaA10g000500.1TZ.1	x	x	BnaC05g000880.1TZ.1	x	x	protein_coding	dicer-like 1	Encodes a Dicer homolog. Dicer is a RNA helicase involved in microRNA processing. Mutations in this locus can result in embryo lethality. Embryo shape at seed maturity is globular-elongate. Other mutants convert the floral meristems to an indeterminate state, others yet show defects in ovule development. mRNA is expressed in all shoot tissues. DCL1 is able to produce miRNAs and siRNAs.	dicer-like 1 (DCL1); CONTAINS InterPro DOMAIN/s: Restriction endonuclease, type I, R subunit/Type III, Res subunit (InterPro:IPR006935), Double-stranded RNA-binding (InterPro:IPR001159), Argonaute/Dicer protein, PAZ (InterPro:IPR003100), Ribonuclease III (InterPro:IPR000999), Double-stranded RNA-binding-like (InterPro:IPR014720), DEAD-like helicase, N-terminal (InterPro:IPR014001), DNA/RNA helica…
AT1G01050	BnaA10g000490.1TZ.1	BnaA09g104760.1TZ.1	x	BnaC05g000870.1TZ.1	BnaC08g086130.1TZ.1	x	protein_coding	pyrophosphorylase 1	Encodes a soluble protein with inorganic pyrophosphatase activity that is highly specific for Mg-inorganic pyrophosphate.	pyrophosphorylase 1 (PPa1); FUNCTIONS IN: inorganic diphosphatase activity; INVOLVED IN: phosphate metabolic process, metabolic process; LOCATED IN: nucleus, membrane, cytoplasm; EXPRESSED IN: 24 plant structures; EXPRESSED DURING: 15 growth stages; CONTAINS InterPro DOMAIN/s: Inorganic pyrophosphatase (InterPro:IPR008162); BEST Arabidopsis thaliana protein match is: pyrophosphorylase 3 (TAIR:AT2…
AT1G01060	BnaA10g000480.1TZ.1	x	x	BnaC05g000860.1TZ.1	BnaC08g086140.1TZ.1	x	protein_coding	Homeodomain-like superfamily protein	LHY encodes a myb-related putative transcription factor involved in circadian rhythm along with another myb transcription factor CCA1	LATE ELONGATED HYPOCOTYL (LHY); CONTAINS InterPro DOMAIN/s: SANT, DNA-binding (InterPro:IPR001005), Homeodomain-like (InterPro:IPR009057), Myb, DNA-binding (InterPro:IPR014778), HTH transcriptional regulator, Myb-type, DNA-binding (InterPro:IPR017930), Myb-like DNA-binding domain, SHAQKYF class (InterPro:IPR006447); BEST Arabidopsis thaliana protein match is: circadian clock associated 1 (TAIR:AT…
AT1G01070	BnaA10g000470.1TZ.1	BnaA09g104780.1TZ.1	x	BnaC05g000840.1TZ.1	BnaC08g086160.1TZ.1	x	protein_coding	nodulin MtN21 /EamA-like transporter family protein	nodulin MtN21-like transporter family protein	nodulin MtN21 /EamA-like transporter family protein; LOCATED IN: membrane; EXPRESSED IN: 17 plant structures; EXPRESSED DURING: 7 growth stages; CONTAINS InterPro DOMAIN/s: Protein of unknown function DUF6, transmembrane (InterPro:IPR000620); BEST Arabidopsis thaliana protein match is: nodulin MtN21 /EamA-like transporter family protein (TAIR:AT1G11460.1); Has 3211 Blast hits to 3199 proteins in …
AT1G01080	BnaA10g000450.1TZ.1	x	x	BnaC05g000830.1TZ.1	x	x	protein_coding	RNA-binding (RRM/RBD/RNP motifs) family protein	RNA-binding (RRM/RBD/RNP motifs) family protein; FUNCTIONS IN: RNA binding, nucleotide binding, nucleic acid binding; INVOLVED IN: biological process unknown; LOCATED IN: chloroplast stroma, nucleus, chloroplast, chloroplast envelope; EXPRESSED IN: 23 plant structures; EXPRESSED DURING: 13 growth stages; CONTAINS InterPro DOMAIN/s: RNA recognition motif, RNP-1 (InterPro:IPR000504), Nucleotide-bin…
AT1G01090	BnaA10g000440.1TZ.1	BnaA09g104790.1TZ.1	x	BnaC05g000820.1TZ.1	BnaC08g086170.1TZ.1	x	protein_coding	pyruvate dehydrogenase E1 alpha	pyruvate dehydrogenase E1 alpha subunit	pyruvate dehydrogenase E1 alpha (PDH-E1 ALPHA); FUNCTIONS IN: pyruvate dehydrogenase (acetyl-transferring) activity; INVOLVED IN: oxidation reduction, glycolysis, metabolic process; LOCATED IN: chloroplast, plastid, chloroplast envelope; EXPRESSED IN: 25 plant structures; EXPRESSED DURING: 15 growth stages; CONTAINS InterPro DOMAIN/s: Dehydrogenase, E1 component (InterPro:IPR001017), Pyruvate deh…
AT1G01100	BnaA10g000430.1TZ.1	BnaA09g104800.1TZ.1	x	BnaC05g000810.1TZ.1	BnaC08g086180.1TZ.1	x	protein_coding	60S acidic ribosomal protein family	60S acidic ribosomal protein family; FUNCTIONS IN: structural constituent of ribosome; INVOLVED IN: translational elongation; LOCATED IN: cytosol, cytosolic ribosome, ribosome, nucleus, plasma membrane; EXPRESSED IN: 25 plant structures; EXPRESSED DURING: 14 growth stages; CONTAINS InterPro DOMAIN/s: Ribosomal protein 60S (InterPro:IPR001813); BEST Arabidopsis thaliana protein match is: 60S acidi…
AT1G01110	BnaA10g000420.1TZ.1	x	x	BnaC05g000800.1TZ.1	x	x	protein_coding	IQ-domain 18	IQ-domain 18 (IQD18); FUNCTIONS IN: molecular function unknown; LOCATED IN: mitochondrion; EXPRESSED IN: 10 plant structures; EXPRESSED DURING: 6 growth stages; BEST Arabidopsis thaliana protein match is: IQ-domain 17 (TAIR:AT4G00820.1); Has 1112 Blast hits to 678 proteins in 50 species: Archae - 0; Bacteria - 10; Metazoa - 109; Fungi - 16; Plants - 528; Viruses - 4; Other Eukaryotes - 445 (sourc…
AT1G01120	BnaA10g000410.1TZ.1	BnaA09g104810.1TZ.1	x	BnaC05g000790.1TZ.1	BnaC08g086190.1TZ.1	x	protein_coding	3-ketoacyl-CoA synthase 1	Encodes a condensing enzyme KCS1 (3-ketoacyl-CoA synthase 1) which is involved in the critical fatty acid elongation process in wax biosynthesis.	3-ketoacyl-CoA synthase 1 (KCS1); FUNCTIONS IN: fatty acid elongase activity, acyltransferase activity; INVOLVED IN: in 7 processes; LOCATED IN: cytosolic ribosome, endoplasmic reticulum, membrane; EXPRESSED IN: 29 plant structures; EXPRESSED DURING: 13 growth stages; CONTAINS InterPro DOMAIN/s: Thiolase-like (InterPro:IPR016039), Very-long-chain 3-ketoacyl-CoA synthase (InterPro:IPR012392), 3-Ox…
AT1G01140	BnaA10g000400.1TZ.1	BnaA09g104820.1TZ.1	x	BnaC05g000780.1TZ.1	BnaC08g086220.1TZ.1	x	protein_coding	CBL-interacting protein kinase 9	Encodes a CBL-interacting protein kinase with similarity to SOS2	CBL-interacting protein kinase 9 (CIPK9); FUNCTIONS IN: protein serine/threonine kinase activity, protein kinase activity, kinase activity, ATP binding; INVOLVED IN: in 6 processes; EXPRESSED IN: 23 plant structures; EXPRESSED DURING: 15 growth stages; CONTAINS InterPro DOMAIN/s: Protein kinase, ATP binding site (InterPro:IPR017441), NAF/FISL domain (InterPro:IPR018451), Serine/threonine-protein …
AT1G01150	x	x	x	x	x	x	protein_coding	Homeodomain-like protein with RING/FYVE/PHD-type zinc finger domain	Homeodomain-like protein with RING/FYVE/PHD-type zinc finger domain; FUNCTIONS IN: DNA binding, zinc ion binding; INVOLVED IN: regulation of transcription; EXPRESSED IN: 8 plant structures; EXPRESSED DURING: 4 anthesis, petal differentiation and expansion stage, E expanded cotyledon stage, D bilateral stage; CONTAINS InterPro DOMAIN/s: Homeodomain-like (InterPro:IPR009057), Zinc finger, PHD-type,…
AT1G01160	BnaA10g000390.1TZ.1	BnaA09g104840.1TZ.1	x	BnaC05g000770.1TZ.1	BnaC08g086240.1TZ.1	x	protein_coding	GRF1-interacting factor 2	Arabidopsis thaliana GRF1-interacting factor 2 (GIF2) mRNA	GRF1-interacting factor 2 (GIF2); CONTAINS InterPro DOMAIN/s: SSXT (InterPro:IPR007726); BEST Arabidopsis thaliana protein match is: GRF1-interacting factor 3 (TAIR:AT4G00850.1); Has 425 Blast hits to 425 proteins in 91 species: Archae - 0; Bacteria - 4; Metazoa - 291; Fungi - 20; Plants - 89; Viruses - 0; Other Eukaryotes - 21 (source: NCBI BLink).
AT1G01170	BnaA10g000380.1TZ.1	x	x	BnaC05g000760.1TZ.1	x	x	protein_coding	Protein of unknown function (DUF1138)	Protein of unknown function (DUF1138); FUNCTIONS IN: molecular function unknown; INVOLVED IN: response to stress; LOCATED IN: mitochondrion, membrane; EXPRESSED IN: 23 plant structures; EXPRESSED DURING: 13 growth stages; CONTAINS InterPro DOMAIN/s: Protein of unknown function DUF1138 (InterPro:IPR009515); BEST Arabidopsis thaliana protein match is: Protein of unknown function (DUF1138) (TAIR:AT4…
AT1G01180	BnaA10g000370.1TZ.1	x	x	BnaC05g000750.1TZ.1	x	x	protein_coding	S-adenosyl-L-methionine-dependent methyltransferases superfamily protein	S-adenosyl-L-methionine-dependent methyltransferases superfamily protein; FUNCTIONS IN: methyltransferase activity; INVOLVED IN: lipid biosynthetic process; EXPRESSED IN: sperm cell, hypocotyl; CONTAINS InterPro DOMAIN/s: Rhamnosyl O-methyltransferase/Cephalosporin hydroxylase (InterPro:IPR007072); Has 274 Blast hits to 274 proteins in 51 species: Archae - 0; Bacteria - 75; Metazoa - 2; Fungi - 0…
AT1G01190	BnaA10g000360.1TZ.1	BnaA09g104860.1TZ.1	x	BnaC05g000740.1TZ.1	BnaC08g086250.1TZ.1	x	protein_coding	cytochrome P450, family 78, subfamily A, polypeptide 8	member of CYP78A	cytochrome P450, family 78, subfamily A, polypeptide 8 (CYP78A8); FUNCTIONS IN: electron carrier activity, monooxygenase activity, iron ion binding, oxygen binding, heme binding; INVOLVED IN: oxidation reduction; LOCATED IN: endomembrane system; EXPRESSED IN: 6 plant structures; EXPRESSED DURING: LP.10 ten leaves visible, LP.02 two leaves visible, LP.12 twelve leaves visible; CONTAINS InterPro DO…
AT1G01200	BnaA10g000350.1TZ.1	x	x	BnaC05g000730.1TZ.1	x	x	protein_coding	RAB GTPase homolog A3	RAB GTPase homolog A3 (RABA3); FUNCTIONS IN: GTP binding; INVOLVED IN: protein transport, small GTPase mediated signal transduction; LOCATED IN: endosome, nucleus, cell plate; EXPRESSED IN: lateral root cap, hypocotyl, root, flower, epidermis; EXPRESSED DURING: petal differentiation and expansion stage; CONTAINS InterPro DOMAIN/s: Ras GTPase (InterPro:IPR001806), Small GTP-binding protein (InterP…
AT1G01210	x	BnaA09g104870.1TZ.1	x	x	BnaC08g086270.1TZ.1	x	protein_coding	DNA-directed RNA polymerase, subunit M, archaeal	DNA-directed RNA polymerase, subunit M, archaeal; FUNCTIONS IN: in 6 functions; INVOLVED IN: RNA elongation, regulation of transcription, DNA-dependent, transcription, regulation of transcription; LOCATED IN: nucleus; CONTAINS InterPro DOMAIN/s: Zinc finger, TFIIS-type (InterPro:IPR001222), DNA-directed RNA polymerase, M/15kDa subunit (InterPro:IPR001529), DNA-directed RNA polymerase, subunit M, …
AT1G01220	x	BnaA09g104880.1TZ.1	x	x	BnaC08g086280.1TZ.1	x	protein_coding	L-fucokinase/GDP-L-fucose pyrophosphorylase	Encodes a bifunctional enzyme that has both L-fucokinase and GDP-L-fucose pyrophosphorylase activities. It catalyzes the two steps of the L-fucose salvage pathway for the generation of activated GDP-L-fucose. This pathway seems to be of minor importance for cell wall polysaccharide biosynthesis compared to the de novo GDP-L-fucose biosynthesis pathway in Arabidopsis.	L-fucokinase/GDP-L-fucose pyrophosphorylase (FKGP); FUNCTIONS IN: fucose-1-phosphate guanylyltransferase activity, fucokinase activity, ATP binding, galactokinase activity; INVOLVED IN: GDP-L-fucose salvage; LOCATED IN: cytoplasm; EXPRESSED IN: 22 plant structures; EXPRESSED DURING: 13 growth stages; CONTAINS InterPro DOMAIN/s: Mevalonate/galactokinase (InterPro:IPR006206), Ribosomal protein S5 d…
AT1G01225	x	BnaA09g104890.1TZ.1	x	x	BnaC08g086290.1TZ.1	x	protein_coding	NC domain-containing protein-related	NC domain-containing protein-related; CONTAINS InterPro DOMAIN/s: NC (InterPro:IPR007053); BEST Arabidopsis thaliana protein match is: NC domain-containing protein-related (TAIR:AT4G00905.1); Has 173 Blast hits to 172 proteins in 34 species: Archae - 0; Bacteria - 24; Metazoa - 5; Fungi - 0; Plants - 139; Viruses - 0; Other Eukaryotes - 5 (source: NCBI BLink).
AT1G01230	BnaA10g000340.1TZ.1	BnaA09g104900.1TZ.1	x	BnaC05g000720.1TZ.1	BnaC08g086300.1TZ.1	x	protein_coding	ORMDL family protein	ORMDL family protein; FUNCTIONS IN: molecular function unknown; INVOLVED IN: protein folding; LOCATED IN: integral to membrane, endoplasmic reticulum; EXPRESSED IN: 24 plant structures; EXPRESSED DURING: 15 growth stages; CONTAINS InterPro DOMAIN/s: ORMDL (InterPro:IPR007203); BEST Arabidopsis thaliana protein match is: ORMDL family protein (TAIR:AT5G42000.1); Has 538 Blast hits to 538 proteins i…
AT1G01240	BnaA10g000330.1TZ.1	BnaA09g104910.1TZ.1	x	BnaC05g000710.1TZ.1	BnaC08g086310.1TZ.1	x	protein_coding	unknown protein; INVOLVED IN: N-terminal protein myristoylation; EXPRESSED IN: 17 plant structures; EXPRESSED DURING: 11 growth stages; BEST Arabidopsis thaliana protein match is: unknown protein (TAIR:AT2G46550.1); Has 95 Blast hits to 78 proteins in 16 species: Archae - 0; Bacteria - 2; Metazoa - 11; Fungi - 0; Plants - 80; Viruses - 0; Other Eukaryotes - 2 (source: NCBI BLink).
AT1G01250	BnaA10g000320.1TZ.1	BnaA09g104930.1TZ.1	x	BnaC05g000700.1TZ.1	BnaC08g086320.1TZ.1	x	protein_coding	Integrase-type DNA-binding superfamily protein	encodes a member of the DREB subfamily A-4 of ERF/AP2 transcription factor family. The protein contains one AP2 domain. There are 17 members in this subfamily including TINY.	Integrase-type DNA-binding superfamily protein; FUNCTIONS IN: DNA binding, sequence-specific DNA binding transcription factor activity; INVOLVED IN: regulation of transcription, DNA-dependent; LOCATED IN: nucleus, chloroplast; EXPRESSED IN: 10 plant structures; EXPRESSED DURING: 6 growth stages; CONTAINS InterPro DOMAIN/s: DNA-binding, integrase-type (InterPro:IPR016177), Pathogenesis-related tra…
AT1G01260	BnaA10g000310.1TZ.1	x	x	BnaC05g000690.1TZ.1	x	x	protein_coding	basic helix-loop-helix (bHLH) DNA-binding superfamily protein	basic helix-loop-helix (bHLH) DNA-binding superfamily protein; FUNCTIONS IN: DNA binding, sequence-specific DNA binding transcription factor activity; INVOLVED IN: regulation of transcription; LOCATED IN: nucleus; EXPRESSED IN: 24 plant structures; EXPRESSED DURING: 15 growth stages; CONTAINS InterPro DOMAIN/s: Helix-loop-helix DNA-binding domain (InterPro:IPR001092), Helix-loop-helix DNA-binding…
AT1G01280	BnaA10g000300.1TZ.1	BnaA09g104940.1TZ.1	x	BnaC05g000670.1TZ.1	BnaC08g086330.1TZ.1	x	protein_coding	cytochrome P450, family 703, subfamily A, polypeptide 2	member of CYP703A CYP703A2 is expressed specifically in anthers of land plants, catalyzing the in-chain hydroxylation at the C-7 position of medium-chain saturated fatty acids (lauric acid in-chain hydroxylase) which is involved in pollen development (sporopollenin synthesis).	cytochrome P450, family 703, subfamily A, polypeptide 2 (CYP703A2); FUNCTIONS IN: oxidoreductase activity, acting on paired donors, with incorporation or reduction of molecular oxygen, NADH or NADPH as one donor, and incorporation of one atom of oxygen, oxygen binding; INVOLVED IN: medium-chain fatty acid metabolic process, pollen wall assembly, medium-chain fatty acid biosynthetic process, sporo…
AT1G01290	x	BnaA09g104950.1TZ.1	x	x	BnaC08g086340.1TZ.1	x	protein_coding	cofactor of nitrate reductase and xanthine dehydrogenase 3	COFACTOR OF NITRATE REDUCTASE AND XANTHINE DEHYDROGENASE 3. Encodes a protein involved in molybdenum cofactor biosynthesis. Homologous to E.coli MoaC. Expression is low in all tissues examined, except in roots. Appears to have targeting signals for chloroplast or mitochondria	cofactor of nitrate reductase and xanthine dehydrogenase 3 (CNX3); CONTAINS InterPro DOMAIN/s: Molybdopterin cofactor biosynthesis C (MoaC) domain (InterPro:IPR002820); Has 5242 Blast hits to 5240 proteins in 1916 species: Archae - 213; Bacteria - 3669; Metazoa - 104; Fungi - 75; Plants - 45; Viruses - 0; Other Eukaryotes - 1136 (source: NCBI BLink).
AT1G01300	BnaA10g000290.1TZ.1	x	x	BnaC05g000660.1TZ.1	x	x	protein_coding	Eukaryotic aspartyl protease family protein	Eukaryotic aspartyl protease family protein; FUNCTIONS IN: aspartic-type endopeptidase activity; INVOLVED IN: proteolysis, response to karrikin; LOCATED IN: membrane, plant-type cell wall; EXPRESSED IN: 22 plant structures; EXPRESSED DURING: 13 growth stages; CONTAINS InterPro DOMAIN/s: Peptidase aspartic (InterPro:IPR021109), Peptidase aspartic, catalytic (InterPro:IPR009007), Peptidase A1 (Inte…
AT1G01305	x	x	x	x	x	x	protein_coding	unknown protein; FUNCTIONS IN: molecular function unknown; INVOLVED IN: biological process unknown; LOCATED IN: endomembrane system; Has 30201 Blast hits to 17322 proteins in 780 species: Archae - 12; Bacteria - 1396; Metazoa - 17338; Fungi - 3422; Plants - 5037; Viruses - 0; Other Eukaryotes - 2996 (source: NCBI BLink).
AT1G01310	BnaA10g000280.1TZ.1	BnaA09g104960.1TZ.1	x	BnaC05g000650.1TZ.1	BnaC08g086350.1TZ.1	x	protein_coding	CAP (Cysteine-rich secretory proteins, Antigen 5, and Pathogenesis-related 1 protein) superfamily protein	CAP (Cysteine-rich secretory proteins, Antigen 5, and Pathogenesis-related 1 protein) superfamily protein; FUNCTIONS IN: molecular function unknown; INVOLVED IN: biological process unknown; LOCATED IN: extracellular region; EXPRESSED IN: 6 plant structures; EXPRESSED DURING: L mature pollen stage, M germinated pollen stage, 4 anthesis, petal differentiation and expansion stage; CONTAINS InterPro …
AT1G01320	BnaA10g000270.1TZ.1	x	x	BnaC05g000640.1TZ.1	x	x	protein_coding	Tetratricopeptide repeat (TPR)-like superfamily protein	Tetratricopeptide repeat (TPR)-like superfamily protein; FUNCTIONS IN: binding; LOCATED IN: cellular component unknown; EXPRESSED IN: 24 plant structures; EXPRESSED DURING: 14 growth stages; CONTAINS InterPro DOMAIN/s: Tetratricopeptide-like helical (InterPro:IPR011990), Tetratricopeptide repeat-containing (InterPro:IPR013026), Tetratricopeptide repeat (InterPro:IPR019734); BEST Arabidopsis thali…
AT1G01340	x	x	x	x	x	x	protein_coding	cyclic nucleotide gated channel 10	member of Cyclic nucleotide gated channel family	cyclic nucleotide gated channel 10 (CNGC10); FUNCTIONS IN: ion channel activity, cyclic nucleotide binding, calmodulin binding; INVOLVED IN: ion transport, transmembrane transport; LOCATED IN: membrane; EXPRESSED IN: 14 plant structures; EXPRESSED DURING: 10 growth stages; CONTAINS InterPro DOMAIN/s: Cyclic nucleotide-binding (InterPro:IPR000595), Ion transport (InterPro:IPR005821), Cyclic nucleo…
AT1G01350	BnaA10g000250.1TZ.1	x	x	BnaC05g000620.1TZ.1	x	x	protein_coding	Zinc finger (CCCH-type/C3HC4-type RING finger) family protein	Zinc finger (CCCH-type/C3HC4-type RING finger) family protein; FUNCTIONS IN: zinc ion binding, nucleic acid binding; CONTAINS InterPro DOMAIN/s: Zinc finger, CCCH-type (InterPro:IPR000571), Zinc finger, RING-type, conserved site (InterPro:IPR017907), Zinc finger, RING-type (InterPro:IPR001841); BEST Arabidopsis thaliana protein match is: Zinc finger (CCCH-type/C3HC4-type RING finger) family prote…
AT1G01355	x	x	x	x	x	x	protein_coding	Putative endonuclease or glycosyl hydrolase	Putative endonuclease or glycosyl hydrolase; FUNCTIONS IN: zinc ion binding; INVOLVED IN: biological process unknown; LOCATED IN: intracellular; CONTAINS InterPro DOMAIN/s: Zinc finger, C2H2-type (InterPro:IPR007087); BEST Arabidopsis thaliana protein match is: Putative endonuclease or glycosyl hydrolase (TAIR:AT5G35640.1); Has 30201 Blast hits to 17322 proteins in 780 species: Archae - 12; Bacte…
AT1G01360	BnaA10g000230.1TZ.1	x	x	BnaC05g000610.1TZ.1	x	x	protein_coding	regulatory component of ABA receptor 1	Encodes RCAR1 (regulatory components of ABA receptor). Interacts with and regulates the type 2C protein phosphatases (PP2Cs) ABI1 and ABI2. Functions as abscisic acid sensor.	regulatory component of ABA receptor 1 (RCAR1); CONTAINS InterPro DOMAIN/s: Polyketide cyclase/dehydrase (InterPro:IPR019587); BEST Arabidopsis thaliana protein match is: PYR1-like 7 (TAIR:AT4G01026.1); Has 395 Blast hits to 395 proteins in 28 species: Archae - 0; Bacteria - 3; Metazoa - 0; Fungi - 0; Plants - 392; Viruses - 0; Other Eukaryotes - 0 (source: NCBI BLink).
AT1G01370	x	BnaA09g104970.1TZ.1	x	x	BnaC08g086360.1TZ.1	x	protein_coding	Histone superfamily protein	Encodes a centromere-identifying protein histone H3 variant. Localized at centromeres in both mitotic and meiotic cells.	HTR12; FUNCTIONS IN: DNA binding; INVOLVED IN: double fertilization forming a zygote and endosperm; LOCATED IN: chromosome, centromeric region, nucleus; EXPRESSED IN: 17 plant structures; EXPRESSED DURING: 8 growth stages; CONTAINS InterPro DOMAIN/s: Histone H3 (InterPro:IPR000164), Histone-fold (InterPro:IPR009072), Histone core (InterPro:IPR007125); BEST Arabidopsis thaliana protein match is: m…
AT1G01380	x	BnaA09g104980.1TZ.1	x	x	BnaC08g086370.1TZ.1	x	protein_coding	Homeodomain-like superfamily protein	ETC1 is involved in trichome and root hair patterning in Arabidopsis.	ENHANCER OF TRY AND CPC 1 (ETC1); FUNCTIONS IN: DNA binding, sequence-specific DNA binding transcription factor activity; INVOLVED IN: regulation of transcription, DNA-dependent, regulation of transcription; EXPRESSED IN: shoot apex, hypocotyl, root; CONTAINS InterPro DOMAIN/s: SANT, DNA-binding (InterPro:IPR001005), Homeodomain-like (InterPro:IPR009057), Myb, DNA-binding (InterPro:IPR014778), Ho…
AT1G01390	BnaA10g000210.1TZ.1	x	x	x	x	x	protein_coding	UDP-Glycosyltransferase superfamily protein	UDP-Glycosyltransferase superfamily protein; FUNCTIONS IN: UDP-glycosyltransferase activity, transferase activity, transferring glycosyl groups; INVOLVED IN: metabolic process; EXPRESSED IN: 7 plant structures; EXPRESSED DURING: 9 growth stages; CONTAINS InterPro DOMAIN/s: UDP-glucuronosyl/UDP-glucosyltransferase (InterPro:IPR002213); BEST Arabidopsis thaliana protein match is: UDP-glucosyl trans…
AT1G01400	x	x	x	x	x	x	protein_coding	unknown protein; Has 21 Blast hits to 21 proteins in 8 species: Archae - 0; Bacteria - 2; Metazoa - 2; Fungi - 1; Plants - 13; Viruses - 0; Other Eukaryotes - 3 (source: NCBI BLink).
AT1G01410	x	x	x	BnaC05g000570.1TZ.1	x	x	protein_coding	pumilio 22	Encodes a member of the Arabidopsis Pumilio (APUM) proteins containing PUF domain (eight repeats of approximately 36 amino acids each). PUF proteins regulate both mRNA stability and translation through sequence-specific binding to the 3' UTR of target mRNA transcripts.	pumilio 22 (PUM22); FUNCTIONS IN: RNA binding, binding; INVOLVED IN: biological process unknown; LOCATED IN: cellular component unknown; CONTAINS InterPro DOMAIN/s: Pumilio RNA-binding repeat (InterPro:IPR001313), Armadillo-like helical (InterPro:IPR011989), Armadillo-type fold (InterPro:IPR016024); BEST Arabidopsis thaliana protein match is: ARM repeat superfamily protein (TAIR:AT5G64490.1); Has…
AT1G01420	x	x	x	BnaC05g000560.1TZ.1	x	x	protein_coding	UDP-glucosyl transferase 72B3	UDP-glucosyl transferase 72B3 (UGT72B3); FUNCTIONS IN: quercetin 3-O-glucosyltransferase activity, UDP-glycosyltransferase activity, transferase activity, transferring glycosyl groups; INVOLVED IN: metabolic process; LOCATED IN: cellular component unknown; EXPRESSED IN: 11 plant structures; EXPRESSED DURING: LP.04 four leaves visible, petal differentiation and expansion stage; CONTAINS InterPro D…
AT1G01430	BnaA10g000200.1TZ.1	x	x	BnaC05g000550.1TZ.1	x	x	protein_coding	TRICHOME BIREFRINGENCE-LIKE 25	Encodes a member of the TBL (TRICHOME BIREFRINGENCE-LIKE) gene family containing a plant-specific DUF231 (domain of unknown function) domain. TBL gene family has 46 members, two of which (TBR/AT5G06700 and TBL3/AT5G01360) have been shown to be involved in the synthesis and deposition of secondary wall cellulose, presumably by influencing the esterification state of pectic polymers. A nomenclature…	TRICHOME BIREFRINGENCE-LIKE 25 (TBL25); CONTAINS InterPro DOMAIN/s: Protein of unknown function DUF231, plant (InterPro:IPR004253); BEST Arabidopsis thaliana protein match is: TRICHOME BIREFRINGENCE-LIKE 26 (TAIR:AT4G01080.1); Has 1353 Blast hits to 1335 proteins in 35 species: Archae - 0; Bacteria - 0; Metazoa - 0; Fungi - 6; Plants - 1340; Viruses - 0; Other Eukaryotes - 7 (source: NCBI BLink).
AT1G01440	BnaA10g000190.1TZ.1	x	x	BnaC05g000540.1TZ.1	x	x	protein_coding	Protein of unknown function (DUF3133)	Protein of unknown function (DUF3133); CONTAINS InterPro DOMAIN/s: Protein of unknown function DUF3133 (InterPro:IPR021480); BEST Arabidopsis thaliana protein match is: Protein of unknown function (DUF3133) (TAIR:AT4G01090.1); Has 702 Blast hits to 662 proteins in 107 species: Archae - 0; Bacteria - 15; Metazoa - 235; Fungi - 59; Plants - 328; Viruses - 0; Other Eukaryotes - 65 (source: NCBI BLin…
AT1G01450	x	BnaA09g104990.1TZ.1	x	x	BnaC08g086380.1TZ.1	x	protein_coding	Protein kinase superfamily protein	Protein kinase superfamily protein; FUNCTIONS IN: protein serine/threonine/tyrosine kinase activity, kinase activity; INVOLVED IN: protein amino acid phosphorylation; LOCATED IN: cellular component unknown; EXPRESSED IN: pollen tube; CONTAINS InterPro DOMAIN/s: Protein kinase, catalytic domain (InterPro:IPR000719), Serine/threonine-protein kinase domain (InterPro:IPR002290), Tyrosine-protein kina…
AT1G01453	BnaA10g000180.1TZ.1	x	x	BnaC05g000530.1TZ.1	x	x	protein_coding	unknown protein; FUNCTIONS IN: molecular function unknown; INVOLVED IN: biological process unknown; LOCATED IN: cellular component unknown; BEST Arabidopsis thaliana protein match is: unknown protein (TAIR:AT4G01110.1); Has 30201 Blast hits to 17322 proteins in 780 species: Archae - 12; Bacteria - 1396; Metazoa - 17338; Fungi - 3422; Plants - 5037; Viruses - 0; Other Eukaryotes - 2996 (source: NC…
AT1G01460	BnaA10g000170.1TZ.1	x	x	BnaC05g000520.1TZ.1	x	x	protein_coding	Phosphatidylinositol-4-phosphate 5-kinase, core	Type I phosphatidylinositol-4-phosphate 5-kinase, subfamily A.	PIPK11; FUNCTIONS IN: 1-phosphatidylinositol-4-phosphate 5-kinase activity, phosphatidylinositol phosphate kinase activity; INVOLVED IN: phosphatidylinositol metabolic process; LOCATED IN: cellular component unknown; EXPRESSED IN: sperm cell, sepal, male gametophyte, flower, pollen tube; EXPRESSED DURING: L mature pollen stage, M germinated pollen stage, 4 anthesis; CONTAINS InterPro DOMAIN/s: Ph…
AT1G01470	x	x	x	x	x	x	protein_coding	Late embryogenesis abundant protein	Encodes late-embryogenesis abundant protein whose mRNA levels are induced in response to wounding and light stress. Might be involved in protection against dessication.	LATE EMBRYOGENESIS ABUNDANT 14 (LEA14); CONTAINS InterPro DOMAIN/s: Water stress and hypersensitive response domain (InterPro:IPR013990), Late embryogenesis abundant protein, group 2 (InterPro:IPR004864); BEST Arabidopsis thaliana protein match is: Late embryogenesis abundant protein (TAIR:AT2G46140.1); Has 340 Blast hits to 340 proteins in 93 species: Archae - 0; Bacteria - 10; Metazoa - 0; Fung…
AT1G01471	x	x	x	x	x	x	protein_coding	unknown protein; Has 30201 Blast hits to 17322 proteins in 780 species: Archae - 12; Bacteria - 1396; Metazoa - 17338; Fungi - 3422; Plants - 5037; Viruses - 0; Other Eukaryotes - 2996 (source: NCBI BLink).
AT1G01480	BnaA10g000160.1TZ.1	x	x	BnaC05g000510.1TZ.1	x	x	protein_coding	1-amino-cyclopropane-1-carboxylate synthase 2	a member of the 1-aminocyclopropane-1-carboxylate (ACC) synthase (S-adenosyl-L-methionine methylthioadenosine-lyase, EC 4.4.1.14) gene family, isolated from a flower-specific cDNA library.	1-amino-cyclopropane-1-carboxylate synthase 2 (ACS2); CONTAINS InterPro DOMAIN/s: 1-aminocyclopropane-1-carboxylate synthase (InterPro:IPR001176), Aminotransferase, class I/classII (InterPro:IPR004839), Pyridoxal phosphate-dependent transferase, major domain (InterPro:IPR015424), Aminotransferases, class-I, pyridoxal-phosphate-binding site (InterPro:IPR004838), Pyridoxal phosphate-dependent trans…
AT1G01490	BnaA10g000150.1TZ.1	BnaA09g105000.1TZ.1	x	BnaC05g000500.1TZ.1	BnaC08g086400.1TZ.1	x	protein_coding	Heavy metal transport/detoxification superfamily protein	Heavy metal transport/detoxification superfamily protein ; FUNCTIONS IN: metal ion binding; INVOLVED IN: metal ion transport; LOCATED IN: cellular component unknown; EXPRESSED IN: 22 plant structures; EXPRESSED DURING: 14 growth stages; CONTAINS InterPro DOMAIN/s: Heavy metal transport/detoxification protein (InterPro:IPR006121); BEST Arabidopsis thaliana protein match is: Heavy metal transport/d…
AT1G01500	BnaA10g000140.1TZ.1	BnaA09g105010.1TZ.1	x	BnaC05g000490.1TZ.1	BnaC08g086410.1TZ.1	x	protein_coding	Erythronate-4-phosphate dehydrogenase family protein	Erythronate-4-phosphate dehydrogenase family protein; BEST Arabidopsis thaliana protein match is: Erythronate-4-phosphate dehydrogenase family protein (TAIR:AT1G19400.2); Has 143 Blast hits to 143 proteins in 19 species: Archae - 0; Bacteria - 0; Metazoa - 0; Fungi - 0; Plants - 143; Viruses - 0; Other Eukaryotes - 0 (source: NCBI BLink).
AT1G01510	BnaA10g000130.1TZ.1	x	x	BnaC05g000480.1TZ.1	x	x	protein_coding	NAD(P)-binding Rossmann-fold superfamily protein	Encodes a homolog of human CtBP. Mutant has longer and thicker leaves than wild type. Involved in controlling polar cell expansion in the leaf width direction.	ANGUSTIFOLIA (AN); CONTAINS InterPro DOMAIN/s: D-isomer specific 2-hydroxyacid dehydrogenase, NAD-binding (InterPro:IPR006140), NAD(P)-binding domain (InterPro:IPR016040); BEST Arabidopsis thaliana protein match is: D-isomer specific 2-hydroxyacid dehydrogenase family protein (TAIR:AT1G12550.1); Has 20556 Blast hits to 20427 proteins in 2617 species: Archae - 372; Bacteria - 13694; Metazoa - 624;…
AT1G01520	BnaA10g000120.1TZ.1	x	x	BnaC05g000470.1TZ.1	x	x	protein_coding	Homeodomain-like superfamily protein	Homeodomain-like superfamily protein; CONTAINS InterPro DOMAIN/s: SANT, DNA-binding (InterPro:IPR001005), Homeodomain-like (InterPro:IPR009057), Myb, DNA-binding (InterPro:IPR014778), Myb-like DNA-binding domain, SHAQKYF class (InterPro:IPR006447), HTH transcriptional regulator, Myb-type, DNA-binding (InterPro:IPR017930); BEST Arabidopsis thaliana protein match is: Homeodomain-like superfamily pr…
AT1G01530	x	x	x	x	x	x	protein_coding	AGAMOUS-like 28	AGAMOUS-like 28 (AGL28); FUNCTIONS IN: DNA binding, sequence-specific DNA binding transcription factor activity; INVOLVED IN: regulation of transcription, DNA-dependent; LOCATED IN: nucleus; EXPRESSED IN: central cell, embryo, endosperm; CONTAINS InterPro DOMAIN/s: Transcription factor, MADS-box (InterPro:IPR002100); BEST Arabidopsis thaliana protein match is: AGAMOUS-like 23 (TAIR:AT1G65360.1); …
AT1G01540	BnaA10g000110.1TZ.1	BnaA09g105020.1TZ.1	x	BnaC05g000460.1TZ.1	BnaC08g086420.1TZ.1	x	protein_coding	Protein kinase superfamily protein	Protein kinase superfamily protein; FUNCTIONS IN: protein serine/threonine kinase activity, protein kinase activity, kinase activity, ATP binding; INVOLVED IN: protein amino acid phosphorylation; LOCATED IN: plasma membrane; EXPRESSED IN: 23 plant structures; EXPRESSED DURING: 13 growth stages; CONTAINS InterPro DOMAIN/s: Protein kinase, ATP binding site (InterPro:IPR017441), Serine/threonine-pro…
AT1G01550	BnaA10g000100.1TZ.1	x	x	BnaC05g000450.1TZ.1	x	x	protein_coding	Protein of unknown function (DUF793)	Encodes a protein with no functionally characterized domains that to prevent the synthesis of a novel substance that moves from the root to the shoot, where it modifies shoot growth by interfering with auxin signaling. Synthesis and delivery of this substance requires neither phloem nor endodermis.	BYPASS 1 (BPS1); FUNCTIONS IN: molecular function unknown; LOCATED IN: plasma membrane; EXPRESSED IN: 24 plant structures; EXPRESSED DURING: 13 growth stages; CONTAINS InterPro DOMAIN/s: Protein BYPASS related (InterPro:IPR008511); BEST Arabidopsis thaliana protein match is: unknown protein (TAIR:AT2G46080.1); Has 170 Blast hits to 170 proteins in 24 species: Archae - 0; Bacteria - 0; Metazoa - 7…
AT1G01560	x	x	x	x	x	x	protein_coding	MAP kinase 11	member of MAP Kinase	MAP kinase 11 (MPK11); FUNCTIONS IN: MAP kinase activity, kinase activity; INVOLVED IN: signal transduction, response to abscisic acid stimulus; LOCATED IN: cellular component unknown; EXPRESSED IN: 22 plant structures; EXPRESSED DURING: 13 growth stages; CONTAINS InterPro DOMAIN/s: Protein kinase, ATP binding site (InterPro:IPR017441), Serine/threonine-protein kinase domain (InterPro:IPR002290),…
AT1G01570	BnaA10g000090.1TZ.1	x	x	BnaC05g000430.1TZ.1	x	x	protein_coding	Protein of unknown function (DUF604)	FUNCTIONS IN: transferase activity, transferring glycosyl groups; INVOLVED IN: biological process unknown; LOCATED IN: endomembrane system; EXPRESSED IN: 15 plant structures; EXPRESSED DURING: 7 growth stages; CONTAINS InterPro DOMAIN/s: Protein of unknown function DUF604 (InterPro:IPR006740); BEST Arabidopsis thaliana protein match is: fringe-related protein (TAIR:AT4G00300.1); Has 558 Blast hit…
AT1G01580	x	BnaA09g105030.1TZ.1	x	x	BnaC08g086430.1TZ.1	x	protein_coding	ferric reduction oxidase 2	Encodes the low-iron-inducible ferric chelate reductase responsible for reduction of iron at the root surface. It is likely to be the major Fe(III) chelate reductase in Arabidopsis iron metabolism. Coordinately regulated with IRT1, the major transporter responsible for high-affinity iron uptake from the soil, at both transcriptional and posttranscriptional levels. Steady state mRNA levels are reg…	ferric reduction oxidase 2 (FRO2); CONTAINS InterPro DOMAIN/s: Ferredoxin reductase-type FAD-binding domain (InterPro:IPR017927), Ferric reductase, NAD binding (InterPro:IPR013121), FAD-binding 8 (InterPro:IPR013112), Riboflavin synthase-like beta-barrel (InterPro:IPR017938), Ferric reductase-like transmembrane component, N-terminal (InterPro:IPR013130); BEST Arabidopsis thaliana protein match is…
AT1G01590	BnaA10g000080.1TZ.1	BnaA09g105040.1TZ.1	x	BnaC05g000410.1TZ.1	BnaC08g086440.1TZ.1	x	protein_coding	ferric reduction oxidase 1	Encodes a ferric-chelate reductase that is expressed at extremely low levels in Fe deficiency-induced seedlings.	ferric reduction oxidase 1 (FRO1); FUNCTIONS IN: ferric-chelate reductase activity; INVOLVED IN: oxidation reduction; LOCATED IN: integral to membrane, membrane; CONTAINS InterPro DOMAIN/s: Ferredoxin reductase-type FAD-binding domain (InterPro:IPR017927), Ferric reductase, NAD binding (InterPro:IPR013121), FAD-binding 8 (InterPro:IPR013112), Riboflavin synthase-like beta-barrel (InterPro:IPR0179…
AT1G01600	BnaA10g000070.1TZ.1	BnaA09g105050.1TZ.1	x	BnaC05g000400.1TZ.1	BnaC08g086450.1TZ.1	x	protein_coding	cytochrome P450, family 86, subfamily A, polypeptide 4	Encodes a member of the CYP86A subfamily of cytochrome p450 genes. Expressed significantly at highest level in mature stems and flowers.	cytochrome P450, family 86, subfamily A, polypeptide 4 (CYP86A4); CONTAINS InterPro DOMAIN/s: Cytochrome P450 (InterPro:IPR001128), Cytochrome P450, conserved site (InterPro:IPR017972), Cytochrome P450, E-class, group I (InterPro:IPR002401); BEST Arabidopsis thaliana protein match is: cytochrome P450, family 86, subfamily A, polypeptide 2 (TAIR:AT4G00360.1); Has 27858 Blast hits to 27767 proteins…
AT1G01610	BnaA10g000060.1TZ.1	BnaA09g105060.1TZ.1	x	BnaC05g000390.1TZ.1	BnaC08g086460.1TZ.1	x	protein_coding	glycerol-3-phosphate acyltransferase 4	bifunctional sn-glycerol-3-phosphate 2-O-acyltransferase/phosphatase. Involved in cutin assembly and is functionally redundant with GPAT8.	glycerol-3-phosphate acyltransferase 4 (GPAT4); FUNCTIONS IN: 1-acylglycerol-3-phosphate O-acyltransferase activity, acyltransferase activity; INVOLVED IN: metabolic process, cutin biosynthetic process; EXPRESSED IN: 25 plant structures; EXPRESSED DURING: 14 growth stages; CONTAINS InterPro DOMAIN/s: Phospholipid/glycerol acyltransferase (InterPro:IPR002123); BEST Arabidopsis thaliana protein mat…
AT1G01620	BnaA10g000050.1TZ.1	BnaA09g105070.1TZ.1	x	BnaC05g000380.1TZ.1	BnaC08g086470.1TZ.1	x	protein_coding	plasma membrane intrinsic protein 1C	a member of the plasma membrane intrinsic protein subfamily PIP1. localizes to the plasma membrane and exhibits water transport activity in Xenopus oocyte. expressed ubiquitously and protein level decreases slightly during leaf development.	plasma membrane intrinsic protein 1C (PIP1C); FUNCTIONS IN: water channel activity; INVOLVED IN: response to water deprivation, response to salt stress, transport, water transport; LOCATED IN: plasma membrane, chloroplast, membrane; EXPRESSED IN: 22 plant structures; EXPRESSED DURING: 14 growth stages; CONTAINS InterPro DOMAIN/s: Major intrinsic protein, conserved site (InterPro:IPR022357), Aquap…
AT1G01630	BnaA10g000040.1TZ.1	BnaA09g105080.1TZ.1	x	BnaC05g000370.1TZ.1	BnaC08g086490.1TZ.1	x	protein_coding	Sec14p-like phosphatidylinositol transfer family protein	Sec14p-like phosphatidylinositol transfer family protein; CONTAINS InterPro DOMAIN/s: Cellular retinaldehyde-binding/triple function, C-terminal (InterPro:IPR001251), Cellular retinaldehyde-binding/triple function, N-terminal (InterPro:IPR008273), Phosphatidylinositol transfer protein-like, N-terminal (InterPro:IPR011074); BEST Arabidopsis thaliana protein match is: Sec14p-like phosphatidylinosit…
AT1G01640	BnaA10g000030.1TZ.1	x	x	BnaC05g000360.1TZ.1	x	x	protein_coding	BTB/POZ domain-containing protein	Putative role in flower development. Comparison of SALK 011721C to Columbia wild type resulted in a trend toward earlier flowering in the mutant (P=0.1) (Stapleton and Woodruff 2009, personal communication).	BTB/POZ domain-containing protein; CONTAINS InterPro DOMAIN/s: BTB/POZ (InterPro:IPR013069), BTB/POZ fold (InterPro:IPR011333), Kelch related (InterPro:IPR013089), BTB/POZ-like (InterPro:IPR000210); BEST Arabidopsis thaliana protein match is: BTB/POZ domain-containing protein (TAIR:AT3G56230.1); Has 4339 Blast hits to 4265 proteins in 145 species: Archae - 0; Bacteria - 0; Metazoa - 3351; Fungi -…
AT1G01650	BnaA10g000020.1TZ.1	BnaA09g105090.1TZ.1	x	BnaC05g000350.1TZ.1	BnaC08g086500.1TZ.1	x	protein_coding	SIGNAL PEPTIDE PEPTIDASE-LIKE 4	SIGNAL PEPTIDE PEPTIDASE-LIKE 4 (SPPL4); FUNCTIONS IN: peptidase activity, aspartic-type endopeptidase activity; INVOLVED IN: proteolysis; LOCATED IN: endomembrane system, integral to membrane; EXPRESSED IN: 24 plant structures; EXPRESSED DURING: 13 growth stages; CONTAINS InterPro DOMAIN/s: Protease-associated PA (InterPro:IPR003137), Peptidase A22, presenilin signal peptide (InterPro:IPR006639)…
AT1G01660	BnaA10g000010.1TZ.1	x	x	BnaC05g000340.1TZ.1	x	x	protein_coding	RING/U-box superfamily protein	RING/U-box superfamily protein; FUNCTIONS IN: ubiquitin-protein ligase activity; INVOLVED IN: protein ubiquitination; LOCATED IN: ubiquitin ligase complex; CONTAINS InterPro DOMAIN/s: U box domain (InterPro:IPR003613); BEST Arabidopsis thaliana protein match is: U-box domain-containing protein kinase family protein (TAIR:AT2G45910.1); Has 73160 Blast hits to 42540 proteins in 2253 species: Archae…
AT1G01670	x	x	x	BnaC05g000330.1TZ.1	x	x	protein_coding	RING/U-box superfamily protein	RING/U-box superfamily protein; FUNCTIONS IN: ubiquitin-protein ligase activity; INVOLVED IN: protein ubiquitination; LOCATED IN: ubiquitin ligase complex; EXPRESSED IN: 12 plant structures; EXPRESSED DURING: 7 growth stages; CONTAINS InterPro DOMAIN/s: U box domain (InterPro:IPR003613); BEST Arabidopsis thaliana protein match is: RING/U-box superfamily protein (TAIR:AT3G61390.2); Has 3857 Blast …
AT1G01680	x	x	x	BnaC05g000320.1TZ.1	x	x	protein_coding	plant U-box 54	plant U-box 54 (PUB54); FUNCTIONS IN: ubiquitin-protein ligase activity; INVOLVED IN: response to stress, protein ubiquitination; LOCATED IN: ubiquitin ligase complex; CONTAINS InterPro DOMAIN/s: UspA (InterPro:IPR006016), U box domain (InterPro:IPR003613); BEST Arabidopsis thaliana protein match is: RING/U-box superfamily protein (TAIR:AT1G01660.1); Has 2251 Blast hits to 2122 proteins in 140 sp…
AT1G01690	x	x	x	x	x	x	protein_coding	putative recombination initiation defects 3	Encodes a novel plant-specific protein that is involved in meiotic double strand break formation.	putative recombination initiation defects 3 (PRD3); Has 279 Blast hits to 273 proteins in 87 species: Archae - 2; Bacteria - 106; Metazoa - 105; Fungi - 5; Plants - 32; Viruses - 0; Other Eukaryotes - 29 (source: NCBI BLink).
AT1G01695	x	BnaA09g105100.1TZ.1	x	x	BnaC08g086530.1TZ.1	x	protein_coding	Phosphatidylinositol N-acetyglucosaminlytransferase subunit P-related	Phosphatidylinositol N-acetyglucosaminlytransferase subunit P-related; FUNCTIONS IN: molecular function unknown; INVOLVED IN: biological process unknown; LOCATED IN: cellular component unknown; BEST Arabidopsis thaliana protein match is: Protein of unknown function (DUF3741) (TAIR:AT4G00440.1); Has 30201 Blast hits to 17322 proteins in 780 species: Archae - 12; Bacteria - 1396; Metazoa - 17338; F…
AT1G01700	x	x	x	x	x	x	protein_coding	RHO guanyl-nucleotide exchange factor 2	Encodes a member of KPP-like gene family, homolog of KPP (kinase partner protein) gene in tomato. Also a member of the RopGEF (guanine nucleotide exchange factor) family, containing the novel PRONE domain (plant-specific Rop nucleotide exchanger), which is exclusively active towards members of the Rop subfamily.	RHO guanyl-nucleotide exchange factor 2 (ROPGEF2); CONTAINS InterPro DOMAIN/s: Rop nucleotide exchanger, PRONE (InterPro:IPR005512); BEST Arabidopsis thaliana protein match is: RHO guanyl-nucleotide exchange factor 3 (TAIR:AT4G00460.2); Has 308 Blast hits to 304 proteins in 16 species: Archae - 0; Bacteria - 0; Metazoa - 0; Fungi - 0; Plants - 308; Viruses - 0; Other Eukaryotes - 0 (source: NCBI …
AT1G01710	x	x	x	BnaC05g000300.1TZ.1	x	x	protein_coding	Acyl-CoA thioesterase family protein	Acyl-CoA thioesterase family protein; FUNCTIONS IN: cyclic nucleotide binding, acyl-CoA thioesterase activity; INVOLVED IN: acyl-CoA metabolic process; LOCATED IN: peroxisome; EXPRESSED IN: 22 plant structures; EXPRESSED DURING: 14 growth stages; CONTAINS InterPro DOMAIN/s: Cyclic nucleotide-binding (InterPro:IPR000595), Cyclic nucleotide-binding-like (InterPro:IPR018490), Acyl-CoA thioesterase (…
AT1G01720	x	x	x	BnaC05g000290.1TZ.1	x	x	protein_coding	NAC (No Apical Meristem) domain transcriptional regulator superfamily protein	Belongs to a large family of putative transcriptional activators with NAC domain. Transcript level increases in response to wounding and abscisic acid. ATAF1 attentuates ABA signaling and sythesis. Mutants are hyposensitive to ABA.	ATAF1; CONTAINS InterPro DOMAIN/s: No apical meristem (NAM) protein (InterPro:IPR003441); BEST Arabidopsis thaliana protein match is: NAC domain containing protein 32 (TAIR:AT1G77450.1); Has 3043 Blast hits to 3037 proteins in 75 species: Archae - 0; Bacteria - 0; Metazoa - 0; Fungi - 0; Plants - 3043; Viruses - 0; Other Eukaryotes - 0 (source: NCBI BLink).
AT1G01725	x	x	x	x	x	x	protein_coding	unknown protein; FUNCTIONS IN: molecular function unknown; INVOLVED IN: biological process unknown; LOCATED IN: endomembrane system; EXPRESSED IN: 23 plant structures; EXPRESSED DURING: 14 growth stages; BEST Arabidopsis thaliana protein match is: unknown protein (TAIR:AT4G00530.1); Has 20 Blast hits to 20 proteins in 7 species: Archae - 0; Bacteria - 0; Metazoa - 0; Fungi - 0; Plants - 20; Virus…
AT1G01730	x	BnaA09g105110.1TZ.1	x	x	BnaC08g086540.1TZ.1	x	protein_coding	unknown protein; FUNCTIONS IN: molecular function unknown; INVOLVED IN: biological process unknown; LOCATED IN: chloroplast; EXPRESSED IN: 23 plant structures; EXPRESSED DURING: 13 growth stages; Has 42 Blast hits to 42 proteins in 17 species: Archae - 0; Bacteria - 2; Metazoa - 5; Fungi - 1; Plants - 34; Viruses - 0; Other Eukaryotes - 0 (source: NCBI BLink).
AT1G01740	x	x	x	BnaC05g000280.1TZ.1	x	x	protein_coding	Protein kinase protein with tetratricopeptide repeat domain	Protein kinase protein with tetratricopeptide repeat domain; FUNCTIONS IN: protein serine/threonine kinase activity, binding, protein kinase activity, kinase activity, ATP binding; INVOLVED IN: protein amino acid phosphorylation, N-terminal protein myristoylation; LOCATED IN: plasma membrane; EXPRESSED IN: 22 plant structures; EXPRESSED DURING: 13 growth stages; CONTAINS InterPro DOMAIN/s: Tetrat…
AT1G01750	x	BnaA09g105120.1TZ.1	x	BnaC05g000270.1TZ.1	x	x	protein_coding	actin depolymerizing factor 11	actin depolymerizing factor 11 (ADF11); FUNCTIONS IN: actin binding; INVOLVED IN: biological process unknown; LOCATED IN: intracellular; EXPRESSED IN: 6 plant structures; EXPRESSED DURING: 4 anthesis, petal differentiation and expansion stage; CONTAINS InterPro DOMAIN/s: Actin-binding, cofilin/tropomyosin type (InterPro:IPR002108); BEST Arabidopsis thaliana protein match is: actin depolymerizing …
AT1G01760	x	x	x	BnaC05g000260.1TZ.1	x	x	protein_coding	adenosine deaminases;RNA binding;RNA binding;adenosine deaminases	adenosine deaminases;RNA binding;RNA binding;adenosine deaminases; FUNCTIONS IN: RNA binding, adenosine deaminase activity; INVOLVED IN: RNA processing; LOCATED IN: cellular component unknown; CONTAINS InterPro DOMAIN/s: Adenosine deaminase/editase (InterPro:IPR002466); Has 30201 Blast hits to 17322 proteins in 780 species: Archae - 12; Bacteria - 1396; Metazoa - 17338; Fungi - 3422; Plants - 503…
AT1G01770	x	BnaA09g105130.1TZ.1	x	x	BnaC08g086560.1TZ.1	x	protein_coding	unknown protein; CONTAINS InterPro DOMAIN/s: Protein of unknown function DUF1446 (InterPro:IPR010839); Has 1597 Blast hits to 1509 proteins in 306 species: Archae - 4; Bacteria - 843; Metazoa - 22; Fungi - 131; Plants - 31; Viruses - 0; Other Eukaryotes - 566 (source: NCBI BLink).
AT1G01780	x	BnaA09g105140.1TZ.1	x	BnaC05g000250.1TZ.1	BnaC08g086570.1TZ.1	x	protein_coding	GATA type zinc finger transcription factor family protein	Encodes a member of the Arabidopsis LIM proteins: a family of actin bundlers with distinct expression patterns. WLIM1, WLIM2a, and WLIM2b are widely expressed, whereas PLIM2a, PLIM2b, and PLIM2c are predominantly expressed in pollen. Regulates actin cytoskeleton organization.	GATA type zinc finger transcription factor family protein; FUNCTIONS IN: zinc ion binding; INVOLVED IN: biological process unknown; LOCATED IN: cellular component unknown; EXPRESSED IN: 23 plant structures; EXPRESSED DURING: 15 growth stages; CONTAINS InterPro DOMAIN/s: Zinc finger, LIM-type (InterPro:IPR001781); BEST Arabidopsis thaliana protein match is: GATA type zinc finger transcription fact…
AT1G01790	x	BnaA09g105160.1TZ.1	x	BnaC05g000230.1TZ.1	BnaC08g086580.1TZ.1	x	protein_coding	K+ efflux antiporter 1	K efflux antiporter KEA1	K+ efflux antiporter 1 (KEA1); FUNCTIONS IN: potassium:hydrogen antiporter activity, potassium ion transmembrane transporter activity; INVOLVED IN: potassium ion transport, cation transport, metabolic process, transmembrane transport; LOCATED IN: chloroplast, chloroplast envelope; EXPRESSED IN: 23 plant structures; EXPRESSED DURING: 15 growth stages; CONTAINS InterPro DOMAIN/s: K+/H+ exchanger (I…
AT1G01800	x	x	x	BnaC05g000220.1TZ.1	x	x	protein_coding	NAD(P)-binding Rossmann-fold superfamily protein	NAD(P)-binding Rossmann-fold superfamily protein; FUNCTIONS IN: oxidoreductase activity, binding, catalytic activity; INVOLVED IN: oxidation reduction, metabolic process; LOCATED IN: plant-type cell wall; EXPRESSED IN: 22 plant structures; EXPRESSED DURING: 13 growth stages; CONTAINS InterPro DOMAIN/s: NAD(P)-binding domain (InterPro:IPR016040), Glucose/ribitol dehydrogenase (InterPro:IPR002347),…
AT1G01810	x	x	x	x	x	x	protein_coding	unknown protein; Has 12 Blast hits to 12 proteins in 5 species: Archae - 0; Bacteria - 0; Metazoa - 5; Fungi - 0; Plants - 7; Viruses - 0; Other Eukaryotes - 0 (source: NCBI BLink).
AT1G01820	x	BnaA09g105170.1TZ.1	x	x	BnaC08g086590.1TZ.1	x	protein_coding	peroxin 11c	member of the peroxin11 (PEX11) gene family, integral to peroxisome membrane, controls peroxisome proliferation.	peroxin 11c (PEX11C); CONTAINS InterPro DOMAIN/s: Peroxisomal biogenesis factor 11 (InterPro:IPR008733); BEST Arabidopsis thaliana protein match is: peroxin 11D (TAIR:AT2G45740.3); Has 289 Blast hits to 289 proteins in 81 species: Archae - 0; Bacteria - 0; Metazoa - 46; Fungi - 41; Plants - 179; Viruses - 0; Other Eukaryotes - 23 (source: NCBI BLink).
AT1G01830	x	x	x	BnaC05g000210.1TZ.1	x	x	protein_coding	ARM repeat superfamily protein	ARM repeat superfamily protein; FUNCTIONS IN: binding; LOCATED IN: cellular component unknown; EXPRESSED IN: 22 plant structures; EXPRESSED DURING: 13 growth stages; CONTAINS InterPro DOMAIN/s: Armadillo-like helical (InterPro:IPR011989), Armadillo (InterPro:IPR000225), Armadillo-type fold (InterPro:IPR016024); BEST Arabidopsis thaliana protein match is: ARM repeat superfamily protein (TAIR:AT2G4…
AT1G01840	x	x	x	BnaC05g000200.1TZ.1	x	x	protein_coding	unknown protein; Has 23 Blast hits to 23 proteins in 9 species: Archae - 0; Bacteria - 0; Metazoa - 0; Fungi - 0; Plants - 23; Viruses - 0; Other Eukaryotes - 0 (source: NCBI BLink).
AT1G01860	x	BnaA09g105180.1TZ.1	x	x	BnaC08g086600.1TZ.1	x	protein_coding	Ribosomal RNA adenine dimethylase family protein	dimethyladenosine transferase	PALEFACE 1 (PFC1); FUNCTIONS IN: mRNA (2'-O-methyladenosine-N6-)-methyltransferase activity; INVOLVED IN: response to cold; LOCATED IN: chloroplast; EXPRESSED IN: 22 plant structures; EXPRESSED DURING: 13 growth stages; CONTAINS InterPro DOMAIN/s: Ribosomal RNA adenine methylase transferase, N-terminal (InterPro:IPR020598), Ribosomal RNA adenine methylase transferase, conserved site (InterPro:IPR…
AT1G01880	x	BnaA09g105190.1TZ.1	x	x	BnaC08g086610.1TZ.1	x	protein_coding	5'-3' exonuclease family protein	5'-3' exonuclease family protein; FUNCTIONS IN: DNA binding, catalytic activity, nuclease activity; INVOLVED IN: DNA repair; LOCATED IN: cellular component unknown; CONTAINS InterPro DOMAIN/s: XPG N-terminal (InterPro:IPR006085), DNA repair protein (XPGC)/yeast Rad (InterPro:IPR006084), 5'-3' exonuclease, C-terminal subdomain (InterPro:IPR020045), Helix-hairpin-helix motif, class 2 (InterPro:IPR0…
AT1G01900	x	x	x	BnaC05g000190.1TZ.1	x	x	protein_coding	subtilase family protein	Encodes AtSBT1.1, a subtilisin-like serine protease. Cleaves the phytosulfokine AtPSK4, a growth promoting peptide.	SBTI1.1; FUNCTIONS IN: serine-type endopeptidase activity; INVOLVED IN: proteolysis, negative regulation of catalytic activity; LOCATED IN: extracellular matrix, apoplast, cell wall; EXPRESSED IN: 19 plant structures; EXPRESSED DURING: 11 growth stages; CONTAINS InterPro DOMAIN/s: Protease-associated PA (InterPro:IPR003137), Peptidase S8/S53, subtilisin/kexin/sedolisin (InterPro:IPR000209), Pepti…
AT1G01910	x	BnaA09g105200.1TZ.1	x	BnaC05g000170.1TZ.1	BnaC08g086620.1TZ.1	x	protein_coding	P-loop containing nucleoside triphosphate hydrolases superfamily protein	P-loop containing nucleoside triphosphate hydrolases superfamily protein; FUNCTIONS IN: ATP binding; INVOLVED IN: cellular metal ion homeostasis, anion transport; LOCATED IN: membrane; EXPRESSED IN: 24 plant structures; EXPRESSED DURING: 15 growth stages; CONTAINS InterPro DOMAIN/s: ATPase, anion-transporting (InterPro:IPR003348); BEST Arabidopsis thaliana protein match is: P-loop containing nucl…
AT1G01920	x	BnaA09g105210.1TZ.1	x	x	BnaC08g086630.1TZ.1	x	protein_coding	SET domain-containing protein	SET domain-containing protein; BEST Arabidopsis thaliana protein match is: Rubisco methyltransferase family protein (TAIR:AT1G14030.1); Has 611 Blast hits to 608 proteins in 165 species: Archae - 0; Bacteria - 0; Metazoa - 143; Fungi - 239; Plants - 164; Viruses - 0; Other Eukaryotes - 65 (source: NCBI BLink).
AT1G01930	x	BnaA09g105220.1TZ.1	x	x	BnaC08g086640.1TZ.1	x	protein_coding	zinc finger protein-related	zinc finger protein-related; FUNCTIONS IN: zinc ion binding; INVOLVED IN: biological process unknown; LOCATED IN: intracellular; EXPRESSED IN: 24 plant structures; EXPRESSED DURING: 15 growth stages; CONTAINS InterPro DOMAIN/s: Zinc finger, C2H2-like (InterPro:IPR015880), Ankyrin repeat-containing domain (InterPro:IPR020683), Ankyrin repeat (InterPro:IPR002110); Has 1975 Blast hits to 1659 protei…
AT1G01940	x	BnaA09g105230.1TZ.1	x	x	BnaC08g086650.1TZ.1	x	protein_coding	Cyclophilin-like peptidyl-prolyl cis-trans isomerase family protein	Cyclophilin-like peptidyl-prolyl cis-trans isomerase family protein; FUNCTIONS IN: peptidyl-prolyl cis-trans isomerase activity; INVOLVED IN: protein folding; LOCATED IN: cellular component unknown; EXPRESSED IN: 23 plant structures; EXPRESSED DURING: 13 growth stages; CONTAINS InterPro DOMAIN/s: Cyclophilin-like (InterPro:IPR015891), Peptidyl-prolyl cis-trans isomerase, cyclophilin-type (InterPr…
AT1G01950	x	BnaA09g105240.1TZ.1	x	x	BnaC08g086660.1TZ.1	x	protein_coding	armadillo repeat kinesin 2	Encodes a member of the armadillo/beta-catenin repeat kinesin motor family. Mutants have twisted roots due to abnormal cell file rotation; the phenotype is dependent on microtubules.	armadillo repeat kinesin 2 (ARK2); FUNCTIONS IN: microtubule motor activity, binding, ATP binding; INVOLVED IN: root development; LOCATED IN: chloroplast; EXPRESSED IN: 23 plant structures; EXPRESSED DURING: 13 growth stages; CONTAINS InterPro DOMAIN/s: Kinesin, motor region, conserved site (InterPro:IPR019821), Armadillo-like helical (InterPro:IPR011989), Armadillo (InterPro:IPR000225), Armadill…
AT1G01960	x	BnaA09g105250.1TZ.1	x	x	BnaC08g086670.1TZ.1	x	protein_coding	SEC7-like guanine nucleotide exchange family protein	embryo sac development arrest 10 (EDA10); FUNCTIONS IN: binding, ARF guanyl-nucleotide exchange factor activity, guanyl-nucleotide exchange factor activity; INVOLVED IN: megagametogenesis; LOCATED IN: cytosol, nucleus; EXPRESSED IN: 23 plant structures; EXPRESSED DURING: 13 growth stages; CONTAINS InterPro DOMAIN/s: SEC7-like (InterPro:IPR000904), Armadillo-type fold (InterPro:IPR016024), Protein…
AT1G01970	x	x	x	BnaC05g000160.1TZ.1	x	x	protein_coding	Tetratricopeptide repeat (TPR)-like superfamily protein	Tetratricopeptide repeat (TPR)-like superfamily protein; CONTAINS InterPro DOMAIN/s: Pentatricopeptide repeat (InterPro:IPR002885); BEST Arabidopsis thaliana protein match is: pentatricopeptide (PPR) repeat-containing protein (TAIR:AT1G19520.1); Has 15559 Blast hits to 6864 proteins in 176 species: Archae - 0; Bacteria - 16; Metazoa - 92; Fungi - 19; Plants - 15148; Viruses - 0; Other Eukaryotes …
AT1G01980	x	x	x	x	x	x	protein_coding	FAD-binding Berberine family protein	member of Reticuline oxidase-like family	ATSEC1A; FUNCTIONS IN: electron carrier activity, oxidoreductase activity, FAD binding, catalytic activity; LOCATED IN: endomembrane system; EXPRESSED IN: 9 plant structures; EXPRESSED DURING: L mature pollen stage, M germinated pollen stage, 4 anthesis, C globular stage, petal differentiation and expansion stage; CONTAINS InterPro DOMAIN/s: FAD-binding, type 2 (InterPro:IPR016166), Berberine/ber…
AT1G01990	x	x	x	BnaC05g000150.1TZ.1	x	x	protein_coding	unknown protein; Has 32 Blast hits to 32 proteins in 6 species: Archae - 0; Bacteria - 0; Metazoa - 0; Fungi - 0; Plants - 32; Viruses - 0; Other Eukaryotes - 0 (source: NCBI BLink).
AT1G02000	x	x	x	BnaC05g000140.1TZ.1	x	x	protein_coding	UDP-D-glucuronate 4-epimerase 2	UDP-D-glucuronate 4-epimerase	UDP-D-glucuronate 4-epimerase 2 (GAE2); FUNCTIONS IN: UDP-glucuronate 4-epimerase activity, catalytic activity; INVOLVED IN: cellular metabolic process, carbohydrate metabolic process, nucleotide-sugar metabolic process, metabolic process; LOCATED IN: cellular component unknown; EXPRESSED IN: 25 plant structures; EXPRESSED DURING: 15 growth stages; CONTAINS InterPro DOMAIN/s: NAD-dependent epimer…
AT1G02010	x	BnaA09g105260.1TZ.1	x	x	BnaC08g086690.1TZ.1	x	protein_coding	secretory 1A	member of KEULE Gene Family	secretory 1A (SEC1A); FUNCTIONS IN: protein transporter activity; INVOLVED IN: protein secretion, vesicle-mediated transport, vesicle docking involved in exocytosis; LOCATED IN: cellular component unknown; CONTAINS InterPro DOMAIN/s: Sec1-like protein (InterPro:IPR001619); BEST Arabidopsis thaliana protein match is: Sec1/munc18-like (SM) proteins superfamily (TAIR:AT1G12360.1); Has 1717 Blast hit…
AT1G02020	x	x	x	x	x	x	protein_coding	nitroreductase family protein	nitroreductase family protein; FUNCTIONS IN: oxidoreductase activity, acting on NADH or NADPH, nitrogenous group as acceptor, oxidoreductase activity; INVOLVED IN: metabolic process; LOCATED IN: chloroplast; EXPRESSED IN: 23 plant structures; EXPRESSED DURING: 13 growth stages; CONTAINS InterPro DOMAIN/s: Nitroreductase-like (InterPro:IPR000415); Has 762 Blast hits to 681 proteins in 314 species:…
AT1G02030	x	x	x	x	x	x	protein_coding	C2H2-like zinc finger protein	C2H2-like zinc finger protein; FUNCTIONS IN: sequence-specific DNA binding transcription factor activity, zinc ion binding, nucleic acid binding; INVOLVED IN: regulation of transcription; LOCATED IN: intracellular; CONTAINS InterPro DOMAIN/s: Zinc finger, C2H2-like (InterPro:IPR015880), Zinc finger, C2H2-type (InterPro:IPR007087); BEST Arabidopsis thaliana protein match is: C2H2-like zinc finger …
AT1G02040	x	BnaA09g105270.1TZ.1	x	x	BnaC08g086710.1TZ.1	x	protein_coding	C2H2-type zinc finger family protein	C2H2-type zinc finger family protein; FUNCTIONS IN: sequence-specific DNA binding transcription factor activity, zinc ion binding, nucleic acid binding; LOCATED IN: intracellular; CONTAINS InterPro DOMAIN/s: Zinc finger, C2H2-like (InterPro:IPR015880), Zinc finger, C2H2-type (InterPro:IPR007087); BEST Arabidopsis thaliana protein match is: C2H2-like zinc finger protein (TAIR:AT2G17180.1); Has 550…
AT1G02050	x	x	x	x	x	x	protein_coding	Chalcone and stilbene synthase family protein	LESS ADHESIVE POLLEN 6 (LAP6); FUNCTIONS IN: transferase activity, transferring acyl groups other than amino-acyl groups, catalytic activity, acyltransferase activity; INVOLVED IN: phenylpropanoid biosynthetic process, pollen exine formation; EXPRESSED IN: 11 plant structures; EXPRESSED DURING: 6 growth stages; CONTAINS InterPro DOMAIN/s: Chalcone/stilbene synthase, N-terminal (InterPro:IPR001099…
AT1G02060	x	x	x	x	x	x	protein_coding	Tetratricopeptide repeat (TPR)-like superfamily protein	Tetratricopeptide repeat (TPR)-like superfamily protein; INVOLVED IN: biological process unknown; LOCATED IN: chloroplast; EXPRESSED IN: 11 plant structures; EXPRESSED DURING: 6 growth stages; CONTAINS InterPro DOMAIN/s: Pentatricopeptide repeat (InterPro:IPR002885); BEST Arabidopsis thaliana protein match is: Tetratricopeptide repeat (TPR)-like superfamily protein (TAIR:AT2G37230.1); Has 43508 B…
AT1G02065	x	BnaA09g105280.1TZ.1	x	x	BnaC08g086720.1TZ.1	x	protein_coding	squamosa promoter binding protein-like 8	Encodes an SBP-box gene, a member of the SPL gene family. Mutants are affected in micro- and megasporogenesis, trichome formation on sepals, and stamen filament elongation.	squamosa promoter binding protein-like 8 (SPL8); CONTAINS InterPro DOMAIN/s: Transcription factor, SBP-box (InterPro:IPR004333); BEST Arabidopsis thaliana protein match is: squamosa promoter binding protein-like 2 (TAIR:AT5G43270.1); Has 903 Blast hits to 889 proteins in 57 species: Archae - 0; Bacteria - 2; Metazoa - 44; Fungi - 4; Plants - 841; Viruses - 0; Other Eukaryotes - 12 (source: NCBI B…
AT1G02070	x	BnaA09g105290.1TZ.1	x	x	BnaC08g086730.1TZ.1	x	protein_coding	unknown protein; BEST Arabidopsis thaliana protein match is: unknown protein (TAIR:AT3G60520.1); Has 98 Blast hits to 98 proteins in 13 species: Archae - 0; Bacteria - 0; Metazoa - 0; Fungi - 0; Plants - 98; Viruses - 0; Other Eukaryotes - 0 (source: NCBI BLink).
AT1G02074	x	x	x	x	x	x	protein_coding	unknown protein; Has 30201 Blast hits to 17322 proteins in 780 species: Archae - 12; Bacteria - 1396; Metazoa - 17338; Fungi - 3422; Plants - 5037; Viruses - 0; Other Eukaryotes - 2996 (source: NCBI BLink).
AT1G02080	x	BnaA09g105300.1TZ.1	x	BnaC05g000120.1TZ.1	BnaC08g086750.1TZ.1	x	protein_coding	transcription regulators	transcription regulators; FUNCTIONS IN: transcription regulator activity; LOCATED IN: membrane; EXPRESSED IN: 25 plant structures; EXPRESSED DURING: 15 growth stages; CONTAINS InterPro DOMAIN/s: CCR4-Not complex component, Not1 (InterPro:IPR007196); Has 1434 Blast hits to 680 proteins in 246 species: Archae - 0; Bacteria - 196; Metazoa - 419; Fungi - 362; Plants - 144; Viruses - 0; Other Eukaryot…
AT1G02090	x	BnaA09g105320.1TZ.1	x	BnaC05g000090.1TZ.1	BnaC08g086780.1TZ.1	x	protein_coding	Proteasome component (PCI) domain protein	encodes a phosphoprotein that is a subunit of the COP9 signalosome. Mutants exhibit constitutive photomorphogenic phenotype.	FUSCA 5 (FUS5); CONTAINS InterPro DOMAIN/s: Proteasome component (PCI) domain (InterPro:IPR000717); Has 689 Blast hits to 689 proteins in 163 species: Archae - 0; Bacteria - 0; Metazoa - 405; Fungi - 166; Plants - 80; Viruses - 0; Other Eukaryotes - 38 (source: NCBI BLink).
AT1G02100	x	BnaA09g105330.1TZ.1	x	x	BnaC08g086790.1TZ.1	x	protein_coding	Leucine carboxyl methyltransferase	Leucine carboxyl methyltransferase; FUNCTIONS IN: methyltransferase activity; INVOLVED IN: biological process unknown; LOCATED IN: cellular component unknown; EXPRESSED IN: 22 plant structures; EXPRESSED DURING: 14 growth stages; CONTAINS InterPro DOMAIN/s: Leucine carboxyl methyltransferase, LCTM1 1 (InterPro:IPR016651), Leucine carboxyl methyltransferase, eukaryotic (InterPro:IPR021121), Leucin…
AT1G02110	x	x	x	x	x	x	protein_coding	Protein of unknown function (DUF630 and DUF632)	Protein of unknown function (DUF630 and DUF632); FUNCTIONS IN: molecular function unknown; INVOLVED IN: N-terminal protein myristoylation; LOCATED IN: plasma membrane; EXPRESSED IN: 22 plant structures; EXPRESSED DURING: 14 growth stages; CONTAINS InterPro DOMAIN/s: Protein of unknown function DUF630 (InterPro:IPR006868), Protein of unknown function DUF632 (InterPro:IPR006867); BEST Arabidopsis t…
AT1G02120	x	x	x	BnaC05g000080.1TZ.1	x	x	protein_coding	GRAM domain family protein	Encodes VAD1 (Vascular Associated Death1), a regulator of cell death and defense responses in vascular tissues. VAD1 is a putative membrane associated protein and contains a GRAM domain. vad1 is a lesion mimic mutant that exhibits light conditional appearance of propagative HR (hypersensitive response)-like lesions along the vascular system.	VASCULAR ASSOCIATED DEATH1 (VAD1); INVOLVED IN: defense response to bacterium, negative regulation of programmed cell death; LOCATED IN: chloroplast; EXPRESSED IN: 24 plant structures; EXPRESSED DURING: 14 growth stages; CONTAINS InterPro DOMAIN/s: GRAM (InterPro:IPR004182); BEST Arabidopsis thaliana protein match is: C2 domain-containing protein / GRAM domain-containing protein (TAIR:AT3G59660.1…
AT1G02130	x	BnaA09g105340.1TZ.1	x	x	BnaC08g086800.1TZ.1	x	protein_coding	RAS 5	Belongs to the Rab1 GTPase subfamily. This small GTP-binding protein is required in ER to Golgi transportation.	RAS 5 (RA-5); FUNCTIONS IN: GTP binding; INVOLVED IN: response to cadmium ion, ER to Golgi vesicle-mediated transport; LOCATED IN: plasma membrane, vacuole; EXPRESSED IN: 24 plant structures; EXPRESSED DURING: 13 growth stages; CONTAINS InterPro DOMAIN/s: Ras GTPase (InterPro:IPR001806), Small GTP-binding protein (InterPro:IPR005225), Small GTPase (InterPro:IPR020851), Ras (InterPro:IPR013753), R…
AT1G02140	x	x	x	BnaC05g000070.1TZ.1	x	x	protein_coding	mago nashi family protein	Encodes a homologue of the exon junction complex (EJC) component MAGO that participates in intron-mediated enhancement of gene expression.	MAGO NASHI (MAGO); FUNCTIONS IN: protein binding; INVOLVED IN: pollen tube guidance, sex determination, embryo development ending in seed dormancy; LOCATED IN: in 6 components; EXPRESSED IN: 25 plant structures; EXPRESSED DURING: 15 growth stages; CONTAINS InterPro DOMAIN/s: Mago nashi protein (InterPro:IPR004023); Has 476 Blast hits to 476 proteins in 200 species: Archae - 0; Bacteria - 0; Metaz…
AT1G02145	x	x	x	BnaC05g000060.1TZ.1	BnaC08g086810.1TZ.1	x	protein_coding	homolog of asparagine-linked glycosylation 12	homolog of asparagine-linked glycosylation 12 (ALG12); FUNCTIONS IN: alpha-1,6-mannosyltransferase activity; INVOLVED IN: ER-associated protein catabolic process, protein amino acid terminal N-glycosylation; LOCATED IN: endomembrane system, intrinsic to endoplasmic reticulum membrane; CONTAINS InterPro DOMAIN/s: Alg9-like mannosyltransferase (InterPro:IPR005599); BEST Arabidopsis thaliana protein…
AT1G02150	x	x	x	BnaC05g000050.1TZ.1	x	x	protein_coding	Tetratricopeptide repeat (TPR)-like superfamily protein	Tetratricopeptide repeat (TPR)-like superfamily protein; FUNCTIONS IN: binding; LOCATED IN: chloroplast; EXPRESSED IN: 22 plant structures; EXPRESSED DURING: 13 growth stages; CONTAINS InterPro DOMAIN/s: Pentatricopeptide repeat (InterPro:IPR002885), Tetratricopeptide-like helical (InterPro:IPR011990); BEST Arabidopsis thaliana protein match is: Pentatricopeptide repeat (PPR) superfamily protein …
AT1G02160	x	x	x	BnaC05g000040.1TZ.1	x	x	protein_coding	Cox19 family protein (CHCH motif)	Cox19 family protein (CHCH motif); CONTAINS InterPro DOMAIN/s: CHCH (InterPro:IPR010625); Has 56 Blast hits to 56 proteins in 33 species: Archae - 0; Bacteria - 0; Metazoa - 3; Fungi - 34; Plants - 19; Viruses - 0; Other Eukaryotes - 0 (source: NCBI BLink).
AT1G02170	x	x	x	x	x	x	protein_coding	metacaspase 1	Encodes a type I metacaspase. Two Arabidopsis metacaspases, AT1G02170 (MC1) and AT4G25110 (MC2) antagonistically control programmed cell death in Arabidopsis. MC1 is a positive regulator of cell death and requires conserved caspase-like putative catalytic residues for its function. MC2 negatively regulates cell death. This function is independent of the putative catalytic residues. A third type I…	metacaspase 1 (AMC1); FUNCTIONS IN: cysteine-type endopeptidase activity; INVOLVED IN: proteolysis, induction of apoptosis; LOCATED IN: chloroplast; EXPRESSED IN: 23 plant structures; EXPRESSED DURING: 15 growth stages; CONTAINS InterPro DOMAIN/s: Zinc finger, LSD1-type (InterPro:IPR005735), Peptidase C14, caspase catalytic (InterPro:IPR011600); BEST Arabidopsis thaliana protein match is: metacas…
AT1G02180	x	x	x	BnaC05g000030.1TZ.1	x	x	protein_coding	ferredoxin-related	ferredoxin-related; FUNCTIONS IN: molecular function unknown; INVOLVED IN: biological process unknown; LOCATED IN: endomembrane system; EXPRESSED IN: 23 plant structures; EXPRESSED DURING: 15 growth stages; Has 54 Blast hits to 54 proteins in 11 species: Archae - 0; Bacteria - 0; Metazoa - 0; Fungi - 0; Plants - 54; Viruses - 0; Other Eukaryotes - 0 (source: NCBI BLink).
AT1G02190	x	x	x	x	BnaC08g086820.1TZ.1	x	protein_coding	Fatty acid hydroxylase superfamily	Fatty acid hydroxylase superfamily; FUNCTIONS IN: oxidoreductase activity, iron ion binding, catalytic activity; INVOLVED IN: oxidation reduction, fatty acid biosynthetic process; LOCATED IN: endoplasmic reticulum; EXPRESSED IN: 12 plant structures; EXPRESSED DURING: 6 growth stages; CONTAINS InterPro DOMAIN/s: Fatty acid hydroxylase (InterPro:IPR006694), Uncharacterised protein, Wax2 C-terminal …
AT1G02205	x	x	x	x	x	x	protein_coding	Fatty acid hydroxylase superfamily	Expression of the CER1 gene associated with production of stem epicuticular wax and pollen fertility. Biochemical studies showed that cer1 mutants are blocked in the conversion of stem wax C30 aldehydes to C29 alkanes, and they also lack the secondary alcohols and ketones. These suggested the CER1 protein is an aldehyde decarbonylase, but the exact molecular function of this protein remains to be…	ECERIFERUM 1 (CER1); FUNCTIONS IN: aldehyde decarbonylase activity; INVOLVED IN: aldehyde catabolic process, wax biosynthetic process, cuticle development; LOCATED IN: endomembrane system, endoplasmic reticulum; EXPRESSED IN: 18 plant structures; EXPRESSED DURING: 13 growth stages; CONTAINS InterPro DOMAIN/s: Fatty acid hydroxylase (InterPro:IPR006694), Uncharacterised protein, Wax2 C-terminal (I…
AT1G02210	x	x	x	x	x	x	protein_coding	NAC (No Apical Meristem) domain transcriptional regulator superfamily protein	NAC (No Apical Meristem) domain transcriptional regulator superfamily protein; FUNCTIONS IN: DNA binding; INVOLVED IN: regulation of transcription; LOCATED IN: cellular component unknown; CONTAINS InterPro DOMAIN/s: No apical meristem (NAM) protein (InterPro:IPR003441); BEST Arabidopsis thaliana protein match is: NAC domain containing protein 4 (TAIR:AT1G02230.1); Has 519 Blast hits to 519 protei…
AT1G02220	BnaA10g000610.1TZ.1	x	x	BnaC05g001020.1TZ.1	x	x	protein_coding	NAC domain containing protein 3	NAC domain containing protein 3 (NAC003); FUNCTIONS IN: sequence-specific DNA binding transcription factor activity; INVOLVED IN: multicellular organismal development, regulation of transcription; LOCATED IN: cellular component unknown; EXPRESSED IN: 17 plant structures; EXPRESSED DURING: LP.06 six leaves visible, LP.04 four leaves visible, 4 anthesis, 4 leaf senescence stage, petal differentiati…
AT1G02230	BnaA10g000630.1TZ.1	x	x	BnaC05g001030.1TZ.1	BnaC08g086120.1TZ.1	x	protein_coding	NAC domain containing protein 4	NAC domain containing protein 4 (NAC004); FUNCTIONS IN: sequence-specific DNA binding transcription factor activity; INVOLVED IN: multicellular organismal development, regulation of transcription; LOCATED IN: cellular component unknown; CONTAINS InterPro DOMAIN/s: No apical meristem (NAM) protein (InterPro:IPR003441); BEST Arabidopsis thaliana protein match is: NAC domain containing protein 5 (TA…
AT1G02250	BnaA10g000640.1TZ.1	BnaA09g104750.1TZ.1	x	BnaC05g001040.1TZ.1	BnaC08g086110.1TZ.1	x	protein_coding	NAC domain containing protein 5	NAC domain containing protein 5 (NAC005); FUNCTIONS IN: sequence-specific DNA binding transcription factor activity; INVOLVED IN: multicellular organismal development, regulation of transcription; LOCATED IN: cellular component unknown; EXPRESSED IN: xylem; CONTAINS InterPro DOMAIN/s: No apical meristem (NAM) protein (InterPro:IPR003441); BEST Arabidopsis thaliana protein match is: NAC domain con…
AT1G02260	x	x	x	BnaC05g001050.1TZ.1	BnaC08g086100.1TZ.1	x	protein_coding	Divalent ion symporter	Divalent ion symporter; FUNCTIONS IN: citrate transmembrane transporter activity, transporter activity; INVOLVED IN: citrate transport, transmembrane transport; LOCATED IN: endomembrane system, integral to membrane; EXPRESSED IN: 24 plant structures; EXPRESSED DURING: 13 growth stages; CONTAINS InterPro DOMAIN/s: Divalent ion symporter (InterPro:IPR004680); Has 9789 Blast hits to 6672 proteins in…
AT1G02270	BnaA10g000650.1TZ.1	BnaA09g104740.1TZ.1	x	BnaC05g001090.1TZ.1	BnaC08g086090.1TZ.1	x	protein_coding	Calcium-binding endonuclease/exonuclease/phosphatase family	Calcium-binding endonuclease/exonuclease/phosphatase family; FUNCTIONS IN: catalytic activity, calcium ion binding; INVOLVED IN: response to cold; LOCATED IN: nucleus; EXPRESSED IN: 22 plant structures; EXPRESSED DURING: 13 growth stages; CONTAINS InterPro DOMAIN/s: EF-HAND 2 (InterPro:IPR018249), EF-hand-like domain (InterPro:IPR011992), Endonuclease/exonuclease/phosphatase (InterPro:IPR005135);…
AT1G02280	BnaA10g000670.1TZ.1	BnaA09g104710.1TZ.1	x	BnaC05g001110.1TZ.1	BnaC08g086080.1TZ.1	x	protein_coding	translocon at the outer envelope membrane of chloroplasts 33	Encodes a GTP-binding GTP-ase. Component of the chloroplast protein import machinery. Required for import of POR B into plastids. Toc33 phosphorylation may not play an important role in vivo.	translocon at the outer envelope membrane of chloroplasts 33 (TOC33); FUNCTIONS IN: protein binding, GTP binding, GTPase activity, protein homodimerization activity; INVOLVED IN: protein targeting to chloroplast; LOCATED IN: chloroplast outer membrane, chloroplast, chloroplast envelope; EXPRESSED IN: 23 plant structures; EXPRESSED DURING: 13 growth stages; CONTAINS InterPro DOMAIN/s: AIG1 (InterP…
AT1G02290	x	x	x	x	x	x	protein_coding	unknown protein; BEST Arabidopsis thaliana protein match is: unknown protein (TAIR:AT3G45830.1); Has 134 Blast hits to 134 proteins in 37 species: Archae - 0; Bacteria - 0; Metazoa - 54; Fungi - 0; Plants - 78; Viruses - 0; Other Eukaryotes - 2 (source: NCBI BLink).
AT1G02300	x	x	x	x	x	x	protein_coding	Cysteine proteinases superfamily protein	Cysteine proteinases superfamily protein; FUNCTIONS IN: cysteine-type endopeptidase activity, cysteine-type peptidase activity; INVOLVED IN: proteolysis, regulation of catalytic activity; LOCATED IN: endomembrane system; EXPRESSED IN: 22 plant structures; EXPRESSED DURING: 13 growth stages; CONTAINS InterPro DOMAIN/s: Peptidase C1A, papain (InterPro:IPR013128), Peptidase C1A, cathepsin B (InterPr…
AT1G02305	x	x	BnaA08g048940.1TZ.1	x	x	BnaC08g000230.1TZ.1	protein_coding	Cysteine proteinases superfamily protein	Cysteine proteinases superfamily protein; FUNCTIONS IN: cysteine-type endopeptidase activity, cysteine-type peptidase activity; INVOLVED IN: proteolysis, regulation of catalytic activity; LOCATED IN: vacuole; EXPRESSED IN: 23 plant structures; EXPRESSED DURING: 15 growth stages; CONTAINS InterPro DOMAIN/s: Peptidase C1A, papain (InterPro:IPR013128), Peptidase C1A, cathepsin B (InterPro:IPR015643)…
AT1G02310	BnaA10g000690.1TZ.1	x	x	BnaC05g001140.1TZ.1	x	x	protein_coding	Glycosyl hydrolase superfamily protein	Glycosyl hydrolase superfamily protein; FUNCTIONS IN: cation binding, hydrolase activity, hydrolyzing O-glycosyl compounds, catalytic activity; INVOLVED IN: carbohydrate metabolic process; LOCATED IN: endomembrane system; EXPRESSED IN: 7 plant structures; EXPRESSED DURING: 4 anthesis, petal differentiation and expansion stage, D bilateral stage; CONTAINS InterPro DOMAIN/s: Glycoside hydrolase, ca…
AT1G02320	x	x	x	x	x	x	protein_coding	unknown protein; Has 0 Blast hits to 0 proteins in 0 species (source: NCBI BLink).
AT1G02330	BnaA10g000710.1TZ.1	x	x	BnaC05g001150.1TZ.1	x	x	protein_coding	CONTAINS InterPro DOMAIN/s: Hepatocellular carcinoma-associated antigen 59 (InterPro:IPR010756); Has 1239 Blast hits to 998 proteins in 204 species: Archae - 4; Bacteria - 71; Metazoa - 421; Fungi - 109; Plants - 87; Viruses - 5; Other Eukaryotes - 542 (source: NCBI BLink).
AT1G02335	BnaA10g000720.1TZ.1	BnaA09g104690.1TZ.1	x	BnaC05g001160.1TZ.1	BnaC08g086050.1TZ.1	x	protein_coding	germin-like protein subfamily 2 member 2 precursor	Encodes a plasodesmata-located protein involved in regulating primary root growth by controlling phloem-mediated allocation of resources between the primary and lateral root meristems.	germin-like protein subfamily 2 member 2 precursor (GL22); FUNCTIONS IN: manganese ion binding, nutrient reservoir activity; LOCATED IN: endomembrane system, apoplast; CONTAINS InterPro DOMAIN/s: Cupin, RmlC-type (InterPro:IPR011051), Cupin 1 (InterPro:IPR006045), RmlC-like jelly roll fold (InterPro:IPR014710), Germin (InterPro:IPR001929), Germin, manganese binding site (InterPro:IPR019780); BEST…
AT1G02340	BnaA10g000730.1TZ.1	BnaA09g104680.1TZ.1	x	BnaC05g001170.1TZ.1	BnaC08g086040.1TZ.1	x	protein_coding	basic helix-loop-helix (bHLH) DNA-binding superfamily protein	Encodes a light-inducible, nuclear bHLH protein involved in phytochrome signaling. Mutants exhibit a long-hypocotyl phenotype only under far-red light but not under red light and are defective in other phytochrome A-related responses. Mutants also show blue light response defects. HFR1 interacts with COP1, co-localizes to the nuclear specks and is ubiquinated by COP1.	LONG HYPOCOTYL IN FAR-RED (HFR1); CONTAINS InterPro DOMAIN/s: Helix-loop-helix DNA-binding domain (InterPro:IPR001092), Helix-loop-helix DNA-binding (InterPro:IPR011598); BEST Arabidopsis thaliana protein match is: phytochrome interacting factor 3 (TAIR:AT1G09530.2); Has 1715 Blast hits to 1709 proteins in 90 species: Archae - 0; Bacteria - 0; Metazoa - 4; Fungi - 4; Plants - 1707; Viruses - 0; O…
AT1G02350	x	x	x	x	x	x	protein_coding	protoporphyrinogen oxidase-related	protoporphyrinogen oxidase-related; FUNCTIONS IN: molecular function unknown; INVOLVED IN: siroheme biosynthetic process; Has 0 Blast hits to 0 proteins in 0 species (source: NCBI BLink).
AT1G02360	BnaA10g000760.1TZ.1	x	x	BnaC05g001200.1TZ.1	x	x	protein_coding	Chitinase family protein	Chitinase family protein; FUNCTIONS IN: chitinase activity; INVOLVED IN: carbohydrate metabolic process, cell wall macromolecule catabolic process; LOCATED IN: endomembrane system; EXPRESSED IN: stem, cotyledon, leaf whorl, root; CONTAINS InterPro DOMAIN/s: Glycoside hydrolase, family 19 (InterPro:IPR016283), Glycoside hydrolase, family 19, catalytic (InterPro:IPR000726); BEST Arabidopsis thalian…
AT1G02370	BnaA10g000770.1TZ.1	x	x	BnaC05g001210.1TZ.1	x	x	protein_coding	Tetratricopeptide repeat (TPR)-like superfamily protein	Tetratricopeptide repeat (TPR)-like superfamily protein; CONTAINS InterPro DOMAIN/s: Pentatricopeptide repeat (InterPro:IPR002885); BEST Arabidopsis thaliana protein match is: Tetratricopeptide repeat (TPR)-like superfamily protein (TAIR:AT4G01990.1); Has 6320 Blast hits to 3912 proteins in 155 species: Archae - 0; Bacteria - 6; Metazoa - 44; Fungi - 46; Plants - 6080; Viruses - 0; Other Eukaryot…
AT1G02380	BnaA10g000780.1TZ.1	BnaA09g104660.1TZ.1	x	BnaC05g001220.1TZ.1	BnaC08g086020.1TZ.1	x	protein_coding	unknown protein; BEST Arabidopsis thaliana protein match is: unknown protein (TAIR:AT4G01960.1); Has 66 Blast hits to 66 proteins in 11 species: Archae - 0; Bacteria - 0; Metazoa - 0; Fungi - 0; Plants - 66; Viruses - 0; Other Eukaryotes - 0 (source: NCBI BLink).
AT1G02390	BnaA10g000790.1TZ.1	x	x	BnaC05g001230.1TZ.1	x	x	protein_coding	glycerol-3-phosphate acyltransferase 2	putative sn-glycerol-3-phosphate 2-O-acyltransferase	glycerol-3-phosphate acyltransferase 2 (GPAT2); FUNCTIONS IN: acyltransferase activity; INVOLVED IN: metabolic process; EXPRESSED IN: 13 plant structures; EXPRESSED DURING: 8 growth stages; CONTAINS InterPro DOMAIN/s: Phospholipid/glycerol acyltransferase (InterPro:IPR002123); BEST Arabidopsis thaliana protein match is: glycerol-3-phosphate acyltransferase 3 (TAIR:AT4G01950.1); Has 367 Blast hits…
AT1G02391	x	x	x	x	x	x	protein_coding	unknown protein; Has 30201 Blast hits to 17322 proteins in 780 species: Archae - 12; Bacteria - 1396; Metazoa - 17338; Fungi - 3422; Plants - 5037; Viruses - 0; Other Eukaryotes - 2996 (source: NCBI BLink).
AT1G02400	BnaA10g000800.1TZ.1	x	BnaA08g048920.1TZ.1	BnaC05g001240.1TZ.1	x	x	protein_coding	gibberellin 2-oxidase 6	Encodes a gibberellin 2-oxidase that acts on C19 gibberellins but not C20 gibberellins.	gibberellin 2-oxidase 6 (GA2OX6); CONTAINS InterPro DOMAIN/s: Oxoglutarate/iron-dependent oxygenase (InterPro:IPR005123); BEST Arabidopsis thaliana protein match is: gibberellin 2-oxidase 4 (TAIR:AT1G47990.1); Has 8143 Blast hits to 8109 proteins in 973 species: Archae - 0; Bacteria - 1087; Metazoa - 68; Fungi - 840; Plants - 4773; Viruses - 0; Other Eukaryotes - 1375 (source: NCBI BLink).
AT1G02405	x	x	x	x	x	x	protein_coding	proline-rich family protein	proline-rich family protein; BEST Arabidopsis thaliana protein match is: proline-rich family protein (TAIR:AT1G70990.1); Has 45319 Blast hits to 18313 proteins in 1048 species: Archae - 86; Bacteria - 6513; Metazoa - 15272; Fungi - 3775; Plants - 11142; Viruses - 2024; Other Eukaryotes - 6507 (source: NCBI BLink).
AT1G02410	BnaA10g000810.1TZ.1	BnaA09g104590.1TZ.1	BnaA08g048910.1TZ.1	BnaC05g001250.1TZ.1	BnaC08g085980.1TZ.1	x	protein_coding	cytochrome c oxidase assembly protein CtaG / Cox11 family	cytochrome c oxidase assembly protein CtaG / Cox11 family; FUNCTIONS IN: copper ion binding; INVOLVED IN: biological process unknown; EXPRESSED IN: 24 plant structures; EXPRESSED DURING: 15 growth stages; CONTAINS InterPro DOMAIN/s: Cytochrome c oxidase assembly protein CtaG/Cox11 (InterPro:IPR007533); Has 2749 Blast hits to 2749 proteins in 659 species: Archae - 0; Bacteria - 997; Metazoa - 98; …
AT1G02420	x	x	BnaA08g048900.1TZ.1	x	x	x	protein_coding	Pentatricopeptide repeat (PPR) superfamily protein	Pentatricopeptide repeat (PPR) superfamily protein; FUNCTIONS IN: molecular function unknown; INVOLVED IN: biological process unknown; LOCATED IN: endomembrane system; EXPRESSED IN: 14 plant structures; EXPRESSED DURING: 7 growth stages; CONTAINS InterPro DOMAIN/s: Pentatricopeptide repeat (InterPro:IPR002885); BEST Arabidopsis thaliana protein match is: Tetratricopeptide repeat (TPR)-like superf…
AT1G02430	BnaA10g000830.1TZ.1	x	x	BnaC05g001270.1TZ.1	x	x	protein_coding	ADP-ribosylation factor D1B	A member of ARF GTPase family. A thaliana has 21 members of this family, known to be essential for vesicle coating and uncoating and functions in GTP-binding. Gene encoding ADP-ribosylation factor and similar to other ARFs and ARF-like proteins.	ADP-ribosylation factor D1B (ARFD1B); FUNCTIONS IN: GTP binding; INVOLVED IN: N-terminal protein myristoylation; LOCATED IN: intracellular; CONTAINS InterPro DOMAIN/s: ADP-ribosylation factor (InterPro:IPR006688), Small GTPase SAR1-type (InterPro:IPR006687), ARF/SAR superfamily (InterPro:IPR006689); BEST Arabidopsis thaliana protein match is: ADP-ribosylation factor D1A (TAIR:AT1G02440.1); Has 88…
AT1G02440	BnaA10g000860.1TZ.1	BnaA09g104580.1TZ.1	x	x	BnaC08g085970.1TZ.1	x	protein_coding	ADP-ribosylation factor D1A	A member of ARF GTPase family. A thaliana has 21 members of this family, known to be essential for vesicle coating and uncoating and functions in GTP-binding. Gene encoding ADP-ribosylation factor and similar to other ARFs and ARF-like proteins.	ADP-ribosylation factor D1A (ARFD1A); FUNCTIONS IN: GTP binding; INVOLVED IN: N-terminal protein myristoylation; LOCATED IN: intracellular; CONTAINS InterPro DOMAIN/s: ADP-ribosylation factor (InterPro:IPR006688), Ras GTPase (InterPro:IPR001806), Small GTPase SAR1-type (InterPro:IPR006687), ARF/SAR superfamily (InterPro:IPR006689); BEST Arabidopsis thaliana protein match is: ADP-ribosylation fact…
AT1G02450	BnaA10g000870.1TZ.1	BnaA09g104570.1TZ.1	x	BnaC05g001280.1TZ.1	BnaC08g085950.1TZ.1	x	protein_coding	NIM1-interacting 1	NIMIN1 modulates PR gene expression according the following model: NPR1 forms a ternary complex with NIMIN1 and TGA factors upon SAR induction that binds to a positive regulatory cis-element of the PR-1 promoter, termed LS7. This leads to PR-1 gene induction. NIMIN1 decreases transcriptional activation, possibly through its EAR motif, which results in fine-tuning of PR-1 gene expression.	NIM1-interacting 1 (NIMIN1); FUNCTIONS IN: protein binding; INVOLVED IN: regulation of systemic acquired resistance, defense response to bacterium, negative regulation of transcription; LOCATED IN: nucleus; EXPRESSED IN: 20 plant structures; EXPRESSED DURING: 13 growth stages; BEST Arabidopsis thaliana protein match is: systemic acquired resistance (SAR) regulator protein NIMIN-1-related (TAIR:AT…
AT1G02460	BnaA10g000880.1TZ.1	BnaA09g104560.1TZ.1	x	BnaC05g001290.1TZ.1	BnaC08g085920.1TZ.1	x	protein_coding	Pectin lyase-like superfamily protein	Pectin lyase-like superfamily protein; FUNCTIONS IN: polygalacturonase activity; INVOLVED IN: carbohydrate metabolic process; EXPRESSED IN: stem, root, stamen, seed; EXPRESSED DURING: 4 anthesis, E expanded cotyledon stage; CONTAINS InterPro DOMAIN/s: Pectin lyase fold/virulence factor (InterPro:IPR011050), Glycoside hydrolase, family 28 (InterPro:IPR000743), Pectin lyase fold (InterPro:IPR012334…
AT1G02470	BnaA10g000910.1TZ.1	BnaA09g104550.1TZ.1	x	BnaC05g001300.1TZ.1	BnaC08g085910.1TZ.1	x	protein_coding	Polyketide cyclase/dehydrase and lipid transport superfamily protein	Polyketide cyclase/dehydrase and lipid transport superfamily protein; FUNCTIONS IN: molecular function unknown; INVOLVED IN: biological process unknown; LOCATED IN: chloroplast; EXPRESSED IN: 10 plant structures; EXPRESSED DURING: 4 anthesis, C globular stage, petal differentiation and expansion stage; CONTAINS InterPro DOMAIN/s: Streptomyces cyclase/dehydrase (InterPro:IPR005031); BEST Arabidops…
AT1G02475	BnaA10g000920.1TZ.1	BnaA09g104540.1TZ.1	x	BnaC05g001310.1TZ.1	BnaC08g085900.1TZ.1	x	protein_coding	Polyketide cyclase/dehydrase and lipid transport superfamily protein	Polyketide cyclase/dehydrase and lipid transport superfamily protein; FUNCTIONS IN: molecular function unknown; INVOLVED IN: biological process unknown; LOCATED IN: chloroplast; EXPRESSED IN: 22 plant structures; EXPRESSED DURING: 13 growth stages; CONTAINS InterPro DOMAIN/s: Streptomyces cyclase/dehydrase (InterPro:IPR005031); BEST Arabidopsis thaliana protein match is: Polyketide cyclase / dehy…
AT1G02490	x	x	x	x	x	x	protein_coding	unknown protein; Has 0 Blast hits to 0 proteins in 0 species (source: NCBI BLink).
AT1G02500	x	x	x	x	x	x	protein_coding	S-adenosylmethionine synthetase 1	encodes a S-adenosylmethionine synthetase. SAM1 is regulated by protein S-nitrosylation. The covalent binding of nitric oxide (NO) to the Cys114 residue inhibits the enzyme activity.	S-adenosylmethionine synthetase 1 (SAM1); FUNCTIONS IN: methionine adenosyltransferase activity; INVOLVED IN: response to cadmium ion, response to salt stress, ethylene biosynthetic process, S-adenosylmethionine biosynthetic process; LOCATED IN: cell wall, plasma membrane, membrane; EXPRESSED IN: 30 plant structures; EXPRESSED DURING: 17 growth stages; CONTAINS InterPro DOMAIN/s: S-adenosylmethio…
AT1G02510	x	x	x	x	BnaC08g085890.1TZ.1	x	protein_coding	Outward rectifying potassium channel protein	Encodes AtTPK4, a member of the Arabidopsis thaliana K+ channel family of AtTPK/KCO proteins. AtTPK4 is targeted to the plasma membrane. In contrast other members of the AtTPK proteins are located in tonoplast. AtTPK4 forms a voltage-independent K+ channel that is blocked by extracellular calcium ions. May form homomeric ion channels in vivo.	TPK4; FUNCTIONS IN: outward rectifier potassium channel activity; INVOLVED IN: potassium ion transport; LOCATED IN: membrane; CONTAINS InterPro DOMAIN/s: Potassium channel, two pore-domain (InterPro:IPR003280), Ion transport 2 (InterPro:IPR013099); BEST Arabidopsis thaliana protein match is: Ca2+ activated outward rectifying K+ channel 5 (TAIR:AT4G01840.1); Has 5041 Blast hits to 4858 proteins in…
AT1G02520	x	x	x	x	x	BnaC08g000290.1TZ.1	protein_coding	P-glycoprotein 11	Encodes an ATP-binding cassette (ABC) transporter. Expressed in the vascular tissue of primary stem.	P-glycoprotein 11 (PGP11); FUNCTIONS IN: ATPase activity, coupled to transmembrane movement of substances; INVOLVED IN: transport, transmembrane transport; LOCATED IN: plasma membrane; EXPRESSED IN: callus; CONTAINS InterPro DOMAIN/s: ATPase, AAA+ type, core (InterPro:IPR003593), ABC transporter-like (InterPro:IPR003439), ABC transporter, transmembrane domain, type 1 (InterPro:IPR011527), ABC tra…
AT1G02530	BnaA10g000930.1TZ.1	x	BnaA08g048890.1TZ.1	BnaC05g001320.1TZ.1	x	x	protein_coding	P-glycoprotein 12	P-glycoprotein 12 (PGP12); FUNCTIONS IN: ATPase activity, coupled to transmembrane movement of substances; INVOLVED IN: response to cyclopentenone; LOCATED IN: integral to membrane; CONTAINS InterPro DOMAIN/s: ATPase, AAA+ type, core (InterPro:IPR003593), ABC transporter-like (InterPro:IPR003439), ABC transporter, transmembrane domain, type 1 (InterPro:IPR011527), ABC transporter integral membran…
AT1G02540	x	x	x	x	x	x	protein_coding	unknown protein; Has 3327 Blast hits to 2216 proteins in 265 species: Archae - 18; Bacteria - 202; Metazoa - 802; Fungi - 283; Plants - 84; Viruses - 187; Other Eukaryotes - 1751 (source: NCBI BLink).
AT1G02550	x	x	x	x	x	x	protein_coding	Plant invertase/pectin methylesterase inhibitor superfamily protein	Plant invertase/pectin methylesterase inhibitor superfamily protein; FUNCTIONS IN: enzyme inhibitor activity, pectinesterase inhibitor activity, pectinesterase activity; INVOLVED IN: biological process unknown; LOCATED IN: endomembrane system; CONTAINS InterPro DOMAIN/s: Pectinesterase inhibitor (InterPro:IPR006501); BEST Arabidopsis thaliana protein match is: Plant invertase/pectin methylesteras…
AT1G02560	BnaA10g000950.1TZ.1	x	BnaA08g048880.1TZ.1	BnaC05g001330.1TZ.1	x	BnaC08g000300.1TZ.1	protein_coding	nuclear encoded CLP protease 5	One of several nuclear-encoded ClpPs (caseinolytic protease). Contains a highly conserved catalytic triad of Ser-type proteases (Ser-His-Asp). The name reflects nomenclature described in Adam et. al (2001).	nuclear encoded CLP protease 5 (CLPP5); FUNCTIONS IN: serine-type endopeptidase activity; INVOLVED IN: peptidyl-cysteine S-nitrosylation; LOCATED IN: in 7 components; EXPRESSED IN: 23 plant structures; EXPRESSED DURING: 14 growth stages; CONTAINS InterPro DOMAIN/s: Peptidase S14, ClpP, active site (InterPro:IPR018215), Peptidase S14, ClpP (InterPro:IPR001907); BEST Arabidopsis thaliana protein ma…
AT1G02570	x	x	x	x	x	x	protein_coding	unknown protein; BEST Arabidopsis thaliana protein match is: unknown protein (TAIR:AT1G02575.1); Has 108 Blast hits to 55 proteins in 6 species: Archae - 0; Bacteria - 0; Metazoa - 0; Fungi - 0; Plants - 108; Viruses - 0; Other Eukaryotes - 0 (source: NCBI BLink).
AT1G02575	BnaA10g000960.1TZ.1	x	x	BnaC05g001340.1TZ.1	x	x	protein_coding	unknown protein; BEST Arabidopsis thaliana protein match is: unknown protein (TAIR:AT1G02570.1).
AT1G02580	BnaA10g000970.1TZ.1	BnaA09g104490.1TZ.1	x	BnaC05g001360.1TZ.1	x	x	protein_coding	SET domain-containing protein	Encodes a putative transcription factor MEDEA (MEA) that negatively regulates seed development in the absence of fertilization. Mutations in this locus result in embryo lethality. MEA is a Polycomb group gene that is imprinted in the endosperm. The maternal allele is expressed and the paternal allele is silent. MEA is controlled by DEMETER (DME), a DNA glycosylase required to activate MEA express…	MEDEA (MEA); CONTAINS InterPro DOMAIN/s: SANT, DNA-binding (InterPro:IPR001005), SET domain (InterPro:IPR001214); BEST Arabidopsis thaliana protein match is: SET domain-containing protein (TAIR:AT4G02020.1); Has 4870 Blast hits to 4762 proteins in 465 species: Archae - 0; Bacteria - 401; Metazoa - 1924; Fungi - 484; Plants - 1009; Viruses - 0; Other Eukaryotes - 1052 (source: NCBI BLink).
AT1G02590	x	x	x	x	x	x	protein_coding	Aldehyde oxidase/xanthine dehydrogenase, molybdopterin binding protein	Aldehyde oxidase/xanthine dehydrogenase, molybdopterin binding protein; FUNCTIONS IN: oxidoreductase activity, aldehyde oxidase activity; INVOLVED IN: oxidation reduction; LOCATED IN: cellular component unknown; CONTAINS InterPro DOMAIN/s: Aldehyde oxidase/xanthine dehydrogenase, molybdopterin binding (InterPro:IPR008274); BEST Arabidopsis thaliana protein match is: aldehyde oxidase 4 (TAIR:AT1G0…
AT1G02610	BnaA10g000980.1TZ.1	x	BnaA08g048870.1TZ.1	BnaC05g001370.1TZ.1	x	x	protein_coding	RING/FYVE/PHD zinc finger superfamily protein	RING/FYVE/PHD zinc finger superfamily protein; FUNCTIONS IN: zinc ion binding; CONTAINS InterPro DOMAIN/s: Protein of unknown function DUF3675 (InterPro:IPR022143), Zinc finger, C3HC4 RING-type (InterPro:IPR018957), Zinc finger, RING-CH-type (InterPro:IPR011016); BEST Arabidopsis thaliana protein match is: RING/FYVE/PHD zinc finger superfamily protein (TAIR:AT4G02075.1); Has 1637 Blast hits to 16…
AT1G02620	x	x	x	x	x	x	protein_coding	Ras-related small GTP-binding family protein	Ras-related small GTP-binding family protein; FUNCTIONS IN: GTP binding; INVOLVED IN: intracellular protein transport; LOCATED IN: endomembrane system, intracellular; CONTAINS InterPro DOMAIN/s: Small GTPase SAR1-type (InterPro:IPR006687), ARF/SAR superfamily (InterPro:IPR006689); BEST Arabidopsis thaliana protein match is: secretion-associated RAS super family 2 (TAIR:AT4G02080.1); Has 4733 Blas…
AT1G02630	BnaA10g001000.1TZ.1	x	BnaA08g048860.1TZ.1	BnaC05g001380.1TZ.1	x	BnaC08g000360.1TZ.1	protein_coding	Nucleoside transporter family protein	Nucleoside transporter family protein; FUNCTIONS IN: nucleoside transmembrane transporter activity; INVOLVED IN: transport; LOCATED IN: membrane; CONTAINS InterPro DOMAIN/s: Delayed-early response protein/equilibrative nucleoside transporter (InterPro:IPR002259); BEST Arabidopsis thaliana protein match is: equilibrative nucleotide transporter 1 (TAIR:AT1G70330.1); Has 1148 Blast hits to 1019 prot…
AT1G02640	BnaA10g001010.1TZ.1	x	x	BnaC05g001390.1TZ.1	x	x	protein_coding	beta-xylosidase 2	encodes a protein similar to a beta-xylosidase located in the extracellular matrix. This is a member of glycosyl hydrolase family 3 and has six other closely related members.	beta-xylosidase 2 (BXL2); FUNCTIONS IN: hydrolase activity, hydrolyzing O-glycosyl compounds; INVOLVED IN: carbohydrate metabolic process; LOCATED IN: plant-type cell wall; EXPRESSED IN: 23 plant structures; EXPRESSED DURING: 13 growth stages; CONTAINS InterPro DOMAIN/s: Glycoside hydrolase, family 3, N-terminal (InterPro:IPR001764), Glycoside hydrolase, family 3, C-terminal (InterPro:IPR002772),…
AT1G02650	x	x	x	x	x	x	protein_coding	Tetratricopeptide repeat (TPR)-like superfamily protein	Tetratricopeptide repeat (TPR)-like superfamily protein; FUNCTIONS IN: heat shock protein binding, binding; INVOLVED IN: protein folding; LOCATED IN: cellular component unknown; CONTAINS InterPro DOMAIN/s: Tetratricopeptide-like helical (InterPro:IPR011990), Heat shock protein DnaJ, N-terminal (InterPro:IPR001623); BEST Arabidopsis thaliana protein match is: Heat shock protein DnaJ with tetratric…
AT1G02660	x	BnaA09g104480.1TZ.1	BnaA08g048850.1TZ.1	x	BnaC08g085870.1TZ.1	BnaC08g000370.1TZ.1	protein_coding	alpha/beta-Hydrolases superfamily protein	alpha/beta-Hydrolases superfamily protein; FUNCTIONS IN: triglyceride lipase activity; INVOLVED IN: lipid metabolic process; LOCATED IN: cellular component unknown; EXPRESSED IN: 24 plant structures; EXPRESSED DURING: 15 growth stages; CONTAINS InterPro DOMAIN/s: Lipase, class 3 (InterPro:IPR002921); BEST Arabidopsis thaliana protein match is: alpha/beta-Hydrolases superfamily protein (TAIR:AT3G6…
AT1G02670	x	x	x	x	x	x	protein_coding	P-loop containing nucleoside triphosphate hydrolases superfamily protein	P-loop containing nucleoside triphosphate hydrolases superfamily protein; FUNCTIONS IN: helicase activity, DNA binding, ATP binding, nucleic acid binding; INVOLVED IN: DNA repair; LOCATED IN: cellular component unknown; EXPRESSED IN: 7 plant structures; EXPRESSED DURING: F mature embryo stage, petal differentiation and expansion stage, E expanded cotyledon stage, D bilateral stage; CONTAINS Inter…
AT1G02680	BnaA10g001020.1TZ.1	x	BnaA08g048840.1TZ.1	BnaC05g001400.1TZ.1	x	BnaC08g000460.1TZ.1	protein_coding	TBP-associated factor 13	Encodes a TBP-Associated Factor (TAF) that functions together with PRC2 in transcriptional regulation during seed development.	TBP-associated factor 13 (TAF13); FUNCTIONS IN: RNA polymerase II transcription factor activity, DNA binding; INVOLVED IN: transcription initiation, transcription from RNA polymerase II promoter; LOCATED IN: transcription factor complex; EXPRESSED IN: 23 plant structures; EXPRESSED DURING: 13 growth stages; CONTAINS InterPro DOMAIN/s: Transcription initiation factor IID, 18kDa subunit (InterPro:I…
AT1G02690	BnaA10g001070.1TZ.1	x	x	BnaC05g001440.1TZ.1	x	x	protein_coding	importin alpha isoform 6	Putative importin alpha isoform. When overexpressed can rescue the impa-4 decreased transformation susceptibility phenotype.	importin alpha isoform 6 (IMPA-6); FUNCTIONS IN: protein transporter activity, binding; INVOLVED IN: intracellular protein transport, protein import into nucleus; LOCATED IN: nucleus, nuclear pore, cytoplasm; EXPRESSED IN: 20 plant structures; EXPRESSED DURING: 11 growth stages; CONTAINS InterPro DOMAIN/s: Importin-alpha-like, importin-beta-binding domain (InterPro:IPR002652), Armadillo-like heli…
AT1G02700	BnaA10g001080.1TZ.1	x	x	x	x	x	protein_coding	unknown protein; FUNCTIONS IN: molecular function unknown; INVOLVED IN: biological process unknown; LOCATED IN: mitochondrion; BEST Arabidopsis thaliana protein match is: unknown protein (TAIR:AT4G02140.1); Has 49 Blast hits to 49 proteins in 21 species: Archae - 0; Bacteria - 0; Metazoa - 10; Fungi - 6; Plants - 29; Viruses - 0; Other Eukaryotes - 4 (source: NCBI BLink).
AT1G02710	x	x	x	x	x	x	protein_coding	glycine-rich protein	glycine-rich protein; FUNCTIONS IN: molecular function unknown; INVOLVED IN: biological process unknown; LOCATED IN: endomembrane system; Has 94175 Blast hits to 22560 proteins in 1554 species: Archae - 109; Bacteria - 35702; Metazoa - 26912; Fungi - 5192; Plants - 9321; Viruses - 1410; Other Eukaryotes - 15529 (source: NCBI BLink).
AT1G02720	x	BnaA09g104460.1TZ.1	x	x	BnaC08g085850.1TZ.1	x	protein_coding	galacturonosyltransferase 5	Encodes a protein with putative galacturonosyltransferase activity.	galacturonosyltransferase 5 (GATL5); FUNCTIONS IN: transferase activity, transferring hexosyl groups, polygalacturonate 4-alpha-galacturonosyltransferase activity, transferase activity, transferring glycosyl groups; INVOLVED IN: carbohydrate biosynthetic process; LOCATED IN: endomembrane system; EXPRESSED IN: 14 plant structures; EXPRESSED DURING: 7 growth stages; CONTAINS InterPro DOMAIN/s: Glyc…
AT1G02730	BnaA10g001090.1TZ.1	x	x	BnaC05g001450.1TZ.1	x	x	protein_coding	cellulose synthase-like D5	Encodes a gene similar to cellulose synthase. Knock-out mutant has reduced growth, reduced xylan level and reduced xylan synthase activity in stems.	cellulose synthase-like D5 (CSLD5); CONTAINS InterPro DOMAIN/s: Cellulose synthase (InterPro:IPR005150); BEST Arabidopsis thaliana protein match is: cellulose synthase-like D3 (TAIR:AT3G03050.1); Has 3375 Blast hits to 3003 proteins in 709 species: Archae - 13; Bacteria - 1269; Metazoa - 102; Fungi - 19; Plants - 1879; Viruses - 2; Other Eukaryotes - 91 (source: NCBI BLink).
AT1G02740	x	BnaA09g104450.1TZ.1	x	x	BnaC08g085840.1TZ.1	x	protein_coding	MRG family protein	MRG family protein; FUNCTIONS IN: chromatin binding; INVOLVED IN: chromatin assembly or disassembly; LOCATED IN: chromatin, nucleus; EXPRESSED IN: 15 plant structures; EXPRESSED DURING: 6 growth stages; CONTAINS InterPro DOMAIN/s: Histone H4 acetyltransferase, NuA4 complex, Eaf3/MRG15 subunit (InterPro:IPR017398), Tudor-like, plant (InterPro:IPR014002), MRG (InterPro:IPR008676), Chromo domain (In…
AT1G02750	BnaA10g001100.1TZ.1	BnaA09g104440.1TZ.1	x	BnaC05g001460.1TZ.1	BnaC08g085830.1TZ.1	x	protein_coding	Drought-responsive family protein	Drought-responsive family protein; FUNCTIONS IN: zinc ion binding; INVOLVED IN: response to water deprivation; LOCATED IN: intracellular; EXPRESSED IN: 22 plant structures; EXPRESSED DURING: 13 growth stages; CONTAINS InterPro DOMAIN/s: Zinc finger, C2H2-like (InterPro:IPR015880), Drought induced 19/ RING finger protein 114 (InterPro:IPR008598); BEST Arabidopsis thaliana protein match is: Drought…
AT1G02770	x	x	x	x	x	x	protein_coding	Protein of unknown function (DUF626)	Protein of unknown function (DUF626); CONTAINS InterPro DOMAIN/s: Protein of unknown function DUF626, Arabidopsis thaliana (InterPro:IPR006462); BEST Arabidopsis thaliana protein match is: Protein of unknown function (DUF626) (TAIR:AT1G19060.1); Has 209 Blast hits to 208 proteins in 2 species: Archae - 0; Bacteria - 0; Metazoa - 0; Fungi - 0; Plants - 209; Viruses - 0; Other Eukaryotes - 0 (sourc…
AT1G02780	BnaA10g001110.1TZ.1	BnaA09g104430.1TZ.1	BnaA08g048820.1TZ.1	BnaC05g001470.1TZ.1	BnaC08g085820.1TZ.1	BnaC08g000480.1TZ.1	protein_coding	Ribosomal protein L19e family protein	embryo defective 2386 (emb2386); FUNCTIONS IN: structural constituent of ribosome; INVOLVED IN: translation, ribosome biogenesis, embryo development ending in seed dormancy; LOCATED IN: in 6 components; EXPRESSED IN: 25 plant structures; EXPRESSED DURING: 14 growth stages; CONTAINS InterPro DOMAIN/s: Ribosomal protein L19/L19e (InterPro:IPR000196), Ribosomal protein L19/L19e, domain 3 (InterPro:I…
AT1G02790	BnaA10g001120.1TZ.1	BnaA09g104420.1TZ.1	BnaA08g048810.1TZ.1	BnaC05g001480.1TZ.1	BnaC08g085810.1TZ.1	BnaC08g000510.1TZ.1	protein_coding	polygalacturonase 4	encodes a exopolygalacturonase.	polygalacturonase 4 (PGA4); FUNCTIONS IN: polygalacturonase activity; INVOLVED IN: carbohydrate metabolic process; LOCATED IN: endomembrane system; EXPRESSED IN: 14 plant structures; EXPRESSED DURING: 6 growth stages; CONTAINS InterPro DOMAIN/s: Pectin lyase fold/virulence factor (InterPro:IPR011050), Pectin lyase fold (InterPro:IPR012334), Glycoside hydrolase, family 28 (InterPro:IPR000743), Par…
AT1G02800	x	BnaA09g104410.1TZ.1	x	x	BnaC08g085800.1TZ.1	x	protein_coding	cellulase 2	Encodes a protein with similarity to endo-1,4-b-glucanases and is a member of Glycoside Hydrolase Family 9. CEL2 is induced by nemotodes and is expressed in syncitia induced by Heterodera schachtii.May be involved in the development and function of syncitia.	cellulase 2 (CEL2); FUNCTIONS IN: cellulase activity, hydrolase activity, hydrolyzing O-glycosyl compounds; INVOLVED IN: response to nematode, pattern specification process; LOCATED IN: endomembrane system; EXPRESSED IN: 11 plant structures; EXPRESSED DURING: 6 growth stages; CONTAINS InterPro DOMAIN/s: Six-hairpin glycosidase (InterPro:IPR012341), Glycoside hydrolase, family 9, active site (Inte…
AT1G02810	BnaA10g001140.1TZ.1	x	BnaA08g048800.1TZ.1	BnaC05g001490.1TZ.1	x	BnaC08g000550.1TZ.1	protein_coding	Plant invertase/pectin methylesterase inhibitor superfamily	Plant invertase/pectin methylesterase inhibitor superfamily; FUNCTIONS IN: enzyme inhibitor activity, pectinesterase activity; INVOLVED IN: cell wall modification; LOCATED IN: endomembrane system, cell wall, plant-type cell wall; EXPRESSED IN: 14 plant structures; EXPRESSED DURING: 6 growth stages; CONTAINS InterPro DOMAIN/s: Pectinesterase, active site (InterPro:IPR018040), Pectin lyase fold/vir…
AT1G02813	x	x	x	x	x	x	protein_coding	Protein of unknown function, DUF538	Protein of unknown function, DUF538; INVOLVED IN: biological process unknown; LOCATED IN: endomembrane system; EXPRESSED IN: leaf whorl, cauline leaf, sepal, flower, seed; EXPRESSED DURING: F mature embryo stage, petal differentiation and expansion stage, E expanded cotyledon stage; CONTAINS InterPro DOMAIN/s: Protein of unknown function DUF538 (InterPro:IPR007493); BEST Arabidopsis thaliana prot…
AT1G02816	BnaA10g001150.1TZ.1	BnaA09g104400.1TZ.1	x	x	BnaC08g085790.1TZ.1	x	protein_coding	Protein of unknown function, DUF538	Protein of unknown function, DUF538; FUNCTIONS IN: molecular function unknown; INVOLVED IN: biological process unknown; LOCATED IN: plasma membrane, vacuole; EXPRESSED IN: 25 plant structures; EXPRESSED DURING: 14 growth stages; CONTAINS InterPro DOMAIN/s: Protein of unknown function DUF538 (InterPro:IPR007493); BEST Arabidopsis thaliana protein match is: Protein of unknown function, DUF538 (TAIR…
AT1G02820	BnaA10g001160.1TZ.1	x	x	BnaC05g001500.1TZ.1	x	x	protein_coding	Late embryogenesis abundant 3 (LEA3) family protein	Late embryogenesis abundant 3 (LEA3) family protein; FUNCTIONS IN: molecular function unknown; INVOLVED IN: embryo development, response to stress; EXPRESSED IN: 16 plant structures; EXPRESSED DURING: 8 growth stages; CONTAINS InterPro DOMAIN/s: Late embryogenesis abundant protein, group 3 (InterPro:IPR004926); BEST Arabidopsis thaliana protein match is: senescence-associated gene 21 (TAIR:AT4G02…
AT1G02830	BnaA10g001170.1TZ.1	BnaA09g104390.1TZ.1	x	BnaC05g001510.1TZ.1	BnaC08g085780.1TZ.1	x	protein_coding	Ribosomal L22e protein family	Ribosomal L22e protein family; FUNCTIONS IN: structural constituent of ribosome; INVOLVED IN: translation; LOCATED IN: ribosome, cytosolic large ribosomal subunit; EXPRESSED IN: shoot apex, flower; EXPRESSED DURING: petal differentiation and expansion stage; CONTAINS InterPro DOMAIN/s: Ribosomal protein L22e (InterPro:IPR002671); BEST Arabidopsis thaliana protein match is: Ribosomal L22e protein …
AT1G02840	x	x	x	x	x	x	protein_coding	RNA-binding (RRM/RBD/RNP motifs) family protein	SR34/SR1 is a plant homologue of the human general/alternative splicing factor SF2/ASF. Barta et al (2010) have proposed a nomenclature for Serine/Arginine-Rich Protein Splicing Factors (SR proteins): Plant Cell. 2010, 22:2926.	SR1; FUNCTIONS IN: RNA binding, nucleotide binding, nucleic acid binding; LOCATED IN: interchromatin granule, nuclear speck, nucleus; EXPRESSED IN: 25 plant structures; EXPRESSED DURING: 15 growth stages; CONTAINS InterPro DOMAIN/s: RNA recognition motif, RNP-1 (InterPro:IPR000504), Nucleotide-binding, alpha-beta plait (InterPro:IPR012677); BEST Arabidopsis thaliana protein match is: RNA-binding …
AT1G02850	BnaA10g001180.1TZ.1	x	x	BnaC05g001520.1TZ.1	x	x	protein_coding	beta glucosidase 11	beta glucosidase 11 (BGLU11); FUNCTIONS IN: cation binding, hydrolase activity, hydrolyzing O-glycosyl compounds, catalytic activity; INVOLVED IN: carbohydrate metabolic process; LOCATED IN: endomembrane system; EXPRESSED IN: 24 plant structures; EXPRESSED DURING: 13 growth stages; CONTAINS InterPro DOMAIN/s: Glycoside hydrolase, family 1 (InterPro:IPR001360), Glycoside hydrolase, family 1, activ…
AT1G02860	BnaA10g001190.1TZ.1	BnaA09g104380.1TZ.1	x	BnaC05g001530.1TZ.1	BnaC08g085770.1TZ.1	x	protein_coding	SPX (SYG1/Pho81/XPR1) domain-containing protein	Encodes a ubiquitin E3 ligase with RING and SPX domains that is involved in mediating immune responses and mediates degradation of PHT1s at plasma membranes. Targeted by MIR827. Ubiquitinates PHT1;3, PHT1;2, PHT1;1/AtPT1 and PHT1;4/AtPT2.	nitrogen limitation adaptation (NLA); CONTAINS InterPro DOMAIN/s: Zinc finger, RING-type, conserved site (InterPro:IPR017907), Zinc finger, RING-type (InterPro:IPR001841), SPX, N-terminal (InterPro:IPR004331); BEST Arabidopsis thaliana protein match is: SPX (SYG1/Pho81/XPR1) domain-containing protein / zinc finger (C3HC4-type RING finger) protein-related (TAIR:AT2G38920.1); Has 2026 Blast hits to…
AT1G02870	BnaA10g001200.1TZ.1	x	x	BnaC05g001540.1TZ.1	x	BnaC08g000570.1TZ.1	protein_coding	FUNCTIONS IN: molecular function unknown; INVOLVED IN: biological process unknown; EXPRESSED IN: 23 plant structures; EXPRESSED DURING: 13 growth stages; CONTAINS InterPro DOMAIN/s: Ribosome biogenesis protein Nop16 (InterPro:IPR019002); Has 104 Blast hits to 104 proteins in 57 species: Archae - 0; Bacteria - 0; Metazoa - 0; Fungi - 63; Plants - 35; Viruses - 0; Other Eukaryotes - 6 (source: NCBI…
AT1G02880	BnaA10g001220.1TZ.1	x	BnaA08g048790.1TZ.1	BnaC05g001570.1TZ.1	x	BnaC08g000620.1TZ.1	protein_coding	thiamin pyrophosphokinase1	Encodes a thiamine pyrophosphokinase capable of producing thiamine pyrophosphate from free thiamine.	thiamin pyrophosphokinase1 (TPK1); FUNCTIONS IN: thiamin diphosphokinase activity; INVOLVED IN: thiamin metabolic process; LOCATED IN: cytosol; EXPRESSED IN: 6 plant structures; CONTAINS InterPro DOMAIN/s: Thiamin pyrophosphokinase, vitamin B1-binding domain (InterPro:IPR007373), Thiamin pyrophosphokinase (InterPro:IPR006282), Thiamin pyrophosphokinase, catalytic domain (InterPro:IPR007371); BEST…
AT1G02890	BnaA10g001230.1TZ.1	BnaA09g104360.1TZ.1	x	BnaC05g001580.1TZ.1	x	x	protein_coding	AAA-type ATPase family protein	AAA-type ATPase family protein; FUNCTIONS IN: nucleoside-triphosphatase activity, ATPase activity, nucleotide binding, ATP binding; LOCATED IN: chloroplast; EXPRESSED IN: 25 plant structures; EXPRESSED DURING: 15 growth stages; CONTAINS InterPro DOMAIN/s: ATPase, AAA+ type, core (InterPro:IPR003593), ATPase, AAA-type, core (InterPro:IPR003959), ATPase, AAA-type, conserved site (InterPro:IPR003960…
AT1G02900	BnaA10g001240.1TZ.1	x	BnaA08g048780.1TZ.1	BnaC05g001590.1TZ.1	x	BnaC08g000640.1TZ.1	protein_coding	rapid alkalinization factor 1	Member of a diversely expressed predicted peptide family showing sequence similarity to tobacco Rapid Alkalinization Factor (RALF), and is believed to play an essential role in the physiology of Arabidopsis. Consists of a single exon and is characterized by a conserved C-terminal motif and N-terminal signal peptide. Mediates Ca2+-dependent signaling.	rapid alkalinization factor 1 (RALF1); CONTAINS InterPro DOMAIN/s: Rapid ALkalinization Factor (InterPro:IPR008801); BEST Arabidopsis thaliana protein match is: ralf-like 33 (TAIR:AT4G15800.1); Has 267 Blast hits to 267 proteins in 20 species: Archae - 0; Bacteria - 0; Metazoa - 0; Fungi - 2; Plants - 265; Viruses - 0; Other Eukaryotes - 0 (source: NCBI BLink).
AT1G02910	x	x	BnaA08g048770.1TZ.1	x	x	BnaC08g000650.1TZ.1	protein_coding	tetratricopeptide repeat (TPR)-containing protein	Mutants defective in this gene were shown to have a reduced PSII content (overall reduction in the levels of several PSII subunits) and a disrupted grana stack structure. The N-terminal half of the protein contains two tetratricopeptide repeat (TPR) motifs that are arranged tandemly, each consisting of a 34-residue degenerate consensus sequence. The N-terminal sequence is rich in positive and hyd…	LOW PSII ACCUMULATION1 (LPA1); FUNCTIONS IN: binding; INVOLVED IN: photosystem II oxygen evolving complex assembly; LOCATED IN: chloroplast; EXPRESSED IN: 22 plant structures; EXPRESSED DURING: 13 growth stages; CONTAINS InterPro DOMAIN/s: Protein of unknown function DUF3493 (InterPro:IPR021883), Tetratricopeptide-like helical (InterPro:IPR011990), Tetratricopeptide repeat-containing (InterPro:IP…
AT1G02920	x	x	x	x	x	x	protein_coding	glutathione S-transferase 7	Encodes glutathione transferase belonging to the phi class of GSTs. Naming convention according to Wagner et al. (2002).	glutathione S-transferase 7 (GSTF7); FUNCTIONS IN: glutathione transferase activity, copper ion binding, cobalt ion binding, glutathione binding; INVOLVED IN: defense response to fungus, incompatible interaction, response to cadmium ion, response to salt stress, defense response to bacterium, toxin catabolic process; LOCATED IN: nucleus, vacuole, cytoplasm; EXPRESSED IN: root, cultured cell, leaf…
AT1G02930	BnaA10g001250.1TZ.1	x	BnaA08g048760.1TZ.1	BnaC05g001600.1TZ.1	x	BnaC08g000660.1TZ.1	protein_coding	glutathione S-transferase 6	Encodes glutathione transferase belonging to the phi class of GSTs. Naming convention according to Wagner et al. (2002).	glutathione S-transferase 6 (GSTF6); FUNCTIONS IN: glutathione transferase activity, copper ion binding, cobalt ion binding, glutathione binding; INVOLVED IN: in 7 processes; LOCATED IN: mitochondrion, cell wall, vacuole, cytoplasm; EXPRESSED IN: fruit, root, cultured cell, leaf; EXPRESSED DURING: seedling growth, seed development stages; CONTAINS InterPro DOMAIN/s: Thioredoxin fold (InterPro:IPR…
AT1G02940	BnaA10g001260.1TZ.1	x	x	BnaC05g001610.1TZ.1	x	x	protein_coding	glutathione S-transferase (class phi) 5	Encodes glutathione transferase belonging to the phi class of GSTs. Naming convention according to Wagner et al. (2002).	glutathione S-transferase (class phi) 5 (GSTF5); FUNCTIONS IN: glutathione transferase activity; INVOLVED IN: N-terminal protein myristoylation, toxin catabolic process; LOCATED IN: mitochondrion, cytoplasm; EXPRESSED IN: 13 plant structures; EXPRESSED DURING: 9 growth stages; CONTAINS InterPro DOMAIN/s: Thioredoxin fold (InterPro:IPR012335), Glutathione S-transferase, C-terminal (InterPro:IPR004…
AT1G02950	BnaA10g001280.1TZ.1	BnaA09g104350.1TZ.1	x	BnaC05g001660.1TZ.1	BnaC08g085760.1TZ.1	x	protein_coding	glutathione S-transferase F4	Encodes glutathione transferase belonging to the phi class of GSTs. Naming convention according to Wagner et al. (2002).	glutathione S-transferase F4 (GSTF4); CONTAINS InterPro DOMAIN/s: Thioredoxin fold (InterPro:IPR012335), Glutathione S-transferase, C-terminal (InterPro:IPR004046), Glutathione S-transferase, C-terminal-like (InterPro:IPR010987), Glutathione S-transferase/chloride channel, C-terminal (InterPro:IPR017933), Glutathione S-transferase, N-terminal (InterPro:IPR004045), Thioredoxin-like fold (InterPro:…
AT1G02960	x	x	BnaA08g048750.1TZ.1	x	x	BnaC08g000670.1TZ.1	protein_coding	unknown protein; BEST Arabidopsis thaliana protein match is: unknown protein (TAIR:AT1G02965.1); Has 83 Blast hits to 82 proteins in 37 species: Archae - 0; Bacteria - 2; Metazoa - 20; Fungi - 7; Plants - 29; Viruses - 0; Other Eukaryotes - 25 (source: NCBI BLink).
AT1G02965	x	x	x	x	x	x	protein_coding	unknown protein; BEST Arabidopsis thaliana protein match is: unknown protein (TAIR:AT1G02960.3); Has 8 Blast hits to 8 proteins in 2 species: Archae - 0; Bacteria - 0; Metazoa - 0; Fungi - 0; Plants - 8; Viruses - 0; Other Eukaryotes - 0 (source: NCBI BLink).
AT1G02970	x	BnaA09g104340.1TZ.1	BnaA08g048740.1TZ.1	x	BnaC08g085750.1TZ.1	BnaC08g000690.1TZ.1	protein_coding	WEE1 kinase homolog	Protein kinase that negatively regulates the entry into mitosis.	WEE1 kinase homolog (WEE1); CONTAINS InterPro DOMAIN/s: Protein kinase, ATP binding site (InterPro:IPR017441), Protein kinase, catalytic domain (InterPro:IPR000719), Serine/threonine-protein kinase-like domain (InterPro:IPR017442), Protein kinase-like domain (InterPro:IPR011009), Serine/threonine-protein kinase, active site (InterPro:IPR008271); BEST Arabidopsis thaliana protein match is: Protein…
AT1G02980	BnaA10g001310.1TZ.1	BnaA09g104330.1TZ.1	x	BnaC05g001670.1TZ.1	BnaC08g085740.1TZ.1	x	protein_coding	cullin 2	encodes an Arabidopsis cullin	cullin 2 (CUL2); FUNCTIONS IN: ubiquitin protein ligase binding; INVOLVED IN: cell cycle, ubiquitin-dependent protein catabolic process; LOCATED IN: SCF ubiquitin ligase complex, chloroplast envelope; EXPRESSED IN: sperm cell, flower; EXPRESSED DURING: petal differentiation and expansion stage; CONTAINS InterPro DOMAIN/s: Winged helix-turn-helix transcription repressor DNA-binding (InterPro:IPR01…
AT1G02990	BnaA10g001320.1TZ.1	BnaA09g104320.1TZ.1	x	BnaC05g001680.1TZ.1	BnaC08g085730.1TZ.1	x	protein_coding	BEST Arabidopsis thaliana protein match is: CW-type Zinc Finger (TAIR:AT3G62900.1); Has 5847 Blast hits to 4410 proteins in 438 species: Archae - 17; Bacteria - 452; Metazoa - 2463; Fungi - 354; Plants - 306; Viruses - 11; Other Eukaryotes - 2244 (source: NCBI BLink).
AT1G03000	BnaA10g001340.1TZ.1	BnaA09g104310.1TZ.1	x	BnaC05g001700.1TZ.1	BnaC08g085720.1TZ.1	x	protein_coding	peroxin 6	Encodes an apparent ATPase similar to yeast and human protein required for peroxisomal biogenesis. May facilitate recycling of PEX5, the peroxisomal matrix protein receptor, and thereby promote peroxisomal matrix protein import.	peroxin 6 (PEX6); FUNCTIONS IN: nucleoside-triphosphatase activity, ATPase activity, nucleotide binding, ATP binding; INVOLVED IN: protein import into peroxisome matrix, fatty acid beta-oxidation; EXPRESSED IN: 22 plant structures; EXPRESSED DURING: 13 growth stages; CONTAINS InterPro DOMAIN/s: ATPase, AAA-type, core (InterPro:IPR003959), ATPase, AAA+ type, core (InterPro:IPR003593), ATPase, AAA-…
AT1G03010	BnaA10g001350.1TZ.1	BnaA09g104300.1TZ.1	x	BnaC05g001710.1TZ.1	BnaC08g085710.1TZ.1	x	protein_coding	Phototropic-responsive NPH3 family protein	Phototropic-responsive NPH3 family protein; FUNCTIONS IN: signal transducer activity; INVOLVED IN: response to light stimulus, pollen tube growth; EXPRESSED IN: leaf apex, inflorescence meristem, cauline leaf, root, flower; EXPRESSED DURING: M germinated pollen stage, petal differentiation and expansion stage; CONTAINS InterPro DOMAIN/s: NPH3 (InterPro:IPR004249), BTB/POZ fold (InterPro:IPR011333…
AT1G03020	BnaA10g001360.1TZ.1	BnaA09g104290.1TZ.1	x	BnaC05g001720.1TZ.1	BnaC08g085700.1TZ.1	x	protein_coding	Thioredoxin superfamily protein	Thioredoxin superfamily protein; FUNCTIONS IN: electron carrier activity, arsenate reductase (glutaredoxin) activity, protein disulfide oxidoreductase activity; INVOLVED IN: cell redox homeostasis; LOCATED IN: cellular component unknown; EXPRESSED IN: 7 plant structures; EXPRESSED DURING: 6 growth stages; CONTAINS InterPro DOMAIN/s: Glutaredoxin-like, plant II (InterPro:IPR011905), Thioredoxin fo…
AT1G03022	x	x	x	x	x	x	protein_coding	unknown protein; Has 30201 Blast hits to 17322 proteins in 780 species: Archae - 12; Bacteria - 1396; Metazoa - 17338; Fungi - 3422; Plants - 5037; Viruses - 0; Other Eukaryotes - 2996 (source: NCBI BLink).
AT1G03030	BnaA10g001370.1TZ.1	x	x	BnaC05g001730.1TZ.1	x	x	protein_coding	P-loop containing nucleoside triphosphate hydrolases superfamily protein	P-loop containing nucleoside triphosphate hydrolases superfamily protein; FUNCTIONS IN: phosphotransferase activity, alcohol group as acceptor, kinase activity, ATP binding; INVOLVED IN: biosynthetic process, metabolic process; LOCATED IN: chloroplast; EXPRESSED IN: 22 plant structures; EXPRESSED DURING: 13 growth stages; CONTAINS InterPro DOMAIN/s: Phosphoribulokinase/uridine kinase (InterPro:IP…
AT1G03040	BnaA10g001380.1TZ.1	x	x	BnaC05g001740.1TZ.1	x	x	protein_coding	basic helix-loop-helix (bHLH) DNA-binding superfamily protein	basic helix-loop-helix (bHLH) DNA-binding superfamily protein; FUNCTIONS IN: DNA binding, sequence-specific DNA binding transcription factor activity; INVOLVED IN: regulation of transcription, acetyl-CoA biosynthetic process from pyruvate; LOCATED IN: nucleus; EXPRESSED IN: 22 plant structures; EXPRESSED DURING: 13 growth stages; CONTAINS InterPro DOMAIN/s: Helix-loop-helix DNA-binding domain (In…
AT1G03050	BnaA10g001400.1TZ.1	BnaA09g104270.1TZ.1	BnaA08g048720.1TZ.1	BnaC05g001750.1TZ.1	BnaC08g085640.1TZ.1	BnaC08g000710.1TZ.1	protein_coding	ENTH/ANTH/VHS superfamily protein	ENTH/ANTH/VHS superfamily protein; FUNCTIONS IN: phospholipid binding, clathrin binding, binding, phosphatidylinositol binding; INVOLVED IN: N-terminal protein myristoylation, clathrin coat assembly; LOCATED IN: clathrin coat; EXPRESSED IN: 9 plant structures; EXPRESSED DURING: L mature pollen stage, M germinated pollen stage, 4 anthesis, C globular stage, petal differentiation and expansion stag…
AT1G03055	x	BnaA09g104260.1TZ.1	x	x	BnaC08g085620.1TZ.1	x	protein_coding	Encodes the ortholog of rice D27. It is plastid-localized and is required for the inhibition of secondary bud outgrowth and operates on a nonmobile precursor upstream of MAX1 in the SL biosynthesis pathway.	unknown protein; BEST Arabidopsis thaliana protein match is: unknown protein (TAIR:AT1G64680.1); Has 143 Blast hits to 143 proteins in 26 species: Archae - 0; Bacteria - 6; Metazoa - 0; Fungi - 0; Plants - 122; Viruses - 0; Other Eukaryotes - 15 (source: NCBI BLink).
AT1G03060	BnaA10g001410.1TZ.1	BnaA09g104250.1TZ.1	x	BnaC05g001790.1TZ.1	BnaC08g085600.1TZ.1	x	protein_coding	Beige/BEACH domain ;WD domain, G-beta repeat protein	Encodes a WD/BEACH domain protein involved in cell morphogenesis.	SPIRRIG (SPI); FUNCTIONS IN: binding; INVOLVED IN: signal transduction, multidimensional cell growth, vacuole organization, trichome morphogenesis; LOCATED IN: cellular component unknown; EXPRESSED IN: 23 plant structures; EXPRESSED DURING: 15 growth stages; CONTAINS InterPro DOMAIN/s: WD40 repeat 2 (InterPro:IPR019782), Beige/BEACH (InterPro:IPR000409), WD40 repeat, conserved site (InterPro:IPR0…
AT1G03070	BnaA10g001420.1TZ.1	x	x	BnaC05g001800.1TZ.1	x	x	protein_coding	Bax inhibitor-1 family protein	Bax inhibitor-1 family protein; CONTAINS InterPro DOMAIN/s: Inhibitor of apoptosis-promoting Bax1 related (InterPro:IPR006214); BEST Arabidopsis thaliana protein match is: Bax inhibitor-1 family protein (TAIR:AT4G02690.1); Has 5593 Blast hits to 5593 proteins in 1573 species: Archae - 0; Bacteria - 3054; Metazoa - 856; Fungi - 144; Plants - 197; Viruses - 83; Other Eukaryotes - 1259 (source: NCBI…
AT1G03080	BnaA10g001430.1TZ.1	BnaA09g104240.1TZ.1	x	BnaC05g001810.1TZ.1	BnaC08g085590.1TZ.1	x	protein_coding	kinase interacting (KIP1-like) family protein	kinase interacting (KIP1-like) family protein; FUNCTIONS IN: molecular function unknown; INVOLVED IN: biological process unknown; LOCATED IN: plasma membrane; EXPRESSED IN: 22 plant structures; EXPRESSED DURING: 13 growth stages; CONTAINS InterPro DOMAIN/s: Prefoldin (InterPro:IPR009053), KIP1-like (InterPro:IPR011684); BEST Arabidopsis thaliana protein match is: Kinase interacting (KIP1-like) fa…
AT1G03090	x	BnaA09g104230.1TZ.1	x	x	BnaC08g085580.1TZ.1	x	protein_coding	methylcrotonyl-CoA carboxylase alpha chain, mitochondrial / 3-methylcrotonyl-CoA carboxylase 1 (MCCA)	MCCA is the biotinylated subunit of the dimer MCCase, which is involved in leucine degradation. Both subunits are nuclear coded and the active enzyme is located in the mitochondrion.	MCCA; FUNCTIONS IN: cobalt ion binding, methylcrotonoyl-CoA carboxylase activity; INVOLVED IN: leucine catabolic process; LOCATED IN: mitochondrion, cytosolic ribosome; EXPRESSED IN: 26 plant structures; EXPRESSED DURING: 13 growth stages; CONTAINS InterPro DOMAIN/s: Single hybrid motif (InterPro:IPR011053), Biotin/lipoyl attachment (InterPro:IPR000089), Carbamoyl phosphate synthase, large subuni…
AT1G03100	BnaA10g001480.1TZ.1	x	x	BnaC05g001820.1TZ.1	x	x	protein_coding	Pentatricopeptide repeat (PPR) superfamily protein	Pentatricopeptide repeat (PPR) superfamily protein; CONTAINS InterPro DOMAIN/s: Pentatricopeptide repeat (InterPro:IPR002885); BEST Arabidopsis thaliana protein match is: Pentatricopeptide repeat (PPR) superfamily protein (TAIR:AT4G17616.1); Has 9904 Blast hits to 5133 proteins in 176 species: Archae - 0; Bacteria - 34; Metazoa - 111; Fungi - 31; Plants - 9502; Viruses - 0; Other Eukaryotes - 226…
AT1G03103	x	x	x	x	x	x	protein_coding	Bifunctional inhibitor/lipid-transfer protein/seed storage 2S albumin superfamily protein	Bifunctional inhibitor/lipid-transfer protein/seed storage 2S albumin superfamily protein; FUNCTIONS IN: molecular function unknown; INVOLVED IN: lipid transport; LOCATED IN: membrane; CONTAINS InterPro DOMAIN/s: Bifunctional inhibitor/plant lipid transfer protein/seed storage (InterPro:IPR016140), Plant lipid transfer protein/seed storage/trypsin-alpha amylase inhibitor (InterPro:IPR003612), Pla…
AT1G03106	x	x	x	x	x	x	protein_coding	unknown protein; Has 35333 Blast hits to 34131 proteins in 2444 species: Archae - 798; Bacteria - 22429; Metazoa - 974; Fungi - 991; Plants - 531; Viruses - 0; Other Eukaryotes - 9610 (source: NCBI BLink).
AT1G03110	BnaA10g001490.1TZ.1	x	BnaA08g048710.1TZ.1	BnaC05g001830.1TZ.1	x	BnaC08g000720.1TZ.1	protein_coding	Transducin/WD40 repeat-like superfamily protein	Encodes a gene involved in the modification of nucleosides in tRNA. Mutants have no 7-methylguanosine.	Transducin/WD40 repeat-like superfamily protein; CONTAINS InterPro DOMAIN/s: WD40 repeat 2 (InterPro:IPR019782), WD40 repeat-like-containing domain (InterPro:IPR011046), WD40 repeat, conserved site (InterPro:IPR019775), WD40-repeat-containing domain (InterPro:IPR017986), WD40/YVTN repeat-like-containing domain (InterPro:IPR015943), WD40 repeat (InterPro:IPR001680), WD40 repeat, subgroup (InterPro…
AT1G03120	BnaA10g001500.1TZ.1	x	x	BnaC05g001840.1TZ.1	x	x	protein_coding	responsive to abscisic acid 28	Atrab28 plays a role in the ion cell balance during late embryogenesis and germination.	responsive to abscisic acid 28 (RAB28); CONTAINS InterPro DOMAIN/s: Seed maturation protein (InterPro:IPR007011); BEST Arabidopsis thaliana protein match is: Seed maturation protein (TAIR:AT3G22490.1); Has 159 Blast hits to 126 proteins in 17 species: Archae - 0; Bacteria - 0; Metazoa - 1; Fungi - 0; Plants - 157; Viruses - 0; Other Eukaryotes - 1 (source: NCBI BLink).
AT1G03130	x	x	x	x	x	x	protein_coding	photosystem I subunit D-2	Encodes a protein predicted by sequence similarity with spinach PsaD to be photosystem I reaction center subunit II (PsaD2)	photosystem I subunit D-2 (PSAD-2); FUNCTIONS IN: molecular function unknown; INVOLVED IN: photosynthesis; LOCATED IN: in 6 components; EXPRESSED IN: 23 plant structures; EXPRESSED DURING: 14 growth stages; CONTAINS InterPro DOMAIN/s: Photosystem I protein PsaD (InterPro:IPR003685); BEST Arabidopsis thaliana protein match is: photosystem I subunit D-1 (TAIR:AT4G02770.1); Has 509 Blast hits to 509…
AT1G03140	x	BnaA09g104220.1TZ.1	BnaA08g048700.1TZ.1	x	BnaC08g085570.1TZ.1	BnaC08g000730.1TZ.1	protein_coding	splicing factor Prp18 family protein	splicing factor Prp18 family protein; INVOLVED IN: RNA splicing; LOCATED IN: spliceosomal complex; EXPRESSED IN: male gametophyte, cultured cell, pollen tube; EXPRESSED DURING: L mature pollen stage, M germinated pollen stage; CONTAINS InterPro DOMAIN/s: Pre-mRNA processing factor 4 (PRP4) like (InterPro:IPR014906), Splicing factor motif (InterPro:IPR003648), Prp18 (InterPro:IPR004098); BEST Arab…
AT1G03150	BnaA10g001520.1TZ.1	x	BnaA08g048690.1TZ.1	BnaC05g001850.1TZ.1	x	x	protein_coding	Acyl-CoA N-acyltransferases (NAT) superfamily protein	Acyl-CoA N-acyltransferases (NAT) superfamily protein; FUNCTIONS IN: N-acetyltransferase activity; INVOLVED IN: metabolic process; LOCATED IN: cellular component unknown; EXPRESSED IN: 22 plant structures; EXPRESSED DURING: 13 growth stages; CONTAINS InterPro DOMAIN/s: GCN5-related N-acetyltransferase, C-terminal (InterPro:IPR022610), GCN5-related N-acetyltransferase (InterPro:IPR000182), Acyl-Co…
AT1G03160	x	x	BnaA08g048680.1TZ.1	x	x	BnaC08g000740.1TZ.1	protein_coding	FZO-like	A new plant-specific member of the dynamin superfamily; defines a new protein class within the dynamin superfamily of membrane remodeling GTPases that regulates organization of the thylakoid network in plants. Targeted to chloroplasts and associated with thylakoid and envelope membranes as punctate structures. Knockout mutants have abnormalities in chloroplast and thylakoid morphology, including …	FZO-like (FZL); FUNCTIONS IN: thiamin-phosphate diphosphorylase activity, GTP binding; INVOLVED IN: vegetative to reproductive phase transition of meristem, thylakoid membrane organization; LOCATED IN: chloroplast membrane, chloroplast; EXPRESSED IN: 23 plant structures; EXPRESSED DURING: 13 growth stages; CONTAINS InterPro DOMAIN/s: Thiamine monophosphate synthase (InterPro:IPR003733), GTP-bindi…
AT1G03170	BnaA10g001540.1TZ.1	x	BnaA08g048670.1TZ.1	BnaC05g001860.1TZ.1	x	BnaC08g000750.1TZ.1	protein_coding	Protein of unknown function (DUF3049)	A member of the FAF family proteins encoded by the FANTASTIC FOUR (FAF) genes: AT4G02810 (FAF1), AT1G03170 (FAF2), AT5G19260 (FAF3) and AT3G06020 (FAF4). FAFs have the potential to regulate shoot meristem size in Arabidopsis thaliana. FAFs can repress WUS, which ultimately leads to an arrest of meristem activity in FAF overexpressing lines.	Protein of unknown function (DUF3049); CONTAINS InterPro DOMAIN/s: Protein of unknown function DUF3049 (InterPro:IPR021410); BEST Arabidopsis thaliana protein match is: Protein of unknown function (DUF3049) (TAIR:AT4G02810.1); Has 91 Blast hits to 91 proteins in 14 species: Archae - 0; Bacteria - 0; Metazoa - 0; Fungi - 2; Plants - 89; Viruses - 0; Other Eukaryotes - 0 (source: NCBI BLink).
AT1G03180	x	x	x	x	x	BnaC08g000800.1TZ.1	protein_coding	unknown protein; Has 36 Blast hits to 36 proteins in 15 species: Archae - 0; Bacteria - 0; Metazoa - 3; Fungi - 0; Plants - 33; Viruses - 0; Other Eukaryotes - 0 (source: NCBI BLink).
AT1G03190	x	x	BnaA08g048660.1TZ.1	x	BnaC08g085560.1TZ.1	BnaC08g000810.1TZ.1	protein_coding	RAD3-like DNA-binding helicase protein	UV damage and heat induce a common stress response in plants that leads to tissue death and reduced chloroplast function. The UVH6 product is suggested to be a negative regulator of this response.	ULTRAVIOLET HYPERSENSITIVE 6 (UVH6); FUNCTIONS IN: in 6 functions; INVOLVED IN: DNA repair, response to UV, response to heat; LOCATED IN: nucleus; EXPRESSED IN: 25 plant structures; EXPRESSED DURING: 14 growth stages; CONTAINS InterPro DOMAIN/s: Helicase, superfamily 1/2, ATP-binding domain, DinG/Rad3-type (InterPro:IPR014013), Xeroderma pigmentosum group D protein (InterPro:IPR001945), Helicase-…
AT1G03200	x	x	x	x	x	x	protein_coding	unknown protein; BEST Arabidopsis thaliana protein match is: unknown protein (TAIR:AT1G03240.1); Has 2 Blast hits to 2 proteins in 1 species: Archae - 0; Bacteria - 0; Metazoa - 0; Fungi - 0; Plants - 2; Viruses - 0; Other Eukaryotes - 0 (source: NCBI BLink).
AT1G03210	BnaA10g001550.1TZ.1	x	x	BnaC05g001870.1TZ.1	x	x	protein_coding	Phenazine biosynthesis PhzC/PhzF protein	Phenazine biosynthesis PhzC/PhzF protein; FUNCTIONS IN: catalytic activity; INVOLVED IN: biosynthetic process; LOCATED IN: endomembrane system; EXPRESSED IN: 24 plant structures; EXPRESSED DURING: 15 growth stages; CONTAINS InterPro DOMAIN/s: Phenazine biosynthesis PhzC/PhzF protein (InterPro:IPR003719); BEST Arabidopsis thaliana protein match is: Phenazine biosynthesis PhzC/PhzF protein (TAIR:AT…
AT1G03220	x	x	BnaA08g048650.1TZ.1	x	BnaC08g085550.1TZ.1	BnaC08g000820.1TZ.1	protein_coding	Eukaryotic aspartyl protease family protein	Eukaryotic aspartyl protease family protein; FUNCTIONS IN: aspartic-type endopeptidase activity; INVOLVED IN: response to salt stress; LOCATED IN: cell wall, plasma membrane, membrane, plant-type cell wall; EXPRESSED IN: 6 plant structures; CONTAINS InterPro DOMAIN/s: Peptidase aspartic (InterPro:IPR021109), Peptidase aspartic, catalytic (InterPro:IPR009007), Peptidase A1 (InterPro:IPR001461); BE…
AT1G03230	x	BnaA09g104210.1TZ.1	BnaA08g048640.1TZ.1	x	BnaC08g085540.1TZ.1	BnaC08g000850.1TZ.1	protein_coding	Eukaryotic aspartyl protease family protein	Eukaryotic aspartyl protease family protein; FUNCTIONS IN: aspartic-type endopeptidase activity; INVOLVED IN: response to salt stress; LOCATED IN: cell wall, plant-type cell wall; EXPRESSED IN: stem, root; CONTAINS InterPro DOMAIN/s: Peptidase aspartic (InterPro:IPR021109), Peptidase aspartic, catalytic (InterPro:IPR009007), Peptidase A1 (InterPro:IPR001461); BEST Arabidopsis thaliana protein mat…
AT1G03240	x	x	x	x	x	x	protein_coding	unknown protein; BEST Arabidopsis thaliana protein match is: unknown protein (TAIR:AT1G03200.1); Has 2 Blast hits to 2 proteins in 1 species: Archae - 0; Bacteria - 0; Metazoa - 0; Fungi - 0; Plants - 2; Viruses - 0; Other Eukaryotes - 0 (source: NCBI BLink).
AT1G03250	BnaA10g001560.1TZ.1	x	x	BnaC05g001880.1TZ.1	x	x	protein_coding	unknown protein; Has 89 Blast hits to 89 proteins in 31 species: Archae - 0; Bacteria - 0; Metazoa - 31; Fungi - 0; Plants - 48; Viruses - 0; Other Eukaryotes - 10 (source: NCBI BLink).
AT1G03260	x	BnaA09g104200.1TZ.1	x	x	BnaC08g085530.1TZ.1	x	protein_coding	SNARE associated Golgi protein family	SNARE associated Golgi protein family; LOCATED IN: endomembrane system; EXPRESSED IN: 24 plant structures; EXPRESSED DURING: 15 growth stages; CONTAINS InterPro DOMAIN/s: SNARE associated Golgi protein (InterPro:IPR015414); BEST Arabidopsis thaliana protein match is: SNARE associated Golgi protein family (TAIR:AT5G19070.1); Has 5379 Blast hits to 5379 proteins in 1283 species: Archae - 29; Bacter…
AT1G03270	BnaA10g001600.1TZ.1	BnaA09g104190.1TZ.1	x	x	BnaC08g085520.1TZ.1	x	protein_coding	CBS domain-containing protein with a domain of unknown function (DUF21)	CBS domain-containing protein with a domain of unknown function (DUF21); FUNCTIONS IN: molecular function unknown; INVOLVED IN: biological process unknown; LOCATED IN: endomembrane system; EXPRESSED IN: 21 plant structures; EXPRESSED DURING: 14 growth stages; CONTAINS InterPro DOMAIN/s: Protein of unknown function DUF21 (InterPro:IPR002550); BEST Arabidopsis thaliana protein match is: CBS domain-…
AT1G03280	BnaA10g001620.1TZ.1	x	x	BnaC05g001920.1TZ.1	x	x	protein_coding	Transcription factor TFIIE, alpha subunit	Transcription factor TFIIE, alpha subunit; FUNCTIONS IN: RNA polymerase II transcription factor activity, transcription initiation factor activity; INVOLVED IN: transcription initiation from RNA polymerase II promoter; LOCATED IN: endomembrane system, transcription factor TFIIE complex; EXPRESSED IN: 24 plant structures; EXPRESSED DURING: 15 growth stages; CONTAINS InterPro DOMAIN/s: Transcriptio…
AT1G03290	BnaA10g001700.1TZ.1	x	x	BnaC05g001930.1TZ.1	x	x	protein_coding	unknown protein; BEST Arabidopsis thaliana protein match is: unknown protein (TAIR:AT4G02880.2); Has 13587 Blast hits to 10183 proteins in 1114 species: Archae - 257; Bacteria - 2402; Metazoa - 5637; Fungi - 960; Plants - 675; Viruses - 54; Other Eukaryotes - 3602 (source: NCBI BLink).
AT1G03300	x	x	x	x	x	x	protein_coding	DOMAIN OF UNKNOWN FUNCTION 724 1	Member of the plant-specific DUF724 protein family. Arabidopsis has 10 DUF724 proteins. Loss of function mutant has a WT phenotype	DOMAIN OF UNKNOWN FUNCTION 724 1 (ATDUF1); FUNCTIONS IN: RNA binding; INVOLVED IN: biological process unknown; LOCATED IN: nucleus; EXPRESSED IN: 30 plant structures; EXPRESSED DURING: 14 growth stages; CONTAINS InterPro DOMAIN/s: Tudor-like, plant (InterPro:IPR014002), Agenet (InterPro:IPR008395), Protein of unknown function DUF724 (InterPro:IPR007930); BEST Arabidopsis thaliana protein match is…
AT1G03310	BnaA10g001710.1TZ.1	x	BnaA08g048630.1TZ.1	BnaC05g001940.1TZ.1	x	BnaC08g000880.1TZ.1	protein_coding	debranching enzyme 1	Encodes a protein with strong similarity to isoamylase (EC:3.2.1.68) however lacks critical residues known to be important for activity. Appears to co localize with ISA1 in the chloroplast isoamylase complex. Mutations in this gene cause the loss of detectable isoamylase activity and the disruption of normal starch structure. It has been postulated that AtISA2 interacts with AtISA1 to form the Is…	debranching enzyme 1 (DBE1); FUNCTIONS IN: isoamylase activity, alpha-amylase activity; INVOLVED IN: carbohydrate metabolic process, amylopectin biosynthetic process; LOCATED IN: chloroplast; EXPRESSED IN: 22 plant structures; EXPRESSED DURING: 13 growth stages; CONTAINS InterPro DOMAIN/s: Glycoside hydrolase, family 13, N-terminal (InterPro:IPR004193), Immunoglobulin E-set (InterPro:IPR014756), …
AT1G03320	BnaA10g001720.1TZ.1	x	x	BnaC05g001950.1TZ.1	x	x	protein_coding	unknown protein; Has 1038 Blast hits to 683 proteins in 112 species: Archae - 4; Bacteria - 14; Metazoa - 318; Fungi - 117; Plants - 86; Viruses - 8; Other Eukaryotes - 491 (source: NCBI BLink).
AT1G03330	BnaA10g001730.1TZ.1	x	BnaA08g048620.1TZ.1	BnaC05g001960.1TZ.1	x	BnaC08g000890.1TZ.1	protein_coding	Small nuclear ribonucleoprotein family protein	Small nuclear ribonucleoprotein family protein; CONTAINS InterPro DOMAIN/s: Like-Sm ribonucleoprotein (LSM) domain (InterPro:IPR001163), U6 snRNA-associated Sm-like protein LSm2 (InterPro:IPR016654), Like-Sm ribonucleoprotein (LSM) domain, eukaryotic/archaea-type (InterPro:IPR006649), Like-Sm ribonucleoprotein (LSM)-related domain (InterPro:IPR010920); Has 762 Blast hits to 762 proteins in 209 sp…
AT1G03340	BnaA10g001740.1TZ.1	x	x	BnaC05g001970.1TZ.1	x	x	protein_coding	unknown protein; BEST Arabidopsis thaliana protein match is: unknown protein (TAIR:AT4G02920.1); Has 44 Blast hits to 41 proteins in 13 species: Archae - 0; Bacteria - 1; Metazoa - 0; Fungi - 0; Plants - 43; Viruses - 0; Other Eukaryotes - 0 (source: NCBI BLink).
AT1G03350	BnaA10g001750.1TZ.1	x	BnaA08g048610.1TZ.1	BnaC05g001980.1TZ.1	x	BnaC08g000900.1TZ.1	protein_coding	BSD domain-containing protein	BSD domain-containing protein; FUNCTIONS IN: molecular function unknown; INVOLVED IN: biological process unknown; LOCATED IN: cellular component unknown; EXPRESSED IN: 24 plant structures; EXPRESSED DURING: 15 growth stages; CONTAINS InterPro DOMAIN/s: BSD (InterPro:IPR005607); BEST Arabidopsis thaliana protein match is: BSD domain-containing protein (TAIR:AT4G13110.1); Has 10642 Blast hits to 59…
AT1G03360	BnaA10g001760.1TZ.1	x	x	BnaC05g001990.1TZ.1	x	BnaC08g000930.1TZ.1	protein_coding	ribosomal RNA processing 4	ribosomal RNA processing 4 (RRP4); FUNCTIONS IN: exonuclease activity; LOCATED IN: mitochondrion; EXPRESSED IN: 20 plant structures; EXPRESSED DURING: 13 growth stages; CONTAINS InterPro DOMAIN/s: Nucleic acid-binding, OB-fold-like (InterPro:IPR016027); Has 615 Blast hits to 615 proteins in 291 species: Archae - 147; Bacteria - 0; Metazoa - 136; Fungi - 134; Plants - 55; Viruses - 0; Other Eukary…
AT1G03365	BnaA10g001770.1TZ.1	x	x	BnaC05g002000.1TZ.1	x	x	protein_coding	RING/U-box superfamily protein	RING/U-box superfamily protein; FUNCTIONS IN: zinc ion binding; CONTAINS InterPro DOMAIN/s: Zinc finger, RING-type (InterPro:IPR001841); BEST Arabidopsis thaliana protein match is: RING/U-box superfamily protein (TAIR:AT4G03000.2).
AT1G03370	x	x	x	x	x	x	protein_coding	C2 calcium/lipid-binding and GRAM domain containing protein	C2 calcium/lipid-binding and GRAM domain containing protein; CONTAINS InterPro DOMAIN/s: C2 membrane targeting protein (InterPro:IPR018029), C2 calcium/lipid-binding domain, CaLB (InterPro:IPR008973), GRAM (InterPro:IPR004182), C2 region (InterPro:IPR020477), C2 calcium-dependent membrane targeting (InterPro:IPR000008); BEST Arabidopsis thaliana protein match is: C2 calcium/lipid-binding and GRAM…
AT1G03380	BnaA10g001780.1TZ.1	x	x	BnaC05g002010.1TZ.1	x	x	protein_coding	homolog of yeast autophagy 18 (ATG18) G	homolog of yeast autophagy 18 (ATG18) G (ATG18G); CONTAINS InterPro DOMAIN/s: WD40 repeat-like-containing domain (InterPro:IPR011046), Breast carcinoma amplified sequence 3 (InterPro:IPR022175), WD40 repeat (InterPro:IPR001680), WD40/YVTN repeat-like-containing domain (InterPro:IPR015943), WD40 repeat, subgroup (InterPro:IPR019781); BEST Arabidopsis thaliana protein match is: homolog of yeast aut…
AT1G03390	BnaA10g001790.1TZ.1	x	x	BnaC05g002020.1TZ.1	x	x	protein_coding	HXXXD-type acyl-transferase family protein	HXXXD-type acyl-transferase family protein; FUNCTIONS IN: transferase activity, transferring acyl groups other than amino-acyl groups, transferase activity; INVOLVED IN: biological process unknown; EXPRESSED IN: sepal, flower; EXPRESSED DURING: petal differentiation and expansion stage; CONTAINS InterPro DOMAIN/s: Transferase (InterPro:IPR003480); BEST Arabidopsis thaliana protein match is: HXXXD…
AT1G03400	BnaA10g001800.1TZ.1	x	x	BnaC05g002030.1TZ.1	x	x	protein_coding	2-oxoglutarate (2OG) and Fe(II)-dependent oxygenase superfamily protein	A single copy gene that encodes a protein with sequence similarity to tomato E8 (ACC oxidase, the last step in ethylene biosynthesis) involved in ethylene synthesis and fruit ripening in tomato. This gene is not induced by ethylene in siliques. The transcript is found in siliques, etiolated seedlings, leaves, stems and flowers.	2-oxoglutarate (2OG) and Fe(II)-dependent oxygenase superfamily protein; CONTAINS InterPro DOMAIN/s: Oxoglutarate/iron-dependent oxygenase (InterPro:IPR005123); BEST Arabidopsis thaliana protein match is: 2-oxoglutarate (2OG) and Fe(II)-dependent oxygenase superfamily protein (TAIR:AT1G03410.1); Has 8186 Blast hits to 8162 proteins in 1002 species: Archae - 0; Bacteria - 1123; Metazoa - 116; Fung…
AT1G03410	BnaA10g001810.1TZ.1	x	x	BnaC05g002060.1TZ.1	x	x	protein_coding	2-oxoglutarate (2OG) and Fe(II)-dependent oxygenase superfamily protein	2A6; FUNCTIONS IN: oxidoreductase activity; LOCATED IN: endomembrane system; EXPRESSED IN: 17 plant structures; EXPRESSED DURING: 10 growth stages; CONTAINS InterPro DOMAIN/s: Oxoglutarate/iron-dependent oxygenase (InterPro:IPR005123); BEST Arabidopsis thaliana protein match is: 2-oxoglutarate (2OG) and Fe(II)-dependent oxygenase superfamily protein (TAIR:AT1G03400.1); Has 8330 Blast hits to 8293…
AT1G03430	BnaA10g001820.1TZ.1	x	x	BnaC05g002080.1TZ.1	x	x	protein_coding	histidine-containing phosphotransfer factor 5	Encodes AHP5, one of the six Arabidopsis thaliana histidine phosphotransfer proteins (AHPs). AHPs function as redundant positive regulators of cytokinin signaling. Members of the AHP gene family include: AT3G21510 (AHP1), AT3G29350 (AHP2), AT5G39340 (AHP3), AT3G16360 (AHP4), AT1G03430 (AHP5) and AT1G80100 (AHP6).	histidine-containing phosphotransfer factor 5 (AHP5); CONTAINS InterPro DOMAIN/s: Signal transduction histidine kinase, phosphotransfer (Hpt) domain (InterPro:IPR008207); BEST Arabidopsis thaliana protein match is: histidine-containing phosphotransmitter 2 (TAIR:AT3G29350.1); Has 311 Blast hits to 310 proteins in 49 species: Archae - 2; Bacteria - 33; Metazoa - 0; Fungi - 8; Plants - 266; Viruses…
AT1G03440	BnaA10g001830.1TZ.1	x	BnaA08g048600.1TZ.1	BnaC05g002090.1TZ.1	x	BnaC08g000940.1TZ.1	protein_coding	Leucine-rich repeat (LRR) family protein	Leucine-rich repeat (LRR) family protein; INVOLVED IN: signal transduction; LOCATED IN: endomembrane system; EXPRESSED IN: 23 plant structures; EXPRESSED DURING: 13 growth stages; CONTAINS InterPro DOMAIN/s: Leucine-rich repeat-containing N-terminal domain, type 2 (InterPro:IPR013210), Leucine-rich repeat (InterPro:IPR001611); BEST Arabidopsis thaliana protein match is: RNI-like superfamily prote…
AT1G03445	x	x	x	x	x	x	protein_coding	Serine/threonine protein phosphatase family protein	encodes a serineâ€“threonine protein phosphatase with an N-terminal Kelch-repeat domain, which is nuclear localized and expressed preferentially in elongating cells. Genetic evidence suggest that this gene plays a redundant role (along with other members of the same gene family) in modulating growth in response to brassinosteroid.	BRI1 SUPPRESSOR 1 (BSU1); FUNCTIONS IN: protein binding, protein serine/threonine phosphatase activity; INVOLVED IN: brassinosteroid mediated signaling pathway, regulation of protein localization; LOCATED IN: nucleus; EXPRESSED IN: sperm cell, male gametophyte, cultured cell, pollen tube; EXPRESSED DURING: L mature pollen stage, M germinated pollen stage; CONTAINS InterPro DOMAIN/s: Serine/threon…
AT1G03457	BnaA10g001840.1TZ.1	x	x	BnaC05g002100.1TZ.1	x	x	protein_coding	RNA-binding (RRM/RBD/RNP motifs) family protein	RNA-binding (RRM/RBD/RNP motifs) family protein; FUNCTIONS IN: RNA binding, nucleotide binding, nucleic acid binding; INVOLVED IN: biological process unknown; LOCATED IN: cellular component unknown; EXPRESSED IN: 17 plant structures; EXPRESSED DURING: 14 growth stages; CONTAINS InterPro DOMAIN/s: RNA recognition motif, RNP-1 (InterPro:IPR000504), Ribonucleoprotein, BRUNO-like (InterPro:IPR015903)…
AT1G03470	BnaA10g001850.1TZ.1	BnaA09g104180.1TZ.1	x	BnaC05g002110.1TZ.1	BnaC08g085500.1TZ.1	x	protein_coding	Kinase interacting (KIP1-like) family protein	Encodes a member of the NET superfamily of proteins that potentially couples different membranes to the actin cytoskeleton in plant cells. It colocalizes with filamentous actin and is localized to the nuclear membrane and the vacuolar membrane.	Kinase interacting (KIP1-like) family protein; CONTAINS InterPro DOMAIN/s: KIP1-like (InterPro:IPR011684); BEST Arabidopsis thaliana protein match is: Kinase interacting (KIP1-like) family protein (TAIR:AT2G47920.1); Has 687 Blast hits to 664 proteins in 124 species: Archae - 6; Bacteria - 10; Metazoa - 109; Fungi - 52; Plants - 347; Viruses - 3; Other Eukaryotes - 160 (source: NCBI BLink).
AT1G03475	BnaA10g001860.1TZ.1	x	x	BnaC05g002120.1TZ.1	BnaC08g085490.1TZ.1	x	protein_coding	Coproporphyrinogen III oxidase	Encodes coproporphyrinogen III oxidase, a key enzyme in the biosynthetic pathway of chlorophyll and heme, a tetrapyrrole pathway. Mutants express cytological and molecular markers associated with the defense responses, usually activated by pathogen infection.	LESION INITIATION 2 (LIN2); FUNCTIONS IN: coproporphyrinogen oxidase activity; INVOLVED IN: tetrapyrrole biosynthetic process; LOCATED IN: apoplast, chloroplast stroma, chloroplast, plastid; EXPRESSED IN: 23 plant structures; EXPRESSED DURING: 14 growth stages; CONTAINS InterPro DOMAIN/s: Coproporphyrinogen III oxidase (InterPro:IPR001260), Coproporphyrinogen III oxidase, conserved site (InterPro…
AT1G03490	BnaA10g001910.1TZ.1	x	x	BnaC05g002130.1TZ.1	x	x	protein_coding	NAC domain containing protein 6	NAC domain containing protein 6 (NAC006); FUNCTIONS IN: sequence-specific DNA binding transcription factor activity; INVOLVED IN: multicellular organismal development, regulation of transcription; EXPRESSED IN: cultured cell; CONTAINS InterPro DOMAIN/s: No apical meristem (NAM) protein (InterPro:IPR003441); BEST Arabidopsis thaliana protein match is: TCV-interacting protein (TAIR:AT5G24590.2); Ha…
AT1G03495	x	x	x	x	x	x	protein_coding	HXXXD-type acyl-transferase family protein	HXXXD-type acyl-transferase family protein; FUNCTIONS IN: transferase activity, transferring acyl groups other than amino-acyl groups, transferase activity; INVOLVED IN: biological process unknown; CONTAINS InterPro DOMAIN/s: Transferase (InterPro:IPR003480); BEST Arabidopsis thaliana protein match is: HXXXD-type acyl-transferase family protein (TAIR:AT1G03940.1); Has 1920 Blast hits to 1905 prot…
AT1G03510	BnaA10g001950.1TZ.1	x	BnaA08g048590.1TZ.1	x	x	BnaC08g001160.1TZ.1	protein_coding	Tetratricopeptide repeat (TPR)-like superfamily protein	Tetratricopeptide repeat (TPR)-like superfamily protein; FUNCTIONS IN: binding; INVOLVED IN: biological process unknown; LOCATED IN: cellular component unknown; EXPRESSED IN: 10 plant structures; EXPRESSED DURING: 6 growth stages; CONTAINS InterPro DOMAIN/s: Pentatricopeptide repeat (InterPro:IPR002885), Tetratricopeptide-like helical (InterPro:IPR011990); BEST Arabidopsis thaliana protein match …
AT1G03520	BnaA10g001960.1TZ.1	x	x	BnaC05g002140.1TZ.1	x	x	protein_coding	Core-2/I-branching beta-1,6-N-acetylglucosaminyltransferase family protein	Core-2/I-branching beta-1,6-N-acetylglucosaminyltransferase family protein; FUNCTIONS IN: transferase activity, transferring glycosyl groups, acetylglucosaminyltransferase activity; INVOLVED IN: carbohydrate biosynthetic process; LOCATED IN: membrane; EXPRESSED IN: 22 plant structures; EXPRESSED DURING: 13 growth stages; CONTAINS InterPro DOMAIN/s: Glycosyl transferase, family 14 (InterPro:IPR003…
AT1G03530	BnaA10g001970.1TZ.1	x	BnaA08g048580.1TZ.1	BnaC05g002150.1TZ.1	x	BnaC08g001170.1TZ.1	protein_coding	nuclear assembly factor 1	nuclear assembly factor 1 (NAF1); FUNCTIONS IN: snoRNA binding, pseudouridine synthase activity; INVOLVED IN: biological process unknown; LOCATED IN: box H/ACA snoRNP complex; EXPRESSED IN: 23 plant structures; EXPRESSED DURING: 13 growth stages; CONTAINS InterPro DOMAIN/s: H/ACA ribonucleoprotein complex, subunit Gar1/Naf1 (InterPro:IPR007504); Has 55446 Blast hits to 31211 proteins in 1683 spec…
AT1G03540	x	x	BnaA08g048570.1TZ.1	x	x	BnaC08g001180.1TZ.1	protein_coding	Pentatricopeptide repeat (PPR-like) superfamily protein	Pentatricopeptide repeat (PPR-like) superfamily protein; CONTAINS InterPro DOMAIN/s: Pentatricopeptide repeat (InterPro:IPR002885); BEST Arabidopsis thaliana protein match is: Pentatricopeptide repeat (PPR) superfamily protein (TAIR:AT2G13600.1); Has 43035 Blast hits to 14042 proteins in 228 species: Archae - 0; Bacteria - 19; Metazoa - 59; Fungi - 97; Plants - 42229; Viruses - 0; Other Eukaryote…
AT1G03550	BnaA10g001980.1TZ.1	BnaA09g104170.1TZ.1	BnaA08g048560.1TZ.1	BnaC05g002160.1TZ.1	BnaC08g085480.1TZ.1	BnaC08g001190.1TZ.1	protein_coding	Secretory carrier membrane protein (SCAMP) family protein	Secretory carrier membrane protein (SCAMP) family protein; FUNCTIONS IN: transmembrane transporter activity; INVOLVED IN: protein transport; LOCATED IN: integral to membrane; EXPRESSED IN: 23 plant structures; EXPRESSED DURING: 15 growth stages; CONTAINS InterPro DOMAIN/s: SCAMP (InterPro:IPR007273); BEST Arabidopsis thaliana protein match is: Secretory carrier membrane protein (SCAMP) family pro…
AT1G03560	BnaA10g001990.1TZ.1	BnaA09g104160.1TZ.1	x	BnaC05g002170.1TZ.1	x	x	protein_coding	Pentatricopeptide repeat (PPR-like) superfamily protein	Pentatricopeptide repeat (PPR-like) superfamily protein; CONTAINS InterPro DOMAIN/s: Pentatricopeptide repeat (InterPro:IPR002885); BEST Arabidopsis thaliana protein match is: Tetratricopeptide repeat (TPR)-like superfamily protein (TAIR:AT5G39710.1); Has 53521 Blast hits to 15193 proteins in 316 species: Archae - 3; Bacteria - 91; Metazoa - 613; Fungi - 824; Plants - 50230; Viruses - 0; Other Eu…
AT1G03590	BnaA10g002000.1TZ.1	x	BnaA08g048550.1TZ.1	BnaC05g002180.1TZ.1	x	BnaC08g001200.1TZ.1	protein_coding	Protein phosphatase 2C family protein	Protein phosphatase 2C family protein; FUNCTIONS IN: protein serine/threonine phosphatase activity, catalytic activity; INVOLVED IN: N-terminal protein myristoylation; LOCATED IN: plasma membrane; EXPRESSED IN: 23 plant structures; EXPRESSED DURING: 13 growth stages; CONTAINS InterPro DOMAIN/s: Protein phosphatase 2C-related (InterPro:IPR001932), Protein phosphatase 2C (InterPro:IPR015655), Prote…
AT1G03600	BnaA10g002010.1TZ.1	x	BnaA08g048540.1TZ.1	BnaC05g002200.1TZ.1	x	BnaC08g001210.1TZ.1	protein_coding	photosystem II family protein	PSB27; FUNCTIONS IN: molecular function unknown; INVOLVED IN: photosystem II repair; LOCATED IN: thylakoid, chloroplast thylakoid membrane, chloroplast thylakoid lumen, chloroplast photosystem II, chloroplast; EXPRESSED IN: 23 plant structures; EXPRESSED DURING: 13 growth stages; Has 273 Blast hits to 273 proteins in 82 species: Archae - 0; Bacteria - 114; Metazoa - 0; Fungi - 0; Plants - 63; Vir…
AT1G03610	BnaA10g002020.1TZ.1	x	BnaA08g048530.1TZ.1	BnaC05g002220.1TZ.1	x	BnaC08g001220.1TZ.1	protein_coding	Protein of unknown function (DUF789)	Protein of unknown function (DUF789); CONTAINS InterPro DOMAIN/s: Protein of unknown function DUF789 (InterPro:IPR008507); BEST Arabidopsis thaliana protein match is: Protein of unknown function (DUF789) (TAIR:AT4G03420.1); Has 266 Blast hits to 262 proteins in 19 species: Archae - 0; Bacteria - 0; Metazoa - 0; Fungi - 0; Plants - 263; Viruses - 0; Other Eukaryotes - 3 (source: NCBI BLink).
AT1G03620	BnaA10g002030.1TZ.1	x	BnaA08g048520.1TZ.1	BnaC05g002230.1TZ.1	x	BnaC08g001250.1TZ.1	protein_coding	ELMO/CED-12 family protein	ELMO/CED-12 family protein; FUNCTIONS IN: molecular function unknown; INVOLVED IN: phagocytosis; LOCATED IN: cytoskeleton; EXPRESSED IN: 16 plant structures; EXPRESSED DURING: 6 growth stages; CONTAINS InterPro DOMAIN/s: Engulfment/cell motility, ELMO (InterPro:IPR006816); BEST Arabidopsis thaliana protein match is: ELMO/CED-12 family protein (TAIR:AT3G03610.1); Has 828 Blast hits to 828 proteins…
AT1G03630	BnaA10g002040.1TZ.1	x	BnaA08g048510.1TZ.1	BnaC05g002240.1TZ.1	x	BnaC08g001260.1TZ.1	protein_coding	protochlorophyllide oxidoreductase C	Encodes for a protein with protochlorophyllide oxidoreductase activity. The enzyme is NADPH- and light-dependent.	protochlorophyllide oxidoreductase C (POR C); FUNCTIONS IN: oxidoreductase activity, NADPH dehydrogenase activity, protochlorophyllide reductase activity; INVOLVED IN: chlorophyll biosynthetic process; LOCATED IN: chloroplast thylakoid membrane, chloroplast, chloroplast envelope; EXPRESSED IN: 22 plant structures; EXPRESSED DURING: 13 growth stages; CONTAINS InterPro DOMAIN/s: NAD(P)-binding doma…
AT1G03650	x	BnaA09g104150.1TZ.1	x	x	BnaC08g085390.1TZ.1	x	protein_coding	Acyl-CoA N-acyltransferases (NAT) superfamily protein	Acyl-CoA N-acyltransferases (NAT) superfamily protein; FUNCTIONS IN: N-acetyltransferase activity; INVOLVED IN: metabolic process; LOCATED IN: cellular component unknown; CONTAINS InterPro DOMAIN/s: GCN5-related N-acetyltransferase, C-terminal (InterPro:IPR022610), GCN5-related N-acetyltransferase (InterPro:IPR000182), Acyl-CoA N-acyltransferase (InterPro:IPR016181); Has 3295 Blast hits to 3295 p…
AT1G03660	x	BnaA09g104140.1TZ.1	x	x	BnaC08g085370.1TZ.1	x	protein_coding	Ankyrin-repeat containing protein	Ankyrin-repeat containing protein; BEST Arabidopsis thaliana protein match is: ankyrin repeat family protein (TAIR:AT1G03670.1); Has 105 Blast hits to 104 proteins in 3 species: Archae - 0; Bacteria - 0; Metazoa - 0; Fungi - 0; Plants - 105; Viruses - 0; Other Eukaryotes - 0 (source: NCBI BLink).
AT1G03670	x	BnaA09g104130.1TZ.1	x	x	x	x	protein_coding	ankyrin repeat family protein	Ankyrin repeat containing protein	ankyrin repeat family protein; CONTAINS InterPro DOMAIN/s: Ankyrin repeat-containing domain (InterPro:IPR020683), Ankyrin repeat (InterPro:IPR002110); BEST Arabidopsis thaliana protein match is: Ankyrin repeat family protein (TAIR:AT4G03500.1); Has 38664 Blast hits to 17395 proteins in 690 species: Archae - 39; Bacteria - 2692; Metazoa - 19825; Fungi - 3120; Plants - 3302; Viruses - 203; Other Eu…
AT1G03680	x	BnaA09g104120.1TZ.1	x	x	BnaC08g085360.1TZ.1	x	protein_coding	thioredoxin M-type 1	encodes a chloroplast thioredoxin similar to prokaryotic thioredoxins.	thioredoxin M-type 1 (THM1); FUNCTIONS IN: enzyme activator activity; INVOLVED IN: response to oxidative stress, response to cold, positive regulation of catalytic activity; LOCATED IN: thylakoid, apoplast, stromule, chloroplast, chloroplast stroma; EXPRESSED IN: 24 plant structures; EXPRESSED DURING: 14 growth stages; CONTAINS InterPro DOMAIN/s: Thioredoxin fold (InterPro:IPR012335), Thioredoxin…
AT1G03687	x	BnaA09g104110.1TZ.1	x	x	BnaC08g085350.1TZ.1	x	protein_coding	DTW domain-containing protein	DTW domain-containing protein; CONTAINS InterPro DOMAIN/s: DTW (InterPro:IPR005636); Has 580 Blast hits to 580 proteins in 298 species: Archae - 0; Bacteria - 527; Metazoa - 0; Fungi - 0; Plants - 28; Viruses - 0; Other Eukaryotes - 25 (source: NCBI BLink).
AT1G03700	BnaA10g002080.1TZ.1	x	x	BnaC05g002260.1TZ.1	x	x	protein_coding	Uncharacterised protein family (UPF0497)	Uncharacterised protein family (UPF0497); FUNCTIONS IN: molecular function unknown; INVOLVED IN: biological process unknown; LOCATED IN: endomembrane system; EXPRESSED IN: hypocotyl, flower; EXPRESSED DURING: petal differentiation and expansion stage; CONTAINS InterPro DOMAIN/s: Uncharacterised protein family UPF0497, trans-membrane plant (InterPro:IPR006702), Uncharacterised protein family UPF04…
AT1G03710	BnaA10g002090.1TZ.1	x	x	BnaC05g002270.1TZ.1	x	x	protein_coding	Cystatin/monellin superfamily protein	Cystatin/monellin superfamily protein; FUNCTIONS IN: cysteine-type endopeptidase inhibitor activity; INVOLVED IN: biological process unknown; LOCATED IN: cellular component unknown; EXPRESSED IN: 10 plant structures; EXPRESSED DURING: 8 growth stages; CONTAINS InterPro DOMAIN/s: Proteinase inhibitor I25, cystatin (InterPro:IPR000010), Proteinase inhibitor I25, cystatin, conserved region (InterPro…
AT1G03720	x	x	x	x	x	x	protein_coding	Cysteine proteinases superfamily protein	Cysteine proteinases superfamily protein; FUNCTIONS IN: cysteine-type peptidase activity; INVOLVED IN: proteolysis; LOCATED IN: cellular component unknown; EXPRESSED IN: ovule, seed; EXPRESSED DURING: E expanded cotyledon stage; CONTAINS InterPro DOMAIN/s: Peptidase C1A, papain (InterPro:IPR013128), Peptidase C1A, papain C-terminal (InterPro:IPR000668); BEST Arabidopsis thaliana protein match is:…
AT1G03730	x	BnaA09g104100.1TZ.1	x	x	BnaC08g085340.1TZ.1	x	protein_coding	unknown protein; BEST Arabidopsis thaliana protein match is: unknown protein (TAIR:AT4G03600.1); Has 50 Blast hits to 50 proteins in 10 species: Archae - 0; Bacteria - 0; Metazoa - 0; Fungi - 0; Plants - 50; Viruses - 0; Other Eukaryotes - 0 (source: NCBI BLink).
AT1G03740	BnaA10g002100.1TZ.1	BnaA09g104090.1TZ.1	x	BnaC05g002280.1TZ.1	BnaC08g085330.1TZ.1	x	protein_coding	Protein kinase superfamily protein	Protein kinase superfamily protein; FUNCTIONS IN: protein serine/threonine kinase activity, protein kinase activity, kinase activity, ATP binding; INVOLVED IN: protein amino acid phosphorylation, N-terminal protein myristoylation; EXPRESSED IN: 24 plant structures; EXPRESSED DURING: 13 growth stages; CONTAINS InterPro DOMAIN/s: Protein kinase, ATP binding site (InterPro:IPR017441), Protein kinase…
AT1G03750	x	BnaA09g104080.1TZ.1	x	x	BnaC08g085320.1TZ.1	x	protein_coding	switch 2	switch 2 (SWI2); FUNCTIONS IN: helicase activity, DNA binding, ATP binding, nucleic acid binding; LOCATED IN: membrane; EXPRESSED IN: 24 plant structures; EXPRESSED DURING: 15 growth stages; CONTAINS InterPro DOMAIN/s: DEAD-like helicase, N-terminal (InterPro:IPR014001), DNA/RNA helicase, C-terminal (InterPro:IPR001650), Helicase, superfamily 1/2, ATP-binding domain (InterPro:IPR014021), SNF2-rel…
AT1G03760	BnaA10g002110.1TZ.1	x	BnaA08g048470.1TZ.1	BnaC05g002290.1TZ.1	x	BnaC08g001290.1TZ.1	protein_coding	Prefoldin chaperone subunit family protein	Prefoldin chaperone subunit family protein; FUNCTIONS IN: unfolded protein binding; INVOLVED IN: protein folding; LOCATED IN: prefoldin complex; EXPRESSED IN: pollen tube; CONTAINS InterPro DOMAIN/s: Prefoldin alpha-like (InterPro:IPR004127), Prefoldin (InterPro:IPR009053); Has 429 Blast hits to 422 proteins in 142 species: Archae - 27; Bacteria - 8; Metazoa - 215; Fungi - 17; Plants - 37; Viruse…
AT1G03770	BnaA10g002120.1TZ.1	x	x	BnaC05g002300.1TZ.1	x	x	protein_coding	RING 1B	Encodes a nuclear localized protein with similarity to animal polycomb repressive core complex1 (PRC1) core component RING.Appears to function redundantly with ATRING1a, a close paralog. Both interact physically with CLF and LHP1 and appear to function together to repress class I KNOX gene expression.	RING 1B (RING1B); FUNCTIONS IN: zinc ion binding; INVOLVED IN: negative regulation of gene expression, epigenetic; LOCATED IN: nucleus, PRC1 complex; EXPRESSED IN: 15 plant structures; EXPRESSED DURING: 8 growth stages; CONTAINS InterPro DOMAIN/s: Zinc finger, RING-type, conserved site (InterPro:IPR017907), Zinc finger, RING-type (InterPro:IPR001841), Zinc finger, C3HC4 RING-type (InterPro:IPR018…
AT1G03780	BnaA10g002130.1TZ.1	BnaA09g104060.1TZ.1	x	BnaC05g002320.1TZ.1	BnaC08g085300.1TZ.1	x	protein_coding	targeting protein for XKLP2	Homolog of vertebrate TPX2. Protein has three domains involved in nuclear targeting, one in nuclear export and two in microtubule binding. Involved in mitotic spindle assembly during late prophase and early prometaphase.	targeting protein for XKLP2 (TPX2); FUNCTIONS IN: microtubule binding; INVOLVED IN: spindle assembly; LOCATED IN: nucleus, chloroplast envelope; EXPRESSED IN: 14 plant structures; EXPRESSED DURING: 7 growth stages; CONTAINS InterPro DOMAIN/s: Cell cycle regulated microtubule associated protein (InterPro:IPR022021); BEST Arabidopsis thaliana protein match is: Cell cycle regulated microtubule assoc…
AT1G03790	BnaA10g002140.1TZ.1	x	BnaA08g048460.1TZ.1	BnaC05g002340.1TZ.1	x	BnaC08g001310.1TZ.1	protein_coding	Zinc finger C-x8-C-x5-C-x3-H type family protein	Encodes SOMNUS (SOM), a nucleus-localized CCCH-type zinc finger protein. SOM negatively regulates light-dependent seed germination downstream of PIL5 (AT2G20180).	SOMNUS (SOM); CONTAINS InterPro DOMAIN/s: Zinc finger, CCCH-type (InterPro:IPR000571); BEST Arabidopsis thaliana protein match is: Zinc finger C-x8-C-x5-C-x3-H type family protein (TAIR:AT5G44260.1); Has 3270 Blast hits to 1059 proteins in 150 species: Archae - 0; Bacteria - 0; Metazoa - 444; Fungi - 30; Plants - 421; Viruses - 3; Other Eukaryotes - 2372 (source: NCBI BLink).
AT1G03800	BnaA10g002160.1TZ.1	x	x	BnaC05g002350.1TZ.1	x	x	protein_coding	ERF domain protein 10	encodes a member of the ERF (ethylene response factor) subfamily B-1 of ERF/AP2 transcription factor family (ATERF-10). The protein contains one AP2 domain. There are 15 members in this subfamily including ATERF-3, ATERF-4, ATERF-7, and leafy petiole.	ERF domain protein 10 (ERF10); FUNCTIONS IN: transcription repressor activity, DNA binding, sequence-specific DNA binding transcription factor activity; INVOLVED IN: ethylene mediated signaling pathway, regulation of transcription, DNA-dependent; EXPRESSED IN: cultured cell; CONTAINS InterPro DOMAIN/s: DNA-binding, integrase-type (InterPro:IPR016177), Pathogenesis-related transcriptional factor/E…
AT1G03810	BnaA10g002180.1TZ.1	x	x	BnaC05g002360.1TZ.1	x	x	protein_coding	Nucleic acid-binding, OB-fold-like protein	Nucleic acid-binding, OB-fold-like protein; CONTAINS InterPro DOMAIN/s: Nucleic acid-binding, OB-fold-like (InterPro:IPR016027), Nucleic acid-binding, OB-fold (InterPro:IPR012340); BEST Arabidopsis thaliana protein match is: Nucleic acid-binding, OB-fold-like protein (TAIR:AT4G28440.1); Has 209 Blast hits to 209 proteins in 44 species: Archae - 18; Bacteria - 0; Metazoa - 0; Fungi - 0; Plants - 1…
AT1G03820	BnaA10g002190.1TZ.1	x	BnaA08g048450.1TZ.1	BnaC05g002370.1TZ.1	x	BnaC08g001320.1TZ.1	protein_coding	unknown protein; FUNCTIONS IN: molecular function unknown; INVOLVED IN: biological process unknown; LOCATED IN: endomembrane system; EXPRESSED IN: 21 plant structures; EXPRESSED DURING: 13 growth stages; Has 1345 Blast hits to 1122 proteins in 102 species: Archae - 2; Bacteria - 28; Metazoa - 28; Fungi - 30; Plants - 109; Viruses - 0; Other Eukaryotes - 1148 (source: NCBI BLink).
AT1G03830	x	x	BnaA08g048430.1TZ.1	x	x	BnaC08g001330.1TZ.1	protein_coding	guanylate-binding family protein	guanylate-binding family protein; FUNCTIONS IN: GTP binding, GTPase activity; INVOLVED IN: immune response; LOCATED IN: cellular component unknown; EXPRESSED IN: 12 plant structures; EXPRESSED DURING: 6 growth stages; CONTAINS InterPro DOMAIN/s: Guanylate-binding protein, N-terminal (InterPro:IPR015894), Guanylate-binding protein, C-terminal (InterPro:IPR003191); BEST Arabidopsis thaliana protein…
AT1G03840	BnaA10g002210.1TZ.1	BnaA09g104050.1TZ.1	x	BnaC05g002380.1TZ.1	BnaC08g085290.1TZ.1	x	protein_coding	C2H2 and C2HC zinc fingers superfamily protein	MGP is a nuclear-localized putative transcription factor with three zinc finger domains. MGP can interact with three proteins implicated in root patterning: SCR, SHR, and JKD in Y2H assays, and these interactions depend on the first zinc finger in MGP. MGP appears to be a direct transcriptional target of SHR and SCR, based on promoter binding assays, though it is not expressed in the QC, based on…	Magpie (MGP); CONTAINS InterPro DOMAIN/s: Zinc finger, C2H2-type (InterPro:IPR007087); BEST Arabidopsis thaliana protein match is: C2H2-like zinc finger protein (TAIR:AT5G44160.1); Has 50307 Blast hits to 19551 proteins in 373 species: Archae - 0; Bacteria - 2; Metazoa - 47709; Fungi - 273; Plants - 826; Viruses - 4; Other Eukaryotes - 1493 (source: NCBI BLink).
AT1G03850	BnaA10g002240.1TZ.1	BnaA09g104030.1TZ.1	BnaA08g048420.1TZ.1	BnaC05g002400.1TZ.1	BnaC08g085230.1TZ.1	x	protein_coding	Glutaredoxin family protein	Encodes glutaredoxin ATGRXS13, required to facilitate Botrytis cinerea infection of Arabidopsis thaliana plants. Sylvain La Camera et al (2011, PMID:21756272) reported a third splice variant in addition to the two annotated in TAIR10.	Glutaredoxin family protein; FUNCTIONS IN: electron carrier activity, protein disulfide oxidoreductase activity; INVOLVED IN: response to cytokinin stimulus; EXPRESSED IN: 14 plant structures; EXPRESSED DURING: 9 growth stages; CONTAINS InterPro DOMAIN/s: Glutaredoxin-like, plant II (InterPro:IPR011905), Thioredoxin fold (InterPro:IPR012335), Glutaredoxin (InterPro:IPR002109), Thioredoxin-like fo…
AT1G03860	BnaA10g002250.1TZ.1	BnaA09g104010.1TZ.1	BnaA08g048410.1TZ.1	BnaC05g002420.1TZ.1	BnaC08g085220.1TZ.1	BnaC08g001350.1TZ.1	protein_coding	prohibitin 2	prohibitin 2	prohibitin 2 (PHB2); INVOLVED IN: biological process unknown; LOCATED IN: in 8 components; EXPRESSED IN: 30 plant structures; EXPRESSED DURING: 14 growth stages; CONTAINS InterPro DOMAIN/s: Prohibitin (InterPro:IPR000163), Band 7 protein (InterPro:IPR001107); BEST Arabidopsis thaliana protein match is: prohibitin 7 (TAIR:AT5G44140.1); Has 3974 Blast hits to 3972 proteins in 1182 species: Archae -…
AT1G03870	BnaA10g002260.1TZ.1	x	x	BnaC05g002430.1TZ.1	x	x	protein_coding	FASCICLIN-like arabinoogalactan 9	fasciclin-like arabinogalactan-protein 9 (Fla9)	FASCICLIN-like arabinoogalactan 9 (FLA9); LOCATED IN: anchored to plasma membrane, plasma membrane, anchored to membrane; EXPRESSED IN: 23 plant structures; EXPRESSED DURING: 14 growth stages; CONTAINS InterPro DOMAIN/s: FAS1 domain (InterPro:IPR000782); BEST Arabidopsis thaliana protein match is: FASCICLIN-like arabinogalactan protein 13 precursor (TAIR:AT5G44130.1); Has 1005 Blast hits to 985 p…
AT1G03880	BnaA10g002270.1TZ.1	x	x	BnaC05g002440.1TZ.1	x	x	protein_coding	cruciferin 2	Protein is tyrosine-phosphorylated and its phosphorylation state is modulated in response to ABA in Arabidopsis thaliana seeds.	cruciferin 2 (CRU2); FUNCTIONS IN: nutrient reservoir activity; INVOLVED IN: seed germination, response to abscisic acid stimulus; LOCATED IN: endomembrane system; EXPRESSED IN: leaf, seed; EXPRESSED DURING: seedling growth, seed development stages; CONTAINS InterPro DOMAIN/s: 11-S seed storage protein, conserved site (InterPro:IPR022379), Cupin, RmlC-type (InterPro:IPR011051), Cupin 1 (InterPro:…
AT1G03890	x	BnaA09g104000.1TZ.1	x	x	BnaC08g085200.1TZ.1	x	protein_coding	RmlC-like cupins superfamily protein	RmlC-like cupins superfamily protein; FUNCTIONS IN: nutrient reservoir activity; INVOLVED IN: biological process unknown; LOCATED IN: endomembrane system; EXPRESSED IN: leaf, seed; EXPRESSED DURING: seed development stages; CONTAINS InterPro DOMAIN/s: Cupin, RmlC-type (InterPro:IPR011051), Cupin 1 (InterPro:IPR006045), RmlC-like jelly roll fold (InterPro:IPR014710), 11-S seed storage protein, pla…
AT1G03900	BnaA10g002290.1TZ.1	x	BnaA08g048390.1TZ.1	BnaC05g002460.1TZ.1	x	BnaC08g001370.1TZ.1	protein_coding	non-intrinsic ABC protein 4	member of NAP family, an heterogeneous subfamily of the ATP-binding Cassette (ABC) superfamily of membrane transporters. The NAPs proteins are characterized by having only one nucleotide-binding folds (NBFs) domain.	non-intrinsic ABC protein 4 (NAP4); FUNCTIONS IN: ATPase activity, coupled to transmembrane movement of substances, transporter activity; INVOLVED IN: extracellular transport; LOCATED IN: membrane; EXPRESSED IN: 26 plant structures; EXPRESSED DURING: 15 growth stages; CONTAINS InterPro DOMAIN/s: Adaptin ear-binding coat-associated protein 1 NECAP-1 (InterPro:IPR012466); BEST Arabidopsis thaliana …
AT1G03905	x	x	BnaA08g048380.1TZ.1	x	x	BnaC08g001400.1TZ.1	protein_coding	P-loop containing nucleoside triphosphate hydrolases superfamily protein	P-loop containing nucleoside triphosphate hydrolases superfamily protein; FUNCTIONS IN: nucleoside-triphosphatase activity, ATPase activity, nucleotide binding, ATP binding; EXPRESSED IN: 8 plant structures; EXPRESSED DURING: petal differentiation and expansion stage, D bilateral stage; CONTAINS InterPro DOMAIN/s: ATPase, AAA+ type, core (InterPro:IPR003593), ABC transporter-like (InterPro:IPR003…
AT1G03910	BnaA10g002300.1TZ.1	BnaA09g103990.1TZ.1	x	BnaC05g002480.1TZ.1	BnaC08g085180.1TZ.1	x	protein_coding	Encodes the Arabidopsis homolog of a conserved eukaryotic protein without known functional domains. The protein that localizes to nuclear speckles and colocalizes with known splicing proteins.	EXPRESSED IN: 25 plant structures; EXPRESSED DURING: 13 growth stages; CONTAINS InterPro DOMAIN/s: Cactin protein, cactus-binding domain, C-terminal (InterPro:IPR019134), Cactin, central region (InterPro:IPR018816); BEST Arabidopsis thaliana protein match is: unknown protein (TAIR:AT2G36815.2); Has 11711 Blast hits to 7382 proteins in 452 species: Archae - 31; Bacteria - 352; Metazoa - 6006; Fung…
AT1G03920	BnaA10g002330.1TZ.1	x	x	BnaC05g002490.1TZ.1	x	x	protein_coding	Protein kinase family protein	Protein kinase family protein; FUNCTIONS IN: kinase activity; INVOLVED IN: protein amino acid phosphorylation; LOCATED IN: cytosol, plasma membrane; EXPRESSED IN: 23 plant structures; EXPRESSED DURING: 11 growth stages; CONTAINS InterPro DOMAIN/s: Protein kinase, ATP binding site (InterPro:IPR017441), Serine/threonine-protein kinase domain (InterPro:IPR002290), Serine/threonine-protein kinase-lik…
AT1G03930	x	BnaA09g103980.1TZ.1	x	x	BnaC08g085170.1TZ.1	x	protein_coding	dual specificity kinase 1	Phosphorylates serine, threonine, and tyrosine	dual specificity kinase 1 (ADK1); CONTAINS InterPro DOMAIN/s: Protein kinase, ATP binding site (InterPro:IPR017441), Protein kinase, catalytic domain (InterPro:IPR000719), Serine/threonine-protein kinase-like domain (InterPro:IPR017442), Protein kinase-like domain (InterPro:IPR011009), Serine/threonine-protein kinase, active site (InterPro:IPR008271); BEST Arabidopsis thaliana protein match is: c…
AT1G03940	x	x	BnaA08g048360.1TZ.1	x	x	BnaC08g001410.1TZ.1	protein_coding	HXXXD-type acyl-transferase family protein	HXXXD-type acyl-transferase family protein; FUNCTIONS IN: transferase activity, transferring acyl groups other than amino-acyl groups, transferase activity; INVOLVED IN: biological process unknown; LOCATED IN: cellular component unknown; CONTAINS InterPro DOMAIN/s: Transferase (InterPro:IPR003480); BEST Arabidopsis thaliana protein match is: HXXXD-type acyl-transferase family protein (TAIR:AT1G03…
AT1G03950	BnaA10g002350.1TZ.1	x	x	BnaC05g002510.1TZ.1	x	BnaC08g001430.1TZ.1	protein_coding	vacuolar protein sorting-associated protein 2.3	vacuolar protein sorting-associated protein 2.3 (VPS2.3); CONTAINS InterPro DOMAIN/s: Snf7 (InterPro:IPR005024); BEST Arabidopsis thaliana protein match is: SNF7 family protein (TAIR:AT5G44560.1); Has 1693 Blast hits to 1691 proteins in 237 species: Archae - 2; Bacteria - 12; Metazoa - 754; Fungi - 334; Plants - 366; Viruses - 0; Other Eukaryotes - 225 (source: NCBI BLink).
AT1G03960	x	x	BnaA08g048350.1TZ.1	x	x	BnaC08g001440.1TZ.1	protein_coding	Calcium-binding EF hand family protein	Calcium-binding EF hand family protein; FUNCTIONS IN: calcium ion binding; INVOLVED IN: biological process unknown; LOCATED IN: cellular component unknown; EXPRESSED IN: 22 plant structures; EXPRESSED DURING: 14 growth stages; CONTAINS InterPro DOMAIN/s: EF-Hand 1, calcium-binding site (InterPro:IPR018247), EF-HAND 2 (InterPro:IPR018249), EF-hand-like domain (InterPro:IPR011992); BEST Arabidopsis…
AT1G03970	BnaA10g002360.1TZ.1	x	x	BnaC05g002520.1TZ.1	x	x	protein_coding	G-box binding factor 4	encodes a basic leucine zipper G-box binding factor that can bind to G-box motifs only as heterodimers with GBF2 or GBF3. A single amino acid change can confer G-box binding as homodimers.	G-box binding factor 4 (GBF4); FUNCTIONS IN: sequence-specific DNA binding, DNA binding, sequence-specific DNA binding transcription factor activity; INVOLVED IN: regulation of transcription, DNA-dependent; LOCATED IN: nucleus; EXPRESSED IN: 22 plant structures; EXPRESSED DURING: 13 growth stages; CONTAINS InterPro DOMAIN/s: Basic-leucine zipper (bZIP) transcription factor (InterPro:IPR004827), b…
AT1G03980	x	BnaA09g103970.1TZ.1	x	x	BnaC08g085160.1TZ.1	x	protein_coding	phytochelatin synthase 2	Encodes a protein with phytochelatin synthase activity which binds Cd2+ and Cd-glutathione complexes with high affinity. The protein has been postulated to be involved in Cd2+ tolerance. AtPCS2 expression appears to be less than that of AtPCS1, explaining the inability of endogenous AtPCS2 to substitute for AtPCS1 in the cad1-3 mutant (AtPCS1 null).	phytochelatin synthase 2 (PCS2); CONTAINS InterPro DOMAIN/s: Phytochelatin synthase, C-terminal (InterPro:IPR015407), Phytochelatin synthase (InterPro:IPR007719); BEST Arabidopsis thaliana protein match is: phytochelatin synthase 1 (PCS1) (TAIR:AT5G44070.1); Has 342 Blast hits to 342 proteins in 145 species: Archae - 0; Bacteria - 138; Metazoa - 36; Fungi - 7; Plants - 117; Viruses - 0; Other Euk…
AT1G03982	BnaA10g002370.1TZ.1	x	x	BnaC05g002530.1TZ.1	BnaC08g085150.1TZ.1	x	protein_coding	PAK-box/P21-Rho-binding family protein	PAK-box/P21-Rho-binding family protein; CONTAINS InterPro DOMAIN/s: PAK-box/P21-Rho-binding (InterPro:IPR000095); BEST Arabidopsis thaliana protein match is: PAK-box/P21-Rho-binding family protein (TAIR:AT4G28556.1); Has 35333 Blast hits to 34131 proteins in 2444 species: Archae - 798; Bacteria - 22429; Metazoa - 974; Fungi - 991; Plants - 531; Viruses - 0; Other Eukaryotes - 9610 (source: NCBI B…
AT1G03990	BnaA10g002380.1TZ.1	x	x	BnaC05g002540.1TZ.1	x	x	protein_coding	Long-chain fatty alcohol dehydrogenase family protein	Long-chain fatty alcohol dehydrogenase family protein; FUNCTIONS IN: oxidoreductase activity, oxidoreductase activity, acting on CH-OH group of donors, FAD binding; CONTAINS InterPro DOMAIN/s: Glucose-methanol-choline oxidoreductase, N-terminal (InterPro:IPR000172), Glucose-methanol-choline oxidoreductase, C-terminal (InterPro:IPR007867), Long-chain fatty alcohol dehydrogenase (InterPro:IPR012400…
AT1G04000	BnaA10g002390.1TZ.1	BnaA09g103960.1TZ.1	x	BnaC05g002550.1TZ.1	BnaC08g085140.1TZ.1	x	protein_coding	unknown protein; BEST Arabidopsis thaliana protein match is: unknown protein (TAIR:AT5G44060.1); Has 62 Blast hits to 62 proteins in 10 species: Archae - 0; Bacteria - 0; Metazoa - 0; Fungi - 0; Plants - 62; Viruses - 0; Other Eukaryotes - 0 (source: NCBI BLink).
AT1G04010	BnaA10g002400.1TZ.1	BnaA09g103950.1TZ.1	x	BnaC05g002560.1TZ.1	BnaC08g085130.1TZ.1	x	protein_coding	phospholipid sterol acyl transferase 1	phospholipid sterol acyl transferase 1 (PSAT1); CONTAINS InterPro DOMAIN/s: Lecithin:cholesterol acyltransferase (InterPro:IPR003386); BEST Arabidopsis thaliana protein match is: phospholipid:diacylglycerol acyltransferase (TAIR:AT5G13640.1); Has 615 Blast hits to 606 proteins in 192 species: Archae - 0; Bacteria - 2; Metazoa - 241; Fungi - 118; Plants - 150; Viruses - 0; Other Eukaryotes - 104 (…
AT1G04020	x	BnaA09g103940.1TZ.1	x	x	BnaC08g085120.1TZ.1	x	protein_coding	breast cancer associated RING 1	Encodes a protein containing two tandem BRCA1 C-Terminal (BRCT) domains, which function in phosphorylation-dependent proteinâ€“protein interactions.Loss of function mutations cause defects in meristem organization due to failure to repress WUS. BARD1 binds to WUS promoter and over expression of BARD reduces the extent of WUS expression.	breast cancer associated RING 1 (BARD1); FUNCTIONS IN: transcription coactivator activity, DNA binding; INVOLVED IN: DNA repair, regulation of meristem structural organization, leaf development; LOCATED IN: intracellular; EXPRESSED IN: 21 plant structures; EXPRESSED DURING: 12 growth stages; CONTAINS InterPro DOMAIN/s: Zinc finger, RING-type, conserved site (InterPro:IPR017907), Zinc finger, RING…
AT1G04030	x	BnaA09g103930.1TZ.1	x	x	x	x	protein_coding	unknown protein; BEST Arabidopsis thaliana protein match is: unknown protein (TAIR:AT5G44040.1); Has 1835 Blast hits to 1511 proteins in 238 species: Archae - 7; Bacteria - 164; Metazoa - 377; Fungi - 135; Plants - 187; Viruses - 22; Other Eukaryotes - 943 (source: NCBI BLink).
AT1G04040	x	BnaA09g103920.1TZ.1	BnaA08g048330.1TZ.1	x	BnaC08g085110.1TZ.1	BnaC08g001450.1TZ.1	protein_coding	HAD superfamily, subfamily IIIB acid phosphatase	HAD superfamily, subfamily IIIB acid phosphatase ; FUNCTIONS IN: acid phosphatase activity; INVOLVED IN: biological process unknown; LOCATED IN: cell wall, plasma membrane, vacuole, plant-type cell wall; EXPRESSED IN: 19 plant structures; EXPRESSED DURING: 9 growth stages; CONTAINS InterPro DOMAIN/s: Acid phosphatase (Class B) (InterPro:IPR005519), Vegetative storage protein/acid phosphatase (Int…
AT1G04050	x	x	x	x	x	x	protein_coding	homolog of SU(var)3-9 1	Encodes SUVR1, one of the four closely related Arabidopsis SUVR proteins that belong to the SU(VAR)3-9 subgroup of SET-domain proteins. Proteins containing the evolutionarily conserved SET domain are involved in regulation of eukaryotic gene expression and chromatin structure through their histone lysine methyltransferase (HMTase) activity. SUVR1, SUVR2 and SUVR4 proteins contain a novel domain a…	homolog of SU(var)3-9 1 (SUVR1); FUNCTIONS IN: zinc ion binding, histone-lysine N-methyltransferase activity; INVOLVED IN: chromatin modification; LOCATED IN: nucleolus; EXPRESSED IN: 21 plant structures; EXPRESSED DURING: 14 growth stages; CONTAINS InterPro DOMAIN/s: SET domain (InterPro:IPR001214), WIYLD domain (InterPro:IPR018848), Pre-SET zinc-binding sub-group (InterPro:IPR003606), Pre-SET d…
AT1G04070	BnaA10g002410.1TZ.1	x	x	BnaC05g002570.1TZ.1	x	x	protein_coding	translocase of outer membrane 22-I	Subunit of the TOM complex, a translocase in the outer mitochondrial membrane that selectively allows proteins with a mitochondrial targeting sequence to enter the mitochondrion.	translocase of outer membrane 22-I (TOM22-I); FUNCTIONS IN: P-P-bond-hydrolysis-driven protein transmembrane transporter activity; INVOLVED IN: protein targeting to mitochondrion; LOCATED IN: mitochondrial outer membrane translocase complex; EXPRESSED IN: 22 plant structures; EXPRESSED DURING: 13 growth stages; CONTAINS InterPro DOMAIN/s: Mitochondrial outer membrane translocase complex, subunit …
AT1G04080	BnaA10g002420.1TZ.1	x	BnaA08g048320.1TZ.1	BnaC05g002580.1TZ.1	x	BnaC08g001460.1TZ.1	protein_coding	Tetratricopeptide repeat (TPR)-like superfamily protein	PRP39; FUNCTIONS IN: binding; INVOLVED IN: regulation of timing of transition from vegetative to reproductive phase; LOCATED IN: intracellular, nucleus; EXPRESSED IN: 28 plant structures; EXPRESSED DURING: 13 growth stages; CONTAINS InterPro DOMAIN/s: RNA-processing protein, HAT helix (InterPro:IPR003107), Tetratricopeptide-like helical (InterPro:IPR011990), Suppressor of forked (InterPro:IPR0088…
AT1G04090	BnaA10g002430.1TZ.1	x	x	BnaC05g002590.1TZ.1	x	x	protein_coding	Plant protein of unknown function (DUF946)	Plant protein of unknown function (DUF946); CONTAINS InterPro DOMAIN/s: Protein of unknown function DUF946 (InterPro:IPR009291); BEST Arabidopsis thaliana protein match is: Plant protein of unknown function (DUF946) (TAIR:AT5G43950.1); Has 349 Blast hits to 319 proteins in 89 species: Archae - 0; Bacteria - 23; Metazoa - 11; Fungi - 104; Plants - 206; Viruses - 0; Other Eukaryotes - 5 (source: NC…
AT1G04100	BnaA10g002440.1TZ.1	x	x	BnaC05g002600.1TZ.1	x	x	protein_coding	indoleacetic acid-induced protein 10	Auxin induced gene, IAA10 (IAA10).	indoleacetic acid-induced protein 10 (IAA10); FUNCTIONS IN: sequence-specific DNA binding transcription factor activity; INVOLVED IN: response to auxin stimulus, response to chitin; LOCATED IN: nucleus; EXPRESSED IN: 7 plant structures; EXPRESSED DURING: 4 anthesis, petal differentiation and expansion stage; CONTAINS InterPro DOMAIN/s: Aux/IAA-ARF-dimerisation (InterPro:IPR011525), AUX/IAA protei…
AT1G04110	BnaA10g002450.1TZ.1	x	x	BnaC05g002610.1TZ.1	x	x	protein_coding	Subtilase family protein	Initially identified as a mutation affecting stomatal development and distribution. Encodes a protein similar to serine proteases.	STOMATAL DENSITY AND DISTRIBUTION (SDD1); CONTAINS InterPro DOMAIN/s: Protease-associated PA (InterPro:IPR003137), Proteinase inhibitor, propeptide (InterPro:IPR009020), Peptidase S8/S53, subtilisin/kexin/sedolisin (InterPro:IPR000209), Peptidase S8, subtilisin-related (InterPro:IPR015500), Peptidase S8/S53, subtilisin, active site (InterPro:IPR022398), Proteinase inhibitor I9, subtilisin propept…
AT1G04120	BnaA10g002480.1TZ.1	x	x	BnaC05g002620.1TZ.1	x	x	protein_coding	multidrug resistance-associated protein 5	encodes a high-affinity inositol hexakisphosphate transporter that plays a role in guard cell signaling and phytate storage. It is a member of MRP subfamily / ABC transporter subfamily C.	multidrug resistance-associated protein 5 (MRP5); FUNCTIONS IN: ATPase activity, coupled to transmembrane movement of substances, sulfonylurea receptor activity; INVOLVED IN: response to salt stress, cellular potassium ion homeostasis; LOCATED IN: vacuolar membrane, plasma membrane, plant-type vacuole; EXPRESSED IN: 25 plant structures; EXPRESSED DURING: 14 growth stages; CONTAINS InterPro DOMAIN…
AT1G04130	x	BnaA09g103900.1TZ.1	x	x	BnaC08g085090.1TZ.1	x	protein_coding	Tetratricopeptide repeat (TPR)-like superfamily protein	Encodes one of the 36 carboxylate clamp (CC)-tetratricopeptide repeat (TPR) proteins (Prasad 2010, Pubmed ID: 20856808). Interacts with Hsp90/Hsp70 as co-chaperone.	Tetratricopeptide repeat (TPR)-like superfamily protein; FUNCTIONS IN: binding; INVOLVED IN: biological process unknown; LOCATED IN: cellular component unknown; EXPRESSED IN: 22 plant structures; EXPRESSED DURING: 13 growth stages; CONTAINS InterPro DOMAIN/s: Tetratricopeptide-like helical (InterPro:IPR011990), Tetratricopeptide repeat-containing (InterPro:IPR013026), Tetratricopeptide repeat (In…
AT1G04140	x	BnaA09g103890.1TZ.1	BnaA08g048310.1TZ.1	x	BnaC08g085080.1TZ.1	BnaC08g001470.1TZ.1	protein_coding	Transducin family protein / WD-40 repeat family protein	Transducin family protein / WD-40 repeat family protein; FUNCTIONS IN: nucleotide binding; INVOLVED IN: biological process unknown; LOCATED IN: chloroplast; EXPRESSED IN: 24 plant structures; EXPRESSED DURING: 15 growth stages; CONTAINS InterPro DOMAIN/s: WD40 repeat 2 (InterPro:IPR019782), WD40 repeat-like-containing domain (InterPro:IPR011046), WD40 repeat, conserved site (InterPro:IPR019775), …
AT1G04150	x	BnaA09g103880.1TZ.1	x	x	BnaC08g085070.1TZ.1	x	protein_coding	C2 calcium/lipid-binding plant phosphoribosyltransferase family protein	C2 calcium/lipid-binding plant phosphoribosyltransferase family protein; CONTAINS InterPro DOMAIN/s: C2 membrane targeting protein (InterPro:IPR018029), C2 calcium/lipid-binding domain, CaLB (InterPro:IPR008973), Phosphoribosyltransferase C-terminal (InterPro:IPR013583), C2 calcium-dependent membrane targeting (InterPro:IPR000008); BEST Arabidopsis thaliana protein match is: C2 calcium/lipid-bind…
AT1G04160	x	BnaA09g103870.1TZ.1	x	x	BnaC08g085060.1TZ.1	x	protein_coding	myosin XI B	Encodes a member of the type XI myosin protein family involved in root hair elongation.	myosin XI B (XIB); FUNCTIONS IN: motor activity; INVOLVED IN: root hair elongation, actin filament-based movement; LOCATED IN: myosin complex; EXPRESSED IN: 20 plant structures; EXPRESSED DURING: 10 growth stages; CONTAINS InterPro DOMAIN/s: Dil domain (InterPro:IPR018444), Dilute (InterPro:IPR002710), Myosin, N-terminal, SH3-like (InterPro:IPR004009), Myosin head, motor domain (InterPro:IPR00160…
AT1G04170	BnaA10g002490.1TZ.1	BnaA09g103860.1TZ.1	BnaA08g048290.1TZ.1	BnaC05g002640.1TZ.1	BnaC08g085050.1TZ.1	BnaC08g001480.1TZ.1	protein_coding	eukaryotic translation initiation factor 2 gamma subunit	protein synthesis initiation factor eIF2 gamma	eukaryotic translation initiation factor 2 gamma subunit (EIF2 GAMMA); CONTAINS InterPro DOMAIN/s: Translation elongation factor EFTu/EF1A, domain 2 (InterPro:IPR004161), Initiation factor eIF2 gamma, C-terminal (InterPro:IPR015256), Translation elongation factor EF1A/initiation factor IF2gamma, C-terminal (InterPro:IPR009001), Protein synthesis factor, GTP-binding (InterPro:IPR000795), Translati…
AT1G04171	x	x	x	x	x	x	protein_coding	unknown protein; Has 30201 Blast hits to 17322 proteins in 780 species: Archae - 12; Bacteria - 1396; Metazoa - 17338; Fungi - 3422; Plants - 5037; Viruses - 0; Other Eukaryotes - 2996 (source: NCBI BLink).
AT1G04180	BnaA10g002500.1TZ.1	BnaA09g103850.1TZ.1	x	BnaC05g002650.1TZ.1	BnaC08g085040.1TZ.1	x	protein_coding	YUCCA 9	YUCCA 9 (YUC9); FUNCTIONS IN: NADP or NADPH binding, oxidoreductase activity, monooxygenase activity, FAD binding, flavin-containing monooxygenase activity; INVOLVED IN: oxidation reduction; EXPRESSED IN: root; CONTAINS InterPro DOMAIN/s: Pyridine nucleotide-disulphide oxidoreductase, class-II (InterPro:IPR000103), FAD-dependent pyridine nucleotide-disulphide oxidoreductase (InterPro:IPR013027), …
AT1G04190	x	x	BnaA08g048280.1TZ.1	x	x	x	protein_coding	Tetratricopeptide repeat (TPR)-like superfamily protein	Encodes one of the 36 carboxylate clamp (CC)-tetratricopeptide repeat (TPR) proteins (Prasad 2010, Pubmed ID: 20856808) with potential to interact with Hsp90/Hsp70 as co-chaperones.	Tetratricopeptide repeat (TPR)-like superfamily protein; FUNCTIONS IN: binding; INVOLVED IN: biological process unknown; LOCATED IN: cellular component unknown; EXPRESSED IN: 22 plant structures; EXPRESSED DURING: 13 growth stages; CONTAINS InterPro DOMAIN/s: Tetratricopeptide TPR-1 (InterPro:IPR001440), Tetratricopeptide-like helical (InterPro:IPR011990), Tetratricopeptide repeat-containing (Int…
AT1G04200	BnaA10g002520.1TZ.1	x	BnaA08g048270.1TZ.1	BnaC05g002660.1TZ.1	x	BnaC08g001490.1TZ.1	protein_coding	FUNCTIONS IN: molecular function unknown; INVOLVED IN: N-terminal protein myristoylation; LOCATED IN: cellular component unknown; EXPRESSED IN: 22 plant structures; EXPRESSED DURING: 13 growth stages; CONTAINS InterPro DOMAIN/s: Dymeclin (InterPro:IPR019142); Has 395 Blast hits to 389 proteins in 117 species: Archae - 0; Bacteria - 0; Metazoa - 262; Fungi - 21; Plants - 68; Viruses - 0; Other Euk…
AT1G04210	BnaA10g002530.1TZ.1	BnaA09g103830.1TZ.1	x	BnaC05g002670.1TZ.1	BnaC08g085020.1TZ.1	x	protein_coding	Leucine-rich repeat protein kinase family protein	Encodes a putative Raf-related kinase.	Leucine-rich repeat protein kinase family protein; FUNCTIONS IN: protein serine/threonine kinase activity, protein kinase activity, ATP binding; INVOLVED IN: protein amino acid phosphorylation; LOCATED IN: cellular component unknown; CONTAINS InterPro DOMAIN/s: Protein kinase, catalytic domain (InterPro:IPR000719), Leucine-rich repeat (InterPro:IPR001611), Serine/threonine-protein kinase-like dom…
AT1G04220	BnaA10g002540.1TZ.1	x	BnaA08g048260.1TZ.1	BnaC05g002680.1TZ.1	x	BnaC08g001530.1TZ.1	protein_coding	3-ketoacyl-CoA synthase 2	Encodes KCS2, a member of the 3-ketoacyl-CoA synthase family involved in the biosynthesis of VLCFA (very long chain fatty acids).	3-ketoacyl-CoA synthase 2 (KCS2); FUNCTIONS IN: fatty acid elongase activity; INVOLVED IN: response to wounding, response to osmotic stress, suberin biosynthetic process; LOCATED IN: membrane; EXPRESSED IN: 17 plant structures; EXPRESSED DURING: 6 growth stages; CONTAINS InterPro DOMAIN/s: Thiolase-like (InterPro:IPR016039), Very-long-chain 3-ketoacyl-CoA synthase (InterPro:IPR012392), 3-Oxoacyl-…
AT1G04230	x	x	x	x	x	x	protein_coding	Protein of unknown function (DUF2361)	Protein of unknown function (DUF2361); CONTAINS InterPro DOMAIN/s: Protein of unknown function DUF2361 (InterPro:IPR019310); BEST Arabidopsis thaliana protein match is: Protein of unknown function (DUF2361) (TAIR:AT5G43720.1); Has 1174 Blast hits to 818 proteins in 194 species: Archae - 0; Bacteria - 26; Metazoa - 566; Fungi - 310; Plants - 87; Viruses - 6; Other Eukaryotes - 179 (source: NCBI BL…
AT1G04240	BnaA10g002550.1TZ.1	BnaA09g103820.1TZ.1	x	BnaC05g002690.1TZ.1	BnaC08g085010.1TZ.1	x	protein_coding	AUX/IAA transcriptional regulator family protein	SHY2/IAA3 regulates multiple auxin responses in roots. It is induced rapidly by IAA, and has been shown to be phosphorylated by oat phytochrome A in vitro.	SHORT HYPOCOTYL 2 (SHY2); FUNCTIONS IN: sequence-specific DNA binding transcription factor activity; INVOLVED IN: response to auxin stimulus, response to cyclopentenone, response to brassinosteroid stimulus; LOCATED IN: nucleus; EXPRESSED IN: 22 plant structures; EXPRESSED DURING: 13 growth stages; CONTAINS InterPro DOMAIN/s: Aux/IAA-ARF-dimerisation (InterPro:IPR011525), AUX/IAA protein (InterPr…
AT1G04250	BnaA10g002560.1TZ.1	BnaA09g103810.1TZ.1	BnaA08g048220.1TZ.1	BnaC05g002700.1TZ.1	BnaC08g085000.1TZ.1	BnaC08g001560.1TZ.1	protein_coding	AUX/IAA transcriptional regulator family protein	Transcription regulator acting as repressor of auxin-inducible gene expression. Auxin-inducible AUX/IAA gene. Short-lived nuclear protein with four conserved domains. Domain III has homology to beta alpha alpha dimerization and DNA binding domains. Involved in auxin signaling. Auxin induces the degradation of the protein in a dosage-dependent manner in a process mediated by AtRac1. Auxin induced …	AUXIN RESISTANT 3 (AXR3); CONTAINS InterPro DOMAIN/s: Aux/IAA-ARF-dimerisation (InterPro:IPR011525), AUX/IAA protein (InterPro:IPR003311); BEST Arabidopsis thaliana protein match is: indole-3-acetic acid inducible 14 (TAIR:AT4G14550.1); Has 1763 Blast hits to 1762 proteins in 78 species: Archae - 0; Bacteria - 0; Metazoa - 0; Fungi - 0; Plants - 1762; Viruses - 0; Other Eukaryotes - 1 (source: NC…
AT1G04260	x	x	BnaA08g048210.1TZ.1	x	x	BnaC08g001720.1TZ.1	protein_coding	CAMV movement protein interacting protein 7	Encodes protein that interacts with CaMV movement protein. Colocalizes in the cytoplasm with the movement protein. Has similarity to mammalian proteins (such as the rat PRA1) which have been described as rab acceptors.	CAMV movement protein interacting protein 7 (MPI7); FUNCTIONS IN: protein binding; INVOLVED IN: vesicle-mediated transport, spread of virus in host; LOCATED IN: endoplasmic reticulum, cytoplasm; EXPRESSED IN: 23 plant structures; EXPRESSED DURING: 14 growth stages; CONTAINS InterPro DOMAIN/s: Prenylated rab acceptor PRA1 (InterPro:IPR004895); BEST Arabidopsis thaliana protein match is: prenylated…
AT1G04270	BnaA10g002590.1TZ.1	BnaA09g103800.1TZ.1	BnaA08g048200.1TZ.1	BnaC05g002710.1TZ.1	BnaC08g084990.1TZ.1	BnaC08g001730.1TZ.1	protein_coding	cytosolic ribosomal protein S15	Encodes cytosolic ribosomal protein S15.	cytosolic ribosomal protein S15 (RPS15); FUNCTIONS IN: structural constituent of ribosome; INVOLVED IN: translation; LOCATED IN: cytosolic small ribosomal subunit, cytosolic ribosome, plasma membrane; EXPRESSED IN: 24 plant structures; EXPRESSED DURING: 14 growth stages; CONTAINS InterPro DOMAIN/s: Ribosomal protein S15, eukaryotic/archaeal (InterPro:IPR005713), Ribosomal protein S19/S15 (InterPr…
AT1G04280	BnaA10g002600.1TZ.1	x	BnaA08g048190.1TZ.1	BnaC05g002720.1TZ.1	x	BnaC08g001740.1TZ.1	protein_coding	P-loop containing nucleoside triphosphate hydrolases superfamily protein	P-loop containing nucleoside triphosphate hydrolases superfamily protein; FUNCTIONS IN: ATP binding; INVOLVED IN: cell killing; LOCATED IN: membrane; EXPRESSED IN: leaf; CONTAINS InterPro DOMAIN/s: Zeta toxin (InterPro:IPR010488); BEST Arabidopsis thaliana protein match is: P-loop containing nucleoside triphosphate hydrolases superfamily protein (TAIR:AT1G06750.2); Has 195 Blast hits to 194 prote…
AT1G04290	BnaA10g002610.1TZ.1	x	BnaA08g048180.1TZ.1	BnaC05g002730.1TZ.1	x	BnaC08g001750.1TZ.1	protein_coding	Thioesterase superfamily protein	Thioesterase superfamily protein; FUNCTIONS IN: hydrolase activity, acting on ester bonds, acyl-CoA thioesterase activity; INVOLVED IN: biological process unknown; LOCATED IN: peroxisome; EXPRESSED IN: 24 plant structures; EXPRESSED DURING: 15 growth stages; CONTAINS InterPro DOMAIN/s: Thioesterase superfamily (InterPro:IPR006683), Phenylacetic acid degradation-related protein (InterPro:IPR003736…
AT1G04300	BnaA10g002620.1TZ.1	BnaA09g103790.1TZ.1	BnaA08g048170.1TZ.1	BnaC05g002740.1TZ.1	BnaC08g084980.1TZ.1	BnaC08g001760.1TZ.1	protein_coding	TRAF-like superfamily protein	TRAF-like superfamily protein; CONTAINS InterPro DOMAIN/s: TRAF-like (InterPro:IPR008974), MATH (InterPro:IPR002083), TRAF-type (InterPro:IPR013322); BEST Arabidopsis thaliana protein match is: TRAF-like superfamily protein (TAIR:AT5G43560.2); Has 16577 Blast hits to 11240 proteins in 949 species: Archae - 20; Bacteria - 1945; Metazoa - 5204; Fungi - 2178; Plants - 1117; Viruses - 112; Other Euka…
AT1G04310	BnaA10g002630.1TZ.1	x	x	BnaC05g002750.1TZ.1	x	BnaC08g001770.1TZ.1	protein_coding	ethylene response sensor 2	encodes an ethylene receptor related to bacterial two-component histidine kinases.	ethylene response sensor 2 (ERS2); FUNCTIONS IN: ethylene binding, protein histidine kinase activity, receptor activity, glycogen synthase kinase 3 activity; INVOLVED IN: negative regulation of ethylene mediated signaling pathway; LOCATED IN: endomembrane system, membrane; EXPRESSED IN: 22 plant structures; EXPRESSED DURING: 9 growth stages; CONTAINS InterPro DOMAIN/s: Signal transduction histidi…
AT1G04330	BnaA10g002650.1TZ.1	BnaA09g103780.1TZ.1	x	BnaC05g002760.1TZ.1	x	x	protein_coding	unknown protein; FUNCTIONS IN: molecular function unknown; INVOLVED IN: biological process unknown; LOCATED IN: chloroplast; BEST Arabidopsis thaliana protein match is: unknown protein (TAIR:AT3G23170.1); Has 74 Blast hits to 74 proteins in 6 species: Archae - 0; Bacteria - 0; Metazoa - 0; Fungi - 0; Plants - 74; Viruses - 0; Other Eukaryotes - 0 (source: NCBI BLink).
AT1G04340	BnaA10g002660.1TZ.1	x	BnaA08g048160.1TZ.1	BnaC05g002770.1TZ.1	BnaC08g084950.1TZ.1	BnaC08g001780.1TZ.1	protein_coding	HR-like lesion-inducing protein-related	HR-like lesion-inducing protein-related; FUNCTIONS IN: molecular function unknown; INVOLVED IN: biological process unknown; LOCATED IN: endomembrane system; EXPRESSED IN: 23 plant structures; EXPRESSED DURING: 15 growth stages; CONTAINS InterPro DOMAIN/s: HR-like lesion-inducer (InterPro:IPR008637); BEST Arabidopsis thaliana protein match is: HR-like lesion-inducing protein-related (TAIR:AT5G4346…
AT1G04350	BnaA10g002680.1TZ.1	BnaA09g103770.1TZ.1	BnaA08g048150.1TZ.1	BnaC05g002790.1TZ.1	BnaC08g084910.1TZ.1	BnaC08g001810.1TZ.1	protein_coding	2-oxoglutarate (2OG) and Fe(II)-dependent oxygenase superfamily protein	encodes a protein whose sequence is similar to 2-oxoglutarate-dependent dioxygenase	2-oxoglutarate (2OG) and Fe(II)-dependent oxygenase superfamily protein; CONTAINS InterPro DOMAIN/s: Oxoglutarate/iron-dependent oxygenase (InterPro:IPR005123); BEST Arabidopsis thaliana protein match is: 2-oxoglutarate (2OG) and Fe(II)-dependent oxygenase superfamily protein (TAIR:AT5G59540.1); Has 8112 Blast hits to 8080 proteins in 977 species: Archae - 0; Bacteria - 1066; Metazoa - 116; Fungi…
AT1G04360	BnaA10g002690.1TZ.1	BnaA09g103760.1TZ.1	x	BnaC05g002840.1TZ.1	BnaC08g084880.1TZ.1	x	protein_coding	RING/U-box superfamily protein	RING/U-box superfamily protein; FUNCTIONS IN: zinc ion binding; EXPRESSED IN: hypocotyl, root; CONTAINS InterPro DOMAIN/s: Zinc finger, RING-type (InterPro:IPR001841), Zinc finger, C3HC4 RING-type (InterPro:IPR018957); BEST Arabidopsis thaliana protein match is: RING/U-box superfamily protein (TAIR:AT5G43420.1); Has 9268 Blast hits to 9239 proteins in 300 species: Archae - 0; Bacteria - 0; Metazo…
AT1G04370	BnaA10g002770.1TZ.1	BnaA09g103750.1TZ.1	x	BnaC05g002850.1TZ.1	BnaC08g084870.1TZ.1	x	protein_coding	Ethylene-responsive element binding factor 14	encodes a member of the ERF (ethylene response factor) subfamily B-3 of ERF/AP2 transcription factor family. The protein contains one AP2 domain. There are 18 members in this subfamily including ATERF-1, ATERF-2, AND ATERF-5.	Ethylene-responsive element binding factor 14 (ERF14); CONTAINS InterPro DOMAIN/s: DNA-binding, integrase-type (InterPro:IPR016177), Pathogenesis-related transcriptional factor/ERF, DNA-binding (InterPro:IPR001471); BEST Arabidopsis thaliana protein match is: Integrase-type DNA-binding superfamily protein (TAIR:AT5G43410.1); Has 6105 Blast hits to 5744 proteins in 253 species: Archae - 0; Bacteri…
AT1G04380	BnaA10g002790.1TZ.1	x	BnaA08g048140.1TZ.1	BnaC05g002860.1TZ.1	x	BnaC08g001860.1TZ.1	protein_coding	2-oxoglutarate (2OG) and Fe(II)-dependent oxygenase superfamily protein	encodes a protein similar to a 2-oxoglutarate-dependent dioxygenase	2-oxoglutarate (2OG) and Fe(II)-dependent oxygenase superfamily protein; FUNCTIONS IN: 2-oxoglutarate-dependent dioxygenase activity; INVOLVED IN: biological process unknown; LOCATED IN: cellular component unknown; EXPRESSED IN: hypocotyl, flower, cultured cell; EXPRESSED DURING: petal differentiation and expansion stage; CONTAINS InterPro DOMAIN/s: Oxoglutarate/iron-dependent oxygenase (InterPro…
AT1G04390	BnaA10g002800.1TZ.1	x	x	BnaC05g002870.1TZ.1	x	x	protein_coding	BTB/POZ domain-containing protein	BTB/POZ domain-containing protein; CONTAINS InterPro DOMAIN/s: BTB/POZ (InterPro:IPR013069), BTB/POZ fold (InterPro:IPR011333), Kelch related (InterPro:IPR013089), BTB/POZ-like (InterPro:IPR000210); Has 143 Blast hits to 130 proteins in 28 species: Archae - 0; Bacteria - 0; Metazoa - 38; Fungi - 0; Plants - 104; Viruses - 0; Other Eukaryotes - 1 (source: NCBI BLink).
AT1G04400	BnaA10g002830.1TZ.1	x	BnaA08g048130.1TZ.1	BnaC05g002880.1TZ.1	x	BnaC08g001870.1TZ.1	protein_coding	cryptochrome 2	Blue light receptor mediating blue-light regulated cotyledon expansion and flowering time. Positive regulator of the flowering-time gene CONSTANS. This gene possesses a light-induced CNT2 N-terminal homodimerisation domain.Involved in blue-light induced stomatal opening. Involved in triggering chromatin decondensation. An 80-residue motif (NC80) is sufficient to confer CRY2's physiological functi…	cryptochrome 2 (CRY2); FUNCTIONS IN: protein homodimerization activity, blue light photoreceptor activity; INVOLVED IN: in 9 processes; LOCATED IN: nucleus, vacuole; EXPRESSED IN: 24 plant structures; EXPRESSED DURING: 13 growth stages; CONTAINS InterPro DOMAIN/s: Rossmann-like alpha/beta/alpha sandwich fold (InterPro:IPR014729), Cryptochrome/DNA photolyase, class 1 conserved site, C-terminal (In…
AT1G04410	BnaA10g002840.1TZ.1	x	BnaA08g048120.1TZ.1	BnaC05g002890.1TZ.1	x	BnaC08g001890.1TZ.1	protein_coding	Lactate/malate dehydrogenase family protein	predicted to encode a cytosolic malate dehydrogenase.	Lactate/malate dehydrogenase family protein; FUNCTIONS IN: in 6 functions; INVOLVED IN: response to cadmium ion, response to zinc ion, response to salt stress; LOCATED IN: in 7 components; EXPRESSED IN: 26 plant structures; EXPRESSED DURING: 15 growth stages; CONTAINS InterPro DOMAIN/s: Malate dehydrogenase, NAD-dependent, cytosolic (InterPro:IPR011274), Lactate/malate dehydrogenase, N-terminal (…
AT1G04420	BnaA10g002850.1TZ.1	x	x	BnaC05g002900.1TZ.1	x	x	protein_coding	NAD(P)-linked oxidoreductase superfamily protein	NAD(P)-linked oxidoreductase superfamily protein; FUNCTIONS IN: oxidoreductase activity, aldo-keto reductase activity; INVOLVED IN: oxidation reduction; LOCATED IN: chloroplast, chloroplast stroma, chloroplast envelope; EXPRESSED IN: 23 plant structures; EXPRESSED DURING: 13 growth stages; CONTAINS InterPro DOMAIN/s: Aldo/keto reductase (InterPro:IPR001395); BEST Arabidopsis thaliana protein matc…
AT1G04430	BnaA10g002860.1TZ.1	x	BnaA08g048110.1TZ.1	BnaC05g002910.1TZ.1	x	BnaC08g001960.1TZ.1	protein_coding	S-adenosyl-L-methionine-dependent methyltransferases superfamily protein	S-adenosyl-L-methionine-dependent methyltransferases superfamily protein; INVOLVED IN: biological process unknown; LOCATED IN: Golgi apparatus, plasma membrane; EXPRESSED IN: 26 plant structures; EXPRESSED DURING: 15 growth stages; CONTAINS InterPro DOMAIN/s: Protein of unknown function DUF248, methyltransferase putative (InterPro:IPR004159); BEST Arabidopsis thaliana protein match is: S-adenosyl…
AT1G04440	BnaA10g002870.1TZ.1	BnaA09g103740.1TZ.1	x	BnaC05g002920.1TZ.1	BnaC08g084840.1TZ.1	x	protein_coding	casein kinase like 13	casein kinase like 13 (CKL13); FUNCTIONS IN: protein serine/threonine kinase activity, protein kinase activity, kinase activity, ATP binding; INVOLVED IN: protein amino acid phosphorylation; LOCATED IN: cellular component unknown; EXPRESSED IN: 22 plant structures; EXPRESSED DURING: 12 growth stages; CONTAINS InterPro DOMAIN/s: Protein kinase, ATP binding site (InterPro:IPR017441), Protein kinase…
AT1G04445	x	BnaA09g103720.1TZ.1	BnaA08g048100.1TZ.1	x	BnaC08g084830.1TZ.1	BnaC08g001970.1TZ.1	protein_coding	C2H2-like zinc finger protein	C2H2-like zinc finger protein; FUNCTIONS IN: zinc ion binding, nucleic acid binding; INVOLVED IN: biological process unknown; LOCATED IN: intracellular; CONTAINS InterPro DOMAIN/s: Zinc finger, C2H2-like (InterPro:IPR015880), Zinc finger, C2H2-type (InterPro:IPR007087); Has 4 Blast hits to 4 proteins in 2 species: Archae - 0; Bacteria - 0; Metazoa - 0; Fungi - 0; Plants - 4; Viruses - 0; Other Eu…
AT1G04450	x	BnaA09g103710.1TZ.1	x	x	BnaC08g084820.1TZ.1	BnaC08g001980.1TZ.1	protein_coding	ROP-interactive CRIB motif-containing protein 3	Encodes a member of a novel protein family that contains contain a CRIB (for Cdc42/Rac-interactive binding) motif required for their specific interaction with GTP-bound Rop1 (plant-specific Rho GTPase). It interacts with Rop1 and is involved in pollen tube growth and function, and exocytosis in the pollen tube tip. The protein most similar to RIC1 (family subgroup III). Gene is expressed predomin…	ROP-interactive CRIB motif-containing protein 3 (RIC3); FUNCTIONS IN: protein binding; INVOLVED IN: in 7 processes; LOCATED IN: cytoplasm; CONTAINS InterPro DOMAIN/s: PAK-box/P21-Rho-binding (InterPro:IPR000095); BEST Arabidopsis thaliana protein match is: ROP-interactive CRIB motif-containing protein 1 (TAIR:AT2G33460.1); Has 189 Blast hits to 189 proteins in 25 species: Archae - 0; Bacteria - 0…
AT1G04470	BnaA10g002880.1TZ.1	BnaA09g103700.1TZ.1	x	BnaC05g002930.1TZ.1	BnaC08g084810.1TZ.1	x	protein_coding	Protein of unknown function (DUF810)	CONTAINS InterPro DOMAIN/s: Munc13 homology 1 (InterPro:IPR014770), Protein of unknown function DUF810 (InterPro:IPR008528), Mammalian uncoordinated homology 13, domain 2 (InterPro:IPR014772); BEST Arabidopsis thaliana protein match is: Protein of unknown function (DUF810) (TAIR:AT2G33420.1); Has 201 Blast hits to 187 proteins in 29 species: Archae - 0; Bacteria - 4; Metazoa - 3; Fungi - 4; Plant…
AT1G04480	BnaA10g002890.1TZ.1	BnaA09g103690.1TZ.1	BnaA08g048090.1TZ.1	BnaC05g002940.1TZ.1	BnaC08g084800.1TZ.1	BnaC08g001990.1TZ.1	protein_coding	Ribosomal protein L14p/L23e family protein	Ribosomal protein L14p/L23e family protein; FUNCTIONS IN: structural constituent of ribosome; INVOLVED IN: translation; LOCATED IN: ribosome, intracellular; EXPRESSED IN: 24 plant structures; EXPRESSED DURING: 15 growth stages; CONTAINS InterPro DOMAIN/s: Ribosomal protein L14b/L23e (InterPro:IPR000218), Ribosomal protein L14 conserved site (InterPro:IPR019972); BEST Arabidopsis thaliana protein …
AT1G04490	BnaA10g002900.1TZ.1	x	x	BnaC05g002950.1TZ.1	x	x	protein_coding	Protein of unknown function (DUF3527)	Protein of unknown function (DUF3527); CONTAINS InterPro DOMAIN/s: Protein of unknown function DUF3527 (InterPro:IPR021916); BEST Arabidopsis thaliana protein match is: Protein of unknown function (DUF3527) (TAIR:AT2G33360.2); Has 121 Blast hits to 119 proteins in 11 species: Archae - 0; Bacteria - 0; Metazoa - 0; Fungi - 0; Plants - 121; Viruses - 0; Other Eukaryotes - 0 (source: NCBI BLink).
AT1G04500	BnaA10g002920.1TZ.1	x	BnaA08g048080.1TZ.1	BnaC05g002960.1TZ.1	x	BnaC08g002000.1TZ.1	protein_coding	CCT motif family protein	CCT motif family protein; CONTAINS InterPro DOMAIN/s: CCT domain (InterPro:IPR010402); BEST Arabidopsis thaliana protein match is: CCT motif family protein (TAIR:AT2G33350.2); Has 1789 Blast hits to 1789 proteins in 111 species: Archae - 0; Bacteria - 6; Metazoa - 2; Fungi - 2; Plants - 1654; Viruses - 0; Other Eukaryotes - 125 (source: NCBI BLink).
AT1G04501	x	x	x	x	x	x	protein_coding	unknown protein; Has 30201 Blast hits to 17322 proteins in 780 species: Archae - 12; Bacteria - 1396; Metazoa - 17338; Fungi - 3422; Plants - 5037; Viruses - 0; Other Eukaryotes - 2996 (source: NCBI BLink).
AT1G04510	BnaA10g002930.1TZ.1	x	BnaA08g048070.1TZ.1	BnaC05g002970.1TZ.1	x	BnaC08g002010.1TZ.1	protein_coding	MOS4-associated complex 3A	Encodes MAC3A, a U-box proteins with homology to the yeast and human E3 ubiquitin ligase Prp19. Associated with the MOS4-Associated Complex (MAC). Involved in plant innate immunity.	MOS4-associated complex 3A (MAC3A); FUNCTIONS IN: ubiquitin-protein ligase activity, nucleotide binding; INVOLVED IN: response to cadmium ion, defense response to bacterium; LOCATED IN: nucleolus, nucleus, CUL4 RING ubiquitin ligase complex; EXPRESSED IN: 25 plant structures; EXPRESSED DURING: 13 growth stages; CONTAINS InterPro DOMAIN/s: WD40 repeat 2 (InterPro:IPR019782), U box domain (InterPro…
AT1G04520	BnaA10g002950.1TZ.1	x	x	BnaC05g002980.1TZ.1	x	x	protein_coding	plasmodesmata-located protein 2	Encodes a plasmodesmal protein that may be involved in the intercellular movement of molecules through the plasmodesmata.	plasmodesmata-located protein 2 (PDLP2); FUNCTIONS IN: molecular function unknown; INVOLVED IN: N-terminal protein myristoylation, plasmodesmata-mediated intercellular transport; LOCATED IN: plasmodesma; EXPRESSED IN: 17 plant structures; EXPRESSED DURING: 12 growth stages; CONTAINS InterPro DOMAIN/s: Protein of unknown function DUF26 (InterPro:IPR002902); BEST Arabidopsis thaliana protein match …
AT1G04530	BnaA10g002960.1TZ.1	x	x	BnaC05g002990.1TZ.1	BnaC08g084780.1TZ.1	x	protein_coding	Tetratricopeptide repeat (TPR)-like superfamily protein	Encodes one of the 36 carboxylate clamp (CC)-tetratricopeptide repeat (TPR) proteins (Prasad 2010, Pubmed ID: 20856808) with potential to interact with Hsp90/Hsp70 as co-chaperones.	Tetratricopeptide repeat (TPR)-like superfamily protein; FUNCTIONS IN: binding; EXPRESSED IN: 22 plant structures; EXPRESSED DURING: 13 growth stages; CONTAINS InterPro DOMAIN/s: Tetratricopeptide-like helical (InterPro:IPR011990), Tetratricopeptide repeat-containing (InterPro:IPR013026); BEST Arabidopsis thaliana protein match is: Tetratricopeptide repeat (TPR)-like superfamily protein (TAIR:AT4…
AT1G04540	BnaA10g002980.1TZ.1	BnaA09g103670.1TZ.1	x	BnaC05g003000.1TZ.1	BnaC08g084770.1TZ.1	x	protein_coding	Calcium-dependent lipid-binding (CaLB domain) family protein	Calcium-dependent lipid-binding (CaLB domain) family protein; INVOLVED IN: biological process unknown; LOCATED IN: membrane; EXPRESSED IN: 10 plant structures; EXPRESSED DURING: L mature pollen stage, M germinated pollen stage, 4 anthesis, C globular stage, petal differentiation and expansion stage; CONTAINS InterPro DOMAIN/s: C2 calcium/lipid-binding domain, CaLB (InterPro:IPR008973), C2 calcium…
AT1G04550	BnaA10g002990.1TZ.1	BnaA09g103660.1TZ.1	x	BnaC05g003010.1TZ.1	BnaC08g084760.1TZ.1	x	protein_coding	AUX/IAA transcriptional regulator family protein	IAA12/BDL plays a role in auxin-mediated processes of apical-basal patterning in the embryo. bdl mutants lack a primary root meristem	indole-3-acetic acid inducible 12 (IAA12); FUNCTIONS IN: transcription repressor activity, sequence-specific DNA binding transcription factor activity; INVOLVED IN: xylem and phloem pattern formation, response to auxin stimulus, embryonic pattern specification, root development; LOCATED IN: nucleus; EXPRESSED IN: 22 plant structures; EXPRESSED DURING: 13 growth stages; CONTAINS InterPro DOMAIN/s:…
AT1G04555	BnaA10g003000.1TZ.1	BnaA09g103650.1TZ.1	BnaA08g048060.1TZ.1	BnaC05g003020.1TZ.1	BnaC08g084750.1TZ.1	BnaC08g002020.1TZ.1	protein_coding	unknown protein; FUNCTIONS IN: molecular function unknown; INVOLVED IN: biological process unknown; LOCATED IN: cellular component unknown; BEST Arabidopsis thaliana protein match is: unknown protein (TAIR:AT4G33380.1); Has 84 Blast hits to 83 proteins in 15 species: Archae - 0; Bacteria - 0; Metazoa - 9; Fungi - 0; Plants - 75; Viruses - 0; Other Eukaryotes - 0 (source: NCBI BLink).
AT1G04560	BnaA10g003010.1TZ.1	BnaA09g103640.1TZ.1	x	BnaC05g003030.1TZ.1	BnaC08g084740.1TZ.1	x	protein_coding	AWPM-19-like family protein	AWPM-19-like family protein; FUNCTIONS IN: molecular function unknown; INVOLVED IN: biological process unknown; LOCATED IN: endomembrane system; CONTAINS InterPro DOMAIN/s: AWPM-19-like (InterPro:IPR008390); BEST Arabidopsis thaliana protein match is: AWPM-19-like family protein (TAIR:AT5G46530.1); Has 177 Blast hits to 177 proteins in 19 species: Archae - 0; Bacteria - 0; Metazoa - 0; Fungi - 0;…
AT1G04570	BnaA10g003020.1TZ.1	x	x	BnaC05g003040.1TZ.1	x	x	protein_coding	Major facilitator superfamily protein	Major facilitator superfamily protein; FUNCTIONS IN: transporter activity; INVOLVED IN: transport; LOCATED IN: chloroplast, membrane; CONTAINS InterPro DOMAIN/s: Biopterin transport-related protein BT1 (InterPro:IPR004324), Major facilitator superfamily, general substrate transporter (InterPro:IPR016196); BEST Arabidopsis thaliana protein match is: Major facilitator superfamily protein (TAIR:AT2G…
AT1G04580	BnaA10g003030.1TZ.1	x	x	BnaC05g003050.1TZ.1	x	x	protein_coding	aldehyde oxidase 4	Encodes aldehyde oxidase AAO4 preferentially expressed in developing seeds.	aldehyde oxidase 4 (AO4); CONTAINS InterPro DOMAIN/s: Aldehyde oxidase/xanthine dehydrogenase (InterPro:IPR016208), Ferredoxin (InterPro:IPR001041), Molybdopterin dehydrogenase, FAD-binding (InterPro:IPR002346), Beta-grasp fold, ferredoxin-type (InterPro:IPR012675), [2Fe-2S]-binding (InterPro:IPR002888), FAD-binding, type 2 (InterPro:IPR016166), CO dehydrogenase flavoprotein, C-terminal (InterPro…
AT1G04590	BnaA10g003040.1TZ.1	BnaA09g103630.1TZ.1	x	BnaC05g003070.1TZ.1	BnaC08g084730.1TZ.1	x	protein_coding	BEST Arabidopsis thaliana protein match is: Pentatricopeptide repeat (PPR) superfamily protein (TAIR:AT4G21190.1); Has 111 Blast hits to 111 proteins in 15 species: Archae - 0; Bacteria - 0; Metazoa - 0; Fungi - 0; Plants - 109; Viruses - 0; Other Eukaryotes - 2 (source: NCBI BLink).
AT1G04600	x	x	BnaA08g048040.1TZ.1	x	x	BnaC08g002030.1TZ.1	protein_coding	myosin XI A	member of Myosin-like proteins	myosin XI A (XIA); FUNCTIONS IN: motor activity; INVOLVED IN: actin filament-based movement; LOCATED IN: myosin complex; EXPRESSED IN: 18 plant structures; EXPRESSED DURING: 9 growth stages; CONTAINS InterPro DOMAIN/s: Dil domain (InterPro:IPR018444), Dilute (InterPro:IPR002710), Prefoldin (InterPro:IPR009053), Myosin, N-terminal, SH3-like (InterPro:IPR004009), Myosin head, motor domain (InterPro…
AT1G04610	BnaA10g003060.1TZ.1	BnaA09g103620.1TZ.1	x	BnaC05g003110.1TZ.1	BnaC08g084680.1TZ.1	x	protein_coding	YUCCA 3	YUCCA 3 (YUC3); FUNCTIONS IN: NADP or NADPH binding, oxidoreductase activity, FAD binding, flavin-containing monooxygenase activity; INVOLVED IN: auxin biosynthetic process; EXPRESSED IN: 11 plant structures; EXPRESSED DURING: 4 anthesis, C globular stage, petal differentiation and expansion stage, D bilateral stage; CONTAINS InterPro DOMAIN/s: Pyridine nucleotide-disulphide oxidoreductase, class…
AT1G04620	BnaA10g003070.1TZ.1	x	x	BnaC05g003120.1TZ.1	x	x	protein_coding	coenzyme F420 hydrogenase family / dehydrogenase, beta subunit family	Encodes a 7-hydroxymethyl chlorophyll a reductase, an enzyme of the chlorophyll cycle that converts 7-hydroxymethyl chlorophyll a to chlorophyll a.	coenzyme F420 hydrogenase family / dehydrogenase, beta subunit family; FUNCTIONS IN: coenzyme F420 hydrogenase activity; INVOLVED IN: biological process unknown; LOCATED IN: chloroplast; EXPRESSED IN: 22 plant structures; EXPRESSED DURING: 13 growth stages; CONTAINS InterPro DOMAIN/s: Coenzyme F420 hydrogenase/dehydrogenase beta subunit, C-terminal (InterPro:IPR007525), Coenzyme F420 hydrogenase/…
AT1G04625	x	x	x	x	x	x	protein_coding	Polynucleotidyl transferase, ribonuclease H-like superfamily protein	Polynucleotidyl transferase, ribonuclease H-like superfamily protein; FUNCTIONS IN: nucleic acid binding; INVOLVED IN: biological process unknown; LOCATED IN: cellular component unknown; CONTAINS InterPro DOMAIN/s: Polynucleotidyl transferase, ribonuclease H fold (InterPro:IPR012337); BEST Arabidopsis thaliana protein match is: Polynucleotidyl transferase, ribonuclease H-like superfamily protein …
AT1G04630	BnaA10g003080.1TZ.1	BnaA09g103610.1TZ.1	BnaA08g048030.1TZ.1	BnaC05g003130.1TZ.1	BnaC08g084670.1TZ.1	BnaC08g002040.1TZ.1	protein_coding	GRIM-19 protein	maternal effect embryo arrest 4 (MEE4); CONTAINS InterPro DOMAIN/s: GRIM-19 (InterPro:IPR009346); BEST Arabidopsis thaliana protein match is: GRIM-19 protein (TAIR:AT2G33220.1); Has 332 Blast hits to 332 proteins in 145 species: Archae - 0; Bacteria - 0; Metazoa - 162; Fungi - 83; Plants - 65; Viruses - 0; Other Eukaryotes - 22 (source: NCBI BLink).
AT1G04635	x	x	x	x	x	x	protein_coding	ribonuclease P family protein / Rpp14 family protein	EMBRYO DEFECTIVE 1687 (EMB1687); FUNCTIONS IN: ribonuclease activity, ribonuclease P activity; INVOLVED IN: tRNA processing, embryo development ending in seed dormancy; LOCATED IN: vacuole; CONTAINS InterPro DOMAIN/s: Ribonuclease P-related (InterPro:IPR002759); Has 266 Blast hits to 266 proteins in 135 species: Archae - 0; Bacteria - 0; Metazoa - 85; Fungi - 108; Plants - 56; Viruses - 0; Other …
AT1G04640	BnaA10g003090.1TZ.1	x	BnaA08g048000.1TZ.1	BnaC05g003140.1TZ.1	x	BnaC08g002230.1TZ.1	protein_coding	lipoyltransferase 2	Lipoyltransferase, located in mitochondria but not found in chloroplasts	lipoyltransferase 2 (LIP2); CONTAINS InterPro DOMAIN/s: Octanoyltransferase (InterPro:IPR000544), Octanoyltransferase, conserved site (InterPro:IPR020605), Biotin/lipoate A/B protein ligase (InterPro:IPR004143); BEST Arabidopsis thaliana protein match is: Biotin/lipoate A/B protein ligase family (TAIR:AT4G31050.1); Has 5700 Blast hits to 5697 proteins in 1675 species: Archae - 17; Bacteria - 3180…
AT1G04645	x	BnaA09g103600.1TZ.1	x	x	BnaC08g084660.1TZ.1	BnaC08g002240.1TZ.1	protein_coding	Plant self-incompatibility protein S1 family	Plant self-incompatibility protein S1 family; FUNCTIONS IN: molecular function unknown; INVOLVED IN: biological process unknown; LOCATED IN: endomembrane system; EXPRESSED IN: 6 plant structures; EXPRESSED DURING: 4 anthesis, C globular stage, petal differentiation and expansion stage, E expanded cotyledon stage; CONTAINS InterPro DOMAIN/s: Plant self-incompatibility S1 (InterPro:IPR010264); BEST…
AT1G04650	BnaA10g003110.1TZ.1	x	BnaA08g047980.1TZ.1	BnaC05g003170.1TZ.1	x	BnaC08g002260.1TZ.1	protein_coding	unknown protein; Has 30201 Blast hits to 17322 proteins in 780 species: Archae - 12; Bacteria - 1396; Metazoa - 17338; Fungi - 3422; Plants - 5037; Viruses - 0; Other Eukaryotes - 2996 (source: NCBI BLink).
AT1G04660	BnaA10g003120.1TZ.1	BnaA09g103590.1TZ.1	BnaA08g047970.1TZ.1	BnaC05g003180.1TZ.1	BnaC08g084650.1TZ.1	BnaC08g002300.1TZ.1	protein_coding	glycine-rich protein	glycine-rich protein; FUNCTIONS IN: molecular function unknown; INVOLVED IN: biological process unknown; LOCATED IN: endomembrane system; EXPRESSED IN: 8 plant structures; EXPRESSED DURING: 4 anthesis, F mature embryo stage, petal differentiation and expansion stage, E expanded cotyledon stage, D bilateral stage; Has 360 Blast hits to 349 proteins in 15 species: Archae - 0; Bacteria - 0; Metazoa …
AT1G04670	BnaA10g003130.1TZ.1	BnaA09g103580.1TZ.1	x	BnaC05g003190.1TZ.1	BnaC08g084640.1TZ.1	x	protein_coding	unknown protein; Has 40 Blast hits to 40 proteins in 14 species: Archae - 2; Bacteria - 5; Metazoa - 1; Fungi - 2; Plants - 30; Viruses - 0; Other Eukaryotes - 0 (source: NCBI BLink).
AT1G04680	BnaA10g003140.1TZ.1	BnaA09g103570.1TZ.1	BnaA08g047960.1TZ.1	BnaC05g003200.1TZ.1	BnaC08g084630.1TZ.1	BnaC08g002310.1TZ.1	protein_coding	Pectin lyase-like superfamily protein	Pectin lyase-like superfamily protein; FUNCTIONS IN: lyase activity, pectate lyase activity; INVOLVED IN: biological process unknown; LOCATED IN: membrane; EXPRESSED IN: 23 plant structures; EXPRESSED DURING: 13 growth stages; CONTAINS InterPro DOMAIN/s: Pectin lyase fold/virulence factor (InterPro:IPR011050), AmbAllergen (InterPro:IPR018082), Pectate lyase/Amb allergen (InterPro:IPR002022), Pect…
AT1G04684	x	x	x	x	x	x	protein_coding	unknown protein; Has 30201 Blast hits to 17322 proteins in 780 species: Archae - 12; Bacteria - 1396; Metazoa - 17338; Fungi - 3422; Plants - 5037; Viruses - 0; Other Eukaryotes - 2996 (source: NCBI BLink).
AT1G04690	BnaA10g003150.1TZ.1	x	BnaA08g047950.1TZ.1	BnaC05g003210.1TZ.1	x	BnaC08g002320.1TZ.1	protein_coding	potassium channel beta subunit 1	potassium channel beta subunit 1 (KAB1); FUNCTIONS IN: oxidoreductase activity, potassium channel activity; INVOLVED IN: oxidation reduction, potassium ion transport, transmembrane transport; LOCATED IN: plasma membrane, membrane; EXPRESSED IN: 24 plant structures; EXPRESSED DURING: 14 growth stages; CONTAINS InterPro DOMAIN/s: Aldo/keto reductase (InterPro:IPR001395), Potassium channel, voltage-…
AT1G04700	BnaA10g003160.1TZ.1	x	x	BnaC05g003220.1TZ.1	x	x	protein_coding	PB1 domain-containing protein tyrosine kinase	PB1 domain-containing protein tyrosine kinase; FUNCTIONS IN: protein serine/threonine/tyrosine kinase activity, protein kinase activity; INVOLVED IN: protein amino acid phosphorylation; LOCATED IN: cytosol; EXPRESSED IN: 22 plant structures; EXPRESSED DURING: 14 growth stages; CONTAINS InterPro DOMAIN/s: Octicosapeptide/Phox/Bem1p (InterPro:IPR000270), Protein kinase, ATP binding site (InterPro:I…
AT1G04710	x	x	BnaA08g047930.1TZ.1	x	x	BnaC08g002340.1TZ.1	protein_coding	peroxisomal 3-ketoacyl-CoA thiolase 4	EC2.3.1.16 thiolase.	peroxisomal 3-ketoacyl-CoA thiolase 4 (PKT4); FUNCTIONS IN: transferase activity, transferring acyl groups other than amino-acyl groups, catalytic activity, acetyl-CoA C-acyltransferase activity; INVOLVED IN: catechol catabolic process, ortho-cleavage, protocatechuate catabolic process, ortho-cleavage, metabolic process, fatty acid oxidation; LOCATED IN: peroxisome, vacuole; EXPRESSED IN: 23 plan…
AT1G04730	BnaA10g003180.1TZ.1	x	BnaA08g047920.1TZ.1	BnaC05g003240.1TZ.1	x	BnaC08g002360.1TZ.1	protein_coding	P-loop containing nucleoside triphosphate hydrolases superfamily protein	Necessary for sister chromatid cohesion. Acts in synergy with ETG1.	CHROMOSOME TRANSMISSION FIDELITY 18 (CTF18); FUNCTIONS IN: nucleoside-triphosphatase activity, ATPase activity, nucleotide binding, ATP binding; INVOLVED IN: sister chromatid cohesion; LOCATED IN: replication fork; EXPRESSED IN: 25 plant structures; EXPRESSED DURING: 13 growth stages; CONTAINS InterPro DOMAIN/s: ATPase, AAA+ type, core (InterPro:IPR003593), ATPase, AAA-type, core (InterPro:IPR003…
AT1G04750	x	x	x	x	x	x	protein_coding	vesicle-associated membrane protein 721	Encodes vesicle-associated membrane protein 7B (VAMP7B, or VAMP721). Required for cell plate formation.	vesicle-associated membrane protein 721 (VAMP721); FUNCTIONS IN: molecular function unknown; INVOLVED IN: transport, vesicle-mediated transport; LOCATED IN: endosome, plasma membrane, membrane; EXPRESSED IN: 24 plant structures; EXPRESSED DURING: 13 growth stages; CONTAINS InterPro DOMAIN/s: Longin (InterPro:IPR010908), Longin-like (InterPro:IPR011012), Synaptobrevin (InterPro:IPR001388); BEST Ar…
AT1G04760	BnaA10g003190.1TZ.1	BnaA09g103560.1TZ.1	BnaA08g047910.1TZ.1	BnaC05g003250.1TZ.1	BnaC08g084620.1TZ.1	BnaC08g002370.1TZ.1	protein_coding	vesicle-associated membrane protein 726	member of Synaptobrevin -like protein family	vesicle-associated membrane protein 726 (VAMP726); FUNCTIONS IN: molecular function unknown; INVOLVED IN: transport, vesicle-mediated transport; LOCATED IN: endosome, plasma membrane, chloroplast, membrane; EXPRESSED IN: 22 plant structures; EXPRESSED DURING: 13 growth stages; CONTAINS InterPro DOMAIN/s: Longin (InterPro:IPR010908), Longin-like (InterPro:IPR011012), Synaptobrevin (InterPro:IPR001…
AT1G04770	BnaA10g003200.1TZ.1	x	BnaA08g047900.1TZ.1	BnaC05g003260.1TZ.1	x	BnaC08g002410.1TZ.1	protein_coding	Tetratricopeptide repeat (TPR)-like superfamily protein	Tetratricopeptide repeat (TPR)-like superfamily protein; FUNCTIONS IN: binding; INVOLVED IN: biological process unknown; EXPRESSED IN: 23 plant structures; EXPRESSED DURING: 13 growth stages; CONTAINS InterPro DOMAIN/s: Tetratricopeptide TPR-1 (InterPro:IPR001440), Tetratricopeptide-like helical (InterPro:IPR011990), Tetratricopeptide repeat-containing (InterPro:IPR013026), Tetratricopeptide repe…
AT1G04778	x	x	x	x	x	x	protein_coding	unknown protein; FUNCTIONS IN: molecular function unknown; INVOLVED IN: biological process unknown; LOCATED IN: cellular component unknown; Has 0 Blast hits to 0 proteins in 0 species (source: NCBI BLink).
AT1G04780	BnaA10g003240.1TZ.1	x	x	BnaC05g003280.1TZ.1	x	BnaC08g002420.1TZ.1	protein_coding	Ankyrin repeat family protein	Ankyrin repeat family protein; FUNCTIONS IN: molecular function unknown; INVOLVED IN: biological process unknown; LOCATED IN: plasma membrane; EXPRESSED IN: 24 plant structures; EXPRESSED DURING: 13 growth stages; CONTAINS InterPro DOMAIN/s: Ankyrin repeat-containing domain (InterPro:IPR020683), Protein of unknown function DUF3424 (InterPro:IPR021832), Ankyrin repeat (InterPro:IPR002110); BEST Ar…
AT1G04790	BnaA10g003260.1TZ.1	x	x	BnaC05g003290.1TZ.1	x	x	protein_coding	RING/U-box superfamily protein	RING/U-box superfamily protein; FUNCTIONS IN: zinc ion binding; EXPRESSED IN: 24 plant structures; EXPRESSED DURING: 15 growth stages; CONTAINS InterPro DOMAIN/s: Zinc finger, RING-type (InterPro:IPR001841), Zinc finger, C3HC4 RING-type (InterPro:IPR018957); BEST Arabidopsis thaliana protein match is: RING/U-box superfamily protein (TAIR:AT3G55530.1); Has 9425 Blast hits to 9403 proteins in 278 s…
AT1G04800	x	x	x	x	x	x	protein_coding	glycine-rich protein	glycine-rich protein; FUNCTIONS IN: molecular function unknown; INVOLVED IN: N-terminal protein myristoylation; LOCATED IN: endomembrane system; EXPRESSED IN: 17 plant structures; EXPRESSED DURING: 12 growth stages; Has 109132 Blast hits to 26905 proteins in 1855 species: Archae - 173; Bacteria - 37969; Metazoa - 32319; Fungi - 6881; Plants - 10265; Viruses - 1569; Other Eukaryotes - 19956 (sourc…
AT1G04810	x	x	x	x	x	x	protein_coding	26S proteasome regulatory complex, non-ATPase subcomplex, Rpn2/Psmd1 subunit	26S proteasome regulatory complex, non-ATPase subcomplex, Rpn2/Psmd1 subunit; FUNCTIONS IN: enzyme regulator activity, binding; INVOLVED IN: protein catabolic process, ubiquitin-dependent protein catabolic process; LOCATED IN: proteasome regulatory particle, base subcomplex, proteasome complex, nucleus, plasma membrane; EXPRESSED IN: 23 plant structures; EXPRESSED DURING: 13 growth stages; CONTAI…
AT1G04820	x	x	x	x	x	x	protein_coding	tubulin alpha-4 chain	Encodes an alpha tubulin isoform that is expressed in roots, leaves and flowers.	tubulin alpha-4 chain (TUA4); FUNCTIONS IN: structural constituent of cytoskeleton; INVOLVED IN: response to cadmium ion, microtubule-based process, cellular response to gravity; LOCATED IN: tubulin complex, cytosol, cell wall, plasma membrane, chloroplast; EXPRESSED IN: 29 plant structures; EXPRESSED DURING: 15 growth stages; CONTAINS InterPro DOMAIN/s: Alpha tubulin (InterPro:IPR002452), Tubuli…
AT1G04830	BnaA10g003280.1TZ.1	x	BnaA08g047890.1TZ.1	BnaC05g003320.1TZ.1	x	x	protein_coding	Ypt/Rab-GAP domain of gyp1p superfamily protein	Ypt/Rab-GAP domain of gyp1p superfamily protein; FUNCTIONS IN: RAB GTPase activator activity; INVOLVED IN: regulation of Rab GTPase activity; LOCATED IN: intracellular; EXPRESSED IN: 24 plant structures; EXPRESSED DURING: 15 growth stages; CONTAINS InterPro DOMAIN/s: RabGAP/TBC (InterPro:IPR000195); BEST Arabidopsis thaliana protein match is: Ypt/Rab-GAP domain of gyp1p superfamily protein (TAIR:…
AT1G04840	BnaA10g003370.1TZ.1	x	x	BnaC05g003350.1TZ.1	x	x	protein_coding	Tetratricopeptide repeat (TPR)-like superfamily protein	Tetratricopeptide repeat (TPR)-like superfamily protein; CONTAINS InterPro DOMAIN/s: Pentatricopeptide repeat (InterPro:IPR002885); BEST Arabidopsis thaliana protein match is: Tetratricopeptide repeat (TPR)-like superfamily protein (TAIR:AT1G74630.1); Has 39151 Blast hits to 14409 proteins in 285 species: Archae - 0; Bacteria - 8; Metazoa - 167; Fungi - 139; Plants - 38292; Viruses - 0; Other Euk…
AT1G04850	x	x	BnaA08g047880.1TZ.1	BnaC05g003360.1TZ.1	x	BnaC08g002460.1TZ.1	protein_coding	ubiquitin-associated (UBA)/TS-N domain-containing protein	ubiquitin-associated (UBA)/TS-N domain-containing protein; FUNCTIONS IN: zinc ion binding; INVOLVED IN: biological process unknown; LOCATED IN: intracellular; EXPRESSED IN: 24 plant structures; EXPRESSED DURING: 13 growth stages; CONTAINS InterPro DOMAIN/s: Zinc finger, C2H2-like (InterPro:IPR015880), Ubiquitin-associated/translation elongation factor EF1B, N-terminal (InterPro:IPR000449), Ubiqui…
AT1G04860	x	BnaA09g103550.1TZ.1	BnaA08g047870.1TZ.1	x	BnaC08g084610.1TZ.1	BnaC08g002470.1TZ.1	protein_coding	ubiquitin-specific protease 2	Encodes a ubiquitin-specific protease.	ubiquitin-specific protease 2 (UBP2); FUNCTIONS IN: ubiquitin-specific protease activity; INVOLVED IN: ubiquitin-dependent protein catabolic process; LOCATED IN: proteasome complex, chloroplast; EXPRESSED IN: 24 plant structures; EXPRESSED DURING: 13 growth stages; CONTAINS InterPro DOMAIN/s: Zinc finger, UBP-type (InterPro:IPR001607), Peptidase C19, ubiquitin carboxyl-terminal hydrolase 2, conse…
AT1G04870	x	x	x	x	x	x	protein_coding	protein arginine methyltransferase 10	Encodes a type I protein arginine methyltransferase based on the At1g04870.2 gene model. PRMT10 can catalyze the asymmetric dimethylation of arginine 3 on histone 4 and can also methylate myelin basic protein in vitro. Mutants lacking PRMT10 flower late due to defects in the autonomous pathway and they have elevated levels of FLC transcripts.	protein arginine methyltransferase 10 (PRMT10); FUNCTIONS IN: methyltransferase activity; INVOLVED IN: vegetative to reproductive phase transition of meristem; LOCATED IN: cytoplasm; EXPRESSED IN: 23 plant structures; EXPRESSED DURING: 14 growth stages; CONTAINS InterPro DOMAIN/s: Skb1 methyltransferase (InterPro:IPR007857); BEST Arabidopsis thaliana protein match is: protein arginine methyltrans…
AT1G04880	BnaA10g003380.1TZ.1	BnaA09g103540.1TZ.1	BnaA08g047860.1TZ.1	BnaC05g003370.1TZ.1	BnaC08g084600.1TZ.1	BnaC08g002480.1TZ.1	protein_coding	HMG (high mobility group) box protein with ARID/BRIGHT DNA-binding domain	HMG (high mobility group) box protein with ARID/BRIGHT DNA-binding domain; FUNCTIONS IN: sequence-specific DNA binding transcription factor activity; INVOLVED IN: regulation of transcription; LOCATED IN: intracellular, nucleus; EXPRESSED IN: 10 plant structures; EXPRESSED DURING: 7 growth stages; CONTAINS InterPro DOMAIN/s: High mobility group, superfamily (InterPro:IPR009071), High mobility grou…
AT1G04890	BnaA10g003390.1TZ.1	x	x	BnaC05g003380.1TZ.1	x	x	protein_coding	Protein of unknown function, DUF593	CONTAINS InterPro DOMAIN/s: Intermediate filament protein, conserved site (InterPro:IPR018039), Protein of unknown function DUF593 (InterPro:IPR007656); BEST Arabidopsis thaliana protein match is: Protein of unknown function, DUF593 (TAIR:AT4G13630.2); Has 7701 Blast hits to 5611 proteins in 507 species: Archae - 60; Bacteria - 425; Metazoa - 4500; Fungi - 427; Plants - 586; Viruses - 7; Other Eu…
AT1G04900	BnaA10g003400.1TZ.1	x	x	BnaC05g003390.1TZ.1	x	x	protein_coding	Protein of unknown function (DUF185)	Protein of unknown function (DUF185); CONTAINS InterPro DOMAIN/s: Protein of unknown function DUF185 (InterPro:IPR003788); Has 316 Blast hits to 314 proteins in 164 species: Archae - 0; Bacteria - 117; Metazoa - 2; Fungi - 113; Plants - 44; Viruses - 0; Other Eukaryotes - 40 (source: NCBI BLink).
AT1G04910	BnaA10g003410.1TZ.1	BnaA09g103510.1TZ.1	x	BnaC05g003400.1TZ.1	BnaC08g084520.1TZ.1	x	protein_coding	O-fucosyltransferase family protein	O-fucosyltransferase family protein; CONTAINS InterPro DOMAIN/s: GDP-fucose protein O-fucosyltransferase (InterPro:IPR019378); BEST Arabidopsis thaliana protein match is: O-fucosyltransferase family protein (TAIR:AT1G22460.1); Has 861 Blast hits to 824 proteins in 30 species: Archae - 0; Bacteria - 0; Metazoa - 0; Fungi - 0; Plants - 861; Viruses - 0; Other Eukaryotes - 0 (source: NCBI BLink).
AT1G04920	BnaA10g003420.1TZ.1	x	x	BnaC05g003410.1TZ.1	x	x	protein_coding	sucrose phosphate synthase 3F	Encodes a protein with putative sucrose-phosphate synthase activity.	sucrose phosphate synthase 3F (SPS3F); FUNCTIONS IN: sucrose-phosphate synthase activity, transferase activity, transferring glycosyl groups; INVOLVED IN: biosynthetic process, sucrose metabolic process; LOCATED IN: cellular component unknown; EXPRESSED IN: 9 plant structures; EXPRESSED DURING: LP.04 four leaves visible, 4 anthesis, C globular stage, petal differentiation and expansion stage; CON…
AT1G04930	BnaA10g003430.1TZ.1	BnaA09g103480.1TZ.1	x	BnaC05g003420.1TZ.1	x	x	protein_coding	hydroxyproline-rich glycoprotein family protein	hydroxyproline-rich glycoprotein family protein; LOCATED IN: chloroplast; EXPRESSED IN: 14 plant structures; EXPRESSED DURING: 4 anthesis, F mature embryo stage, petal differentiation and expansion stage, E expanded cotyledon stage, D bilateral stage; BEST Arabidopsis thaliana protein match is: proline-rich family protein (TAIR:AT2G32840.1); Has 1624 Blast hits to 1330 proteins in 201 species: Ar…
AT1G04940	x	x	x	x	x	x	protein_coding	translocon at the inner envelope membrane of chloroplasts 20	Tic20 is believed to function as a component of the protein-conducting channel at the inner envelope membrane. Genes AT1G04940 and AT1G04945 were switched for the TAIR7 genome release to give consistency with MIPs annotation. The Arabidopsis genome encodes four Tic20 homologous proteins, AT1G04940(Tic20-I), AT2G47840(Tic20-II), AT4G03320(Tic20-IV) and AT5G55710(Tic20-V).	translocon at the inner envelope membrane of chloroplasts 20 (TIC20); CONTAINS InterPro DOMAIN/s: Uncharacterised conserved protein ycf60 (InterPro:IPR019109), Chloroplast protein import component Tic20 (InterPro:IPR005691); BEST Arabidopsis thaliana protein match is: HIT-type Zinc finger family protein (TAIR:AT1G04945.3); Has 279 Blast hits to 278 proteins in 76 species: Archae - 0; Bacteria - 1…
AT1G04945	BnaA10g003440.1TZ.1	x	BnaA08g047830.1TZ.1	BnaC05g003430.1TZ.1	BnaC08g084460.1TZ.1	BnaC08g002540.1TZ.1	protein_coding	HIT-type Zinc finger family protein	HIT-type Zinc finger family protein; FUNCTIONS IN: molecular function unknown; INVOLVED IN: biological process unknown; EXPRESSED IN: 14 plant structures; EXPRESSED DURING: 6 growth stages; CONTAINS InterPro DOMAIN/s: Zinc finger, HIT-type (InterPro:IPR007529); Has 408 Blast hits to 406 proteins in 188 species: Archae - 0; Bacteria - 0; Metazoa - 130; Fungi - 151; Plants - 52; Viruses - 0; Other …
AT1G04950	BnaA10g003450.1TZ.1	x	BnaA08g047820.1TZ.1	BnaC05g003440.1TZ.1	x	BnaC08g002560.1TZ.1	protein_coding	TATA BOX ASSOCIATED FACTOR II 59	Encodes one of two Arabidopsis proteins with significant similarity to the histone fold TBP-associated factor TAF6. Mutants are embryo lethal and transmission of the mutant allele through the male gametophyte is significantly reduced. This is due to reduced pollen tube growth of the mutant.	TATA BOX ASSOCIATED FACTOR II 59 (TAFII59); FUNCTIONS IN: RNA polymerase II transcription factor activity, transcription initiation factor activity, DNA binding; INVOLVED IN: pollen tube growth, transcription initiation; LOCATED IN: nucleus; EXPRESSED IN: 25 plant structures; EXPRESSED DURING: 13 growth stages; CONTAINS InterPro DOMAIN/s: Protein of unknown function DUF1546 (InterPro:IPR011442), …
AT1G04960	BnaA10g003460.1TZ.1	x	x	BnaC05g003450.1TZ.1	x	x	protein_coding	Protein of unknown function (DUF1664)	Protein of unknown function (DUF1664); FUNCTIONS IN: molecular function unknown; INVOLVED IN: biological process unknown; LOCATED IN: endomembrane system; EXPRESSED IN: 22 plant structures; EXPRESSED DURING: 13 growth stages; CONTAINS InterPro DOMAIN/s: Protein of unknown function DUF1664 (InterPro:IPR012458); BEST Arabidopsis thaliana protein match is: Protein of unknown function (DUF1664) (TAIR…
AT1G04970	BnaA10g003470.1TZ.1	x	x	BnaC05g003470.1TZ.1	x	x	protein_coding	lipid-binding serum glycoprotein family protein	lipid-binding serum glycoprotein family protein; FUNCTIONS IN: lipid binding; INVOLVED IN: biological process unknown; LOCATED IN: plasma membrane, vacuole; EXPRESSED IN: 25 plant structures; EXPRESSED DURING: 15 growth stages; CONTAINS InterPro DOMAIN/s: Bactericidal permeability-increasing protein, alpha/beta domain (InterPro:IPR017943), Lipid-binding serum glycoprotein, N-terminal (InterPro:IP…
AT1G04980	BnaA10g003490.1TZ.1	x	x	BnaC05g003500.1TZ.1	x	x	protein_coding	PDI-like 2-2	Encodes a protein disulfide isomerase-like (PDIL) protein, a member of a multigene family within the thioredoxin (TRX) superfamily. Transcript levels for this gene are up-regulated in response to three different chemical inducers of ER stress (dithiothreitol, beta-mercaptoethanol, and tunicamycin). AtIRE1-2 does not appear to be required for this response, but the atbzip60 mutant has a diminished…	PDI-like 2-2 (PDIL2-2); CONTAINS InterPro DOMAIN/s: Thioredoxin fold (InterPro:IPR012335), Disulphide isomerase (InterPro:IPR005788), Thioredoxin domain (InterPro:IPR013766), Thioredoxin, conserved site (InterPro:IPR017937), Thioredoxin-like subdomain (InterPro:IPR006662), Thioredoxin-like (InterPro:IPR017936), Thioredoxin-like fold (InterPro:IPR012336); BEST Arabidopsis thaliana protein match is…
AT1G04985	x	x	x	x	x	BnaC08g002570.1TZ.1	protein_coding	unknown protein; Has 37 Blast hits to 37 proteins in 11 species: Archae - 0; Bacteria - 0; Metazoa - 0; Fungi - 0; Plants - 37; Viruses - 0; Other Eukaryotes - 0 (source: NCBI BLink).
AT1G04990	BnaA10g003500.1TZ.1	x	x	BnaC05g003510.1TZ.1	x	x	protein_coding	Zinc finger C-x8-C-x5-C-x3-H type family protein	Zinc finger C-x8-C-x5-C-x3-H type family protein; FUNCTIONS IN: zinc ion binding, nucleic acid binding; INVOLVED IN: biological process unknown; LOCATED IN: cellular component unknown; EXPRESSED IN: 24 plant structures; EXPRESSED DURING: 15 growth stages; CONTAINS InterPro DOMAIN/s: Zinc finger, CCCH-type (InterPro:IPR000571); BEST Arabidopsis thaliana protein match is: zinc finger nuclease 2 (TA…
AT1G05000	BnaA10g003520.1TZ.1	x	x	BnaC05g003530.1TZ.1	x	x	protein_coding	Phosphotyrosine protein phosphatases superfamily protein	Encodes an atypical dual-speci&#64257;city phosphatase.	Phosphotyrosine protein phosphatases superfamily protein; FUNCTIONS IN: phosphatase activity, protein tyrosine phosphatase activity, phosphoprotein phosphatase activity; INVOLVED IN: dephosphorylation; LOCATED IN: cellular component unknown; EXPRESSED IN: 12 plant structures; EXPRESSED DURING: 8 growth stages; CONTAINS InterPro DOMAIN/s: Protein-tyrosine phosphatase, active site (InterPro:IPR0161…
AT1G05010	BnaA10g003530.1TZ.1	x	x	BnaC05g003540.1TZ.1	x	x	protein_coding	ethylene-forming enzyme	Encodes 1-aminocyclopropane-1-carboxylate oxidase	ethylene-forming enzyme (EFE); FUNCTIONS IN: 1-aminocyclopropane-1-carboxylate oxidase activity; INVOLVED IN: response to fungus, ethylene biosynthetic process; EXPRESSED IN: 22 plant structures; EXPRESSED DURING: 13 growth stages; CONTAINS InterPro DOMAIN/s: Oxoglutarate/iron-dependent oxygenase (InterPro:IPR005123); BEST Arabidopsis thaliana protein match is: 2-oxoglutarate (2OG) and Fe(II)-dep…
AT1G05020	BnaA10g003560.1TZ.1	x	BnaA08g047810.1TZ.1	BnaC05g003550.1TZ.1	x	BnaC08g002580.1TZ.1	protein_coding	ENTH/ANTH/VHS superfamily protein	ENTH/ANTH/VHS superfamily protein; FUNCTIONS IN: phospholipid binding, clathrin binding, binding, phosphatidylinositol binding; INVOLVED IN: clathrin coat assembly; LOCATED IN: clathrin coat; EXPRESSED IN: 11 plant structures; EXPRESSED DURING: L mature pollen stage, M germinated pollen stage, 4 anthesis, petal differentiation and expansion stage, LP.08 eight leaves visible; CONTAINS InterPro DOM…
AT1G05030	x	x	x	BnaC05g003560.1TZ.1	x	x	protein_coding	Major facilitator superfamily protein	Major facilitator superfamily protein; FUNCTIONS IN: carbohydrate transmembrane transporter activity, sugar:hydrogen symporter activity; INVOLVED IN: transport, transmembrane transport; LOCATED IN: mitochondrion, integral to membrane, membrane; EXPRESSED IN: 22 plant structures; EXPRESSED DURING: 13 growth stages; CONTAINS InterPro DOMAIN/s: Sugar transporter, conserved site (InterPro:IPR005829),…
AT1G05040	BnaA10g003590.1TZ.1	x	x	BnaC05g003590.1TZ.1	x	x	protein_coding	BEST Arabidopsis thaliana protein match is: Ubiquitin-associated (UBA) protein (TAIR:AT2G33010.1); Has 14 Blast hits to 12 proteins in 3 species: Archae - 0; Bacteria - 0; Metazoa - 0; Fungi - 0; Plants - 14; Viruses - 0; Other Eukaryotes - 0 (source: NCBI BLink).
AT1G05055	x	x	BnaA08g047790.1TZ.1	x	x	BnaC08g002700.1TZ.1	protein_coding	general transcription factor II H2	Member of transcription factor TFIIH complex. Involved in transcription and DNA repair and interacts with AtXPD.	general transcription factor II H2 (GTF2H2); CONTAINS InterPro DOMAIN/s: Ssl1-like (InterPro:IPR007198), TFIIH basal transcription factor complex, subunit SSL1 (InterPro:IPR012170), Zinc finger, RING-type (InterPro:IPR001841), TFIIH C1-like, C-terminal (InterPro:IPR004595), von Willebrand factor, type A (InterPro:IPR002035); Has 470 Blast hits to 463 proteins in 203 species: Archae - 0; Bacteria …
AT1G05060	x	x	x	x	x	x	protein_coding	unknown protein; Has 34 Blast hits to 34 proteins in 13 species: Archae - 0; Bacteria - 0; Metazoa - 0; Fungi - 0; Plants - 34; Viruses - 0; Other Eukaryotes - 0 (source: NCBI BLink).
AT1G05065	BnaA10g003610.1TZ.1	BnaA09g103450.1TZ.1	x	BnaC05g003620.1TZ.1	BnaC08g084380.1TZ.1	x	protein_coding	CLAVATA3/ESR-RELATED 20	Member of a large family of putative ligands homologous to the Clavata3 gene. Consists of a single exon.	CLAVATA3/ESR-RELATED 20 (CLE20); Has 7 Blast hits to 7 proteins in 2 species: Archae - 0; Bacteria - 0; Metazoa - 0; Fungi - 0; Plants - 7; Viruses - 0; Other Eukaryotes - 0 (source: NCBI BLink).
AT1G05070	BnaA10g003620.1TZ.1	x	x	BnaC05g003630.1TZ.1	x	x	protein_coding	Protein of unknown function (DUF1068)	Protein of unknown function (DUF1068); CONTAINS InterPro DOMAIN/s: Protein of unknown function DUF1068 (InterPro:IPR010471); BEST Arabidopsis thaliana protein match is: Protein of unknown function (DUF1068) (TAIR:AT2G32580.1); Has 119 Blast hits to 119 proteins in 15 species: Archae - 0; Bacteria - 2; Metazoa - 0; Fungi - 0; Plants - 116; Viruses - 0; Other Eukaryotes - 1 (source: NCBI BLink).
AT1G05080	x	x	x	x	x	x	protein_coding	F-box/RNI-like/FBD-like domains-containing protein	F-box/RNI-like/FBD-like domains-containing protein; CONTAINS InterPro DOMAIN/s: FBD (InterPro:IPR013596), F-box domain, cyclin-like (InterPro:IPR001810), F-box domain, Skp2-like (InterPro:IPR022364), FBD-like (InterPro:IPR006566), Leucine-rich repeat 2 (InterPro:IPR013101); BEST Arabidopsis thaliana protein match is: Protein with RNI-like/FBD-like domains (TAIR:AT5G44850.1); Has 1798 Blast hits t…
AT1G05085	x	x	x	x	x	x	protein_coding	unknown protein; Has 35333 Blast hits to 34131 proteins in 2444 species: Archae - 798; Bacteria - 22429; Metazoa - 974; Fungi - 991; Plants - 531; Viruses - 0; Other Eukaryotes - 9610 (source: NCBI BLink).
AT1G05090	BnaA10g003630.1TZ.1	x	BnaA08g047780.1TZ.1	BnaC05g003640.1TZ.1	x	BnaC08g002710.1TZ.1	protein_coding	dentin sialophosphoprotein-related	dentin sialophosphoprotein-related; BEST Arabidopsis thaliana protein match is: dentin sialophosphoprotein-related (TAIR:AT4G20720.1); Has 3598 Blast hits to 1413 proteins in 251 species: Archae - 2; Bacteria - 2631; Metazoa - 338; Fungi - 185; Plants - 102; Viruses - 1; Other Eukaryotes - 339 (source: NCBI BLink).
AT1G05100	BnaA10g003650.1TZ.1	x	x	BnaC05g003650.1TZ.1	x	x	protein_coding	mitogen-activated protein kinase kinase kinase 18	member of MEKK subfamily	mitogen-activated protein kinase kinase kinase 18 (MAPKKK18); FUNCTIONS IN: protein serine/threonine kinase activity, protein kinase activity, kinase activity, ATP binding; INVOLVED IN: protein amino acid phosphorylation; EXPRESSED IN: 6 plant structures; EXPRESSED DURING: 4 anthesis, petal differentiation and expansion stage; CONTAINS InterPro DOMAIN/s: Protein kinase, ATP binding site (InterPro…
AT1G05120	BnaA10g003660.1TZ.1	x	BnaA08g047770.1TZ.1	BnaC05g003660.1TZ.1	x	BnaC08g002720.1TZ.1	protein_coding	Helicase protein with RING/U-box domain	Helicase protein with RING/U-box domain; FUNCTIONS IN: helicase activity, DNA binding, zinc ion binding, ATP binding, nucleic acid binding; EXPRESSED IN: 24 plant structures; EXPRESSED DURING: 15 growth stages; CONTAINS InterPro DOMAIN/s: Zinc finger, RING-type, conserved site (InterPro:IPR017907), Zinc finger, RING-type (InterPro:IPR001841), Zinc finger, C3HC4 RING-type (InterPro:IPR018957), DEA…
AT1G05136	x	x	x	x	x	x	protein_coding	unknown protein; Has 30201 Blast hits to 17322 proteins in 780 species: Archae - 12; Bacteria - 1396; Metazoa - 17338; Fungi - 3422; Plants - 5037; Viruses - 0; Other Eukaryotes - 2996 (source: NCBI BLink).
AT1G05140	BnaA10g003720.1TZ.1	x	x	BnaC05g003690.1TZ.1	x	x	protein_coding	Peptidase M50 family protein	Peptidase M50 family protein; FUNCTIONS IN: metalloendopeptidase activity; INVOLVED IN: proteolysis; LOCATED IN: chloroplast, plastid; EXPRESSED IN: 22 plant structures; EXPRESSED DURING: 13 growth stages; CONTAINS InterPro DOMAIN/s: Peptidase M50 (InterPro:IPR008915), PDZ/DHR/GLGF (InterPro:IPR001478), Peptidase M50, putative membrane-associated zinc metallopeptidase (InterPro:IPR004387); BEST A…
AT1G05150	BnaA10g003740.1TZ.1	x	BnaA08g047760.1TZ.1	BnaC05g003710.1TZ.1	x	BnaC08g002750.1TZ.1	protein_coding	Calcium-binding tetratricopeptide family protein	Calcium-binding tetratricopeptide family protein; FUNCTIONS IN: binding, zinc ion binding, calcium ion binding; INVOLVED IN: biological process unknown; LOCATED IN: plasma membrane; EXPRESSED IN: 24 plant structures; EXPRESSED DURING: 13 growth stages; CONTAINS InterPro DOMAIN/s: Tetratricopeptide TPR-1 (InterPro:IPR001440), Tetratricopeptide-like helical (InterPro:IPR011990), EF-HAND 2 (InterPro…
AT1G05160	BnaA10g003760.1TZ.1	x	x	BnaC05g003720.1TZ.1	x	x	protein_coding	cytochrome P450, family 88, subfamily A, polypeptide 3	Encodes an ent-kaurenoic acid hydroxylase, a member of the CYP88A cytochrome p450 family.	cytochrome P450, family 88, subfamily A, polypeptide 3 (CYP88A3); CONTAINS InterPro DOMAIN/s: Cytochrome P450, B-class (InterPro:IPR002397), Cytochrome P450 (InterPro:IPR001128), Cytochrome P450, conserved site (InterPro:IPR017972); BEST Arabidopsis thaliana protein match is: ent-kaurenoic acid hydroxylase 2 (TAIR:AT2G32440.2); Has 36129 Blast hits to 36053 proteins in 1833 species: Archae - 82; …
AT1G05170	BnaA10g003770.1TZ.1	x	x	BnaC05g003730.1TZ.1	x	x	protein_coding	Galactosyltransferase family protein	Galactosyltransferase family protein; FUNCTIONS IN: transferase activity, transferring hexosyl groups, transferase activity, transferring glycosyl groups; INVOLVED IN: protein amino acid glycosylation; LOCATED IN: membrane; EXPRESSED IN: 14 plant structures; EXPRESSED DURING: 4 anthesis, C globular stage, 4 leaf senescence stage, petal differentiation and expansion stage, E expanded cotyledon sta…
AT1G05180	BnaA10g003780.1TZ.1	BnaA09g103430.1TZ.1	BnaA08g047750.1TZ.1	BnaC05g003740.1TZ.1	BnaC08g084360.1TZ.1	BnaC08g002770.1TZ.1	protein_coding	NAD(P)-binding Rossmann-fold superfamily protein	Encodes a subunit of the RUB1 activating enzyme that regulates the protein degradation activity of Skp1-Cullin-Fbox complexes, primarily, but not exclusively, affecting auxin responses. Acts alongside AS1 to exclude BP expression from leaves.	AUXIN RESISTANT 1 (AXR1); CONTAINS InterPro DOMAIN/s: Molybdenum cofactor biosynthesis, MoeB (InterPro:IPR009036), UBA/THIF-type NAD/FAD binding fold (InterPro:IPR000594), NAD(P)-binding domain (InterPro:IPR016040); BEST Arabidopsis thaliana protein match is: AXR1-like (TAIR:AT2G32410.1); Has 6539 Blast hits to 5902 proteins in 1375 species: Archae - 158; Bacteria - 2625; Metazoa - 1326; Fungi - …
AT1G05190	BnaA10g003790.1TZ.1	BnaA09g103420.1TZ.1	x	BnaC05g003750.1TZ.1	BnaC08g084350.1TZ.1	x	protein_coding	Ribosomal protein L6 family	embryo defective 2394 (emb2394); FUNCTIONS IN: structural constituent of ribosome, rRNA binding; INVOLVED IN: translation, embryo development ending in seed dormancy; LOCATED IN: chloroplast stroma, chloroplast, large ribosomal subunit, membrane, chloroplast envelope; EXPRESSED IN: 24 plant structures; EXPRESSED DURING: 13 growth stages; CONTAINS InterPro DOMAIN/s: Ribosomal protein L6 (InterPro:…
AT1G05200	BnaA10g003800.1TZ.1	BnaA09g103410.1TZ.1	x	BnaC05g003760.1TZ.1	BnaC08g084330.1TZ.1	x	protein_coding	glutamate receptor 3.4	Encodes a putative glutamate receptor GLR3 with dual localization in plastid and plasma membrane.	glutamate receptor 3.4 (GLR3.4); FUNCTIONS IN: protein binding, intracellular ligand-gated ion channel activity; INVOLVED IN: cellular calcium ion homeostasis, response to light stimulus; LOCATED IN: integral to membrane, membrane; EXPRESSED IN: 20 plant structures; EXPRESSED DURING: 13 growth stages; CONTAINS InterPro DOMAIN/s: Extracellular solute-binding protein, family 3 (InterPro:IPR001638),…
AT1G05205	x	BnaA09g103400.1TZ.1	x	x	BnaC08g084320.1TZ.1	x	protein_coding	unknown protein; Has 44 Blast hits to 44 proteins in 16 species: Archae - 0; Bacteria - 0; Metazoa - 0; Fungi - 0; Plants - 44; Viruses - 0; Other Eukaryotes - 0 (source: NCBI BLink).
AT1G05210	x	x	x	x	x	x	protein_coding	Transmembrane protein 97, predicted	Transmembrane protein 97, predicted; FUNCTIONS IN: molecular function unknown; INVOLVED IN: biological process unknown; LOCATED IN: endomembrane system; EXPRESSED IN: 17 plant structures; EXPRESSED DURING: 11 growth stages; CONTAINS InterPro DOMAIN/s: Transmembrane protein 97, predicted (InterPro:IPR016964); BEST Arabidopsis thaliana protein match is: Transmembrane protein 97, predicted (TAIR:AT2…
AT1G05220	BnaA10g003810.1TZ.1	x	BnaA08g047740.1TZ.1	BnaC05g003770.1TZ.1	x	BnaC08g002810.1TZ.1	protein_coding	Transmembrane protein 97, predicted	Transmembrane protein 97, predicted; FUNCTIONS IN: molecular function unknown; INVOLVED IN: biological process unknown; LOCATED IN: endomembrane system; CONTAINS InterPro DOMAIN/s: Transmembrane protein 97, predicted (InterPro:IPR016964); BEST Arabidopsis thaliana protein match is: Transmembrane protein 97, predicted (TAIR:AT1G05210.1); Has 151 Blast hits to 151 proteins in 52 species: Archae - 0…
AT1G05230	BnaA10g003820.1TZ.1	BnaA09g103380.1TZ.1	x	BnaC05g003780.1TZ.1	BnaC08g084310.1TZ.1	x	protein_coding	homeodomain GLABROUS 2	Encodes a homeobox-leucine zipper family protein belonging to the HD-ZIP IV family. Mutants have trichomes that appear glass-like under a dissecting microscope as compared to the wild-type trichomes. The mutations do not affect trichome growth or branch number.	homeodomain GLABROUS 2 (HDG2); FUNCTIONS IN: DNA binding, sequence-specific DNA binding transcription factor activity; INVOLVED IN: regulation of transcription, DNA-dependent, trichome morphogenesis; LOCATED IN: nucleus; EXPRESSED IN: 32 plant structures; EXPRESSED DURING: 15 growth stages; CONTAINS InterPro DOMAIN/s: Homeobox, conserved site (InterPro:IPR017970), Homeobox (InterPro:IPR001356), H…
AT1G05240	BnaA10g003830.1TZ.1	BnaA09g103370.1TZ.1	BnaA08g047730.1TZ.1	BnaC05g003800.1TZ.1	BnaC08g084300.1TZ.1	x	protein_coding	Peroxidase superfamily protein	Peroxidase superfamily protein; FUNCTIONS IN: peroxidase activity, heme binding; INVOLVED IN: response to oxidative stress, oxidation reduction; LOCATED IN: plant-type cell wall; CONTAINS InterPro DOMAIN/s: Haem peroxidase (InterPro:IPR010255), Plant peroxidase (InterPro:IPR000823), Peroxidases heam-ligand binding site (InterPro:IPR019793), Peroxidase, active site (InterPro:IPR019794), Haem perox…
AT1G05250	BnaA10g003840.1TZ.1	BnaA09g103350.1TZ.1	x	BnaC05g003810.1TZ.1	BnaC08g084280.1TZ.1	BnaC08g002840.1TZ.1	protein_coding	Peroxidase superfamily protein	Encodes a cationic cell-wall-bound peroxidase homolog that is involved in the lignification of cell walls.	Peroxidase superfamily protein; FUNCTIONS IN: peroxidase activity, heme binding; INVOLVED IN: response to oxidative stress, oxidation reduction; LOCATED IN: endomembrane system; CONTAINS InterPro DOMAIN/s: Haem peroxidase (InterPro:IPR010255), Plant peroxidase (InterPro:IPR000823), Peroxidases heam-ligand binding site (InterPro:IPR019793), Peroxidase, active site (InterPro:IPR019794), Haem peroxi…
AT1G05260	BnaA10g003850.1TZ.1	BnaA09g103340.1TZ.1	BnaA08g047720.1TZ.1	BnaC05g003820.1TZ.1	BnaC08g084270.1TZ.1	BnaC08g002850.1TZ.1	protein_coding	Peroxidase superfamily protein	Encodes a cold-inducible cationic peroxidase that is involved in the stress response. In response to low temperature, RCI3 transcripts accumulate in the aerial part and in roots of etiolated seedlings but only in roots of light-grown seedlings.	RARE COLD INDUCIBLE GENE 3 (RCI3); FUNCTIONS IN: peroxidase activity; INVOLVED IN: response to desiccation, response to cold, hyperosmotic salinity response; LOCATED IN: endoplasmic reticulum; EXPRESSED IN: 12 plant structures; EXPRESSED DURING: 4 anthesis, petal differentiation and expansion stage, E expanded cotyledon stage; CONTAINS InterPro DOMAIN/s: Haem peroxidase (InterPro:IPR010255), Plan…
AT1G05270	BnaA10g003860.1TZ.1	BnaA09g103330.1TZ.1	BnaA08g047710.1TZ.1	BnaC05g003830.1TZ.1	BnaC08g084250.1TZ.1	BnaC08g002950.1TZ.1	protein_coding	TraB family protein	TraB family protein; CONTAINS InterPro DOMAIN/s: Pheromone shutdown-related, TraB (InterPro:IPR002816); BEST Arabidopsis thaliana protein match is: TraB family protein (TAIR:AT2G32340.1); Has 779 Blast hits to 750 proteins in 262 species: Archae - 153; Bacteria - 256; Metazoa - 121; Fungi - 0; Plants - 106; Viruses - 0; Other Eukaryotes - 143 (source: NCBI BLink).
AT1G05280	BnaA10g003930.1TZ.1	BnaA09g103320.1TZ.1	BnaA08g047700.1TZ.1	BnaC05g003860.1TZ.1	BnaC08g084240.1TZ.1	BnaC08g002960.1TZ.1	protein_coding	Protein of unknown function (DUF604)	Protein of unknown function (DUF604); CONTAINS InterPro DOMAIN/s: Protein of unknown function DUF604 (InterPro:IPR006740); BEST Arabidopsis thaliana protein match is: Protein of unknown function (DUF604) (TAIR:AT4G15240.1); Has 523 Blast hits to 513 proteins in 78 species: Archae - 0; Bacteria - 0; Metazoa - 61; Fungi - 172; Plants - 273; Viruses - 0; Other Eukaryotes - 17 (source: NCBI BLink).
AT1G05290	x	BnaA09g103310.1TZ.1	x	BnaC05g003900.1TZ.1	BnaC08g084210.1TZ.1	x	protein_coding	CCT motif family protein	CCT motif family protein; CONTAINS InterPro DOMAIN/s: CCT domain (InterPro:IPR010402); BEST Arabidopsis thaliana protein match is: B-box type zinc finger protein with CCT domain (TAIR:AT3G21880.1); Has 1471 Blast hits to 1456 proteins in 101 species: Archae - 0; Bacteria - 2; Metazoa - 0; Fungi - 0; Plants - 1426; Viruses - 0; Other Eukaryotes - 43 (source: NCBI BLink).
AT1G05291	BnaA10g004050.1TZ.1	x	x	BnaC05g003910.1TZ.1	x	x	protein_coding	Protein of unknown function (DUF1218)	Protein of unknown function (DUF1218); FUNCTIONS IN: molecular function unknown; INVOLVED IN: biological process unknown; LOCATED IN: endomembrane system; CONTAINS InterPro DOMAIN/s: Protein of unknown function DUF1218 (InterPro:IPR009606); BEST Arabidopsis thaliana protein match is: Protein of unknown function (DUF1218) (TAIR:AT2G32280.1); Has 30201 Blast hits to 17322 proteins in 780 species: A…
AT1G05300	BnaA10g004130.1TZ.1	x	x	BnaC05g003940.1TZ.1	x	x	protein_coding	zinc transporter 5 precursor	member of Fe(II) transporter isolog family	zinc transporter 5 precursor (ZIP5); FUNCTIONS IN: cation transmembrane transporter activity, metal ion transmembrane transporter activity; INVOLVED IN: response to zinc ion, cation transport; LOCATED IN: endomembrane system, integral to membrane, membrane; EXPRESSED IN: 10 plant structures; EXPRESSED DURING: LP.06 six leaves visible, LP.04 four leaves visible, 4 anthesis, C globular stage, petal…
AT1G05310	BnaA10g004160.1TZ.1	BnaA09g103290.1TZ.1	x	BnaC05g003970.1TZ.1	BnaC08g084190.1TZ.1	x	protein_coding	Pectin lyase-like superfamily protein	Pectin lyase-like superfamily protein; FUNCTIONS IN: pectinesterase activity; INVOLVED IN: cell wall modification; LOCATED IN: endomembrane system, cell wall, plant-type cell wall; EXPRESSED IN: 12 plant structures; EXPRESSED DURING: 6 growth stages; CONTAINS InterPro DOMAIN/s: Pectinesterase, active site (InterPro:IPR018040), Pectin lyase fold/virulence factor (InterPro:IPR011050), Pectinesteras…
AT1G05320	BnaA10g004170.1TZ.1	BnaA09g103280.1TZ.1	x	BnaC05g003980.1TZ.1	BnaC08g084180.1TZ.1	x	protein_coding	FUNCTIONS IN: molecular function unknown; INVOLVED IN: biological process unknown; LOCATED IN: cellular component unknown; EXPRESSED IN: fruit, egg cell; CONTAINS InterPro DOMAIN/s: Prefoldin (InterPro:IPR009053); BEST Arabidopsis thaliana protein match is: unknown protein (TAIR:AT2G32240.1); Has 267650 Blast hits to 119772 proteins in 3899 species: Archae - 3706; Bacteria - 62589; Metazoa - 1065…
AT1G05330	BnaA10g004180.1TZ.1	x	x	BnaC05g003990.1TZ.1	x	x	protein_coding	unknown protein; Has 6 Blast hits to 6 proteins in 2 species: Archae - 0; Bacteria - 0; Metazoa - 0; Fungi - 0; Plants - 6; Viruses - 0; Other Eukaryotes - 0 (source: NCBI BLink).
AT1G05340	x	x	x	x	x	x	protein_coding	unknown protein; FUNCTIONS IN: molecular function unknown; INVOLVED IN: biological process unknown; LOCATED IN: chloroplast; EXPRESSED IN: 14 plant structures; EXPRESSED DURING: 7 growth stages; BEST Arabidopsis thaliana protein match is: unknown protein (TAIR:AT2G32210.1); Has 189 Blast hits to 189 proteins in 27 species: Archae - 0; Bacteria - 0; Metazoa - 0; Fungi - 21; Plants - 168; Viruses -…
AT1G05350	BnaA10g004190.1TZ.1	BnaA09g103270.1TZ.1	x	BnaC05g004000.1TZ.1	BnaC08g084170.1TZ.1	x	protein_coding	NAD(P)-binding Rossmann-fold superfamily protein	NAD(P)-binding Rossmann-fold superfamily protein; FUNCTIONS IN: binding, oxidoreductase activity, acting on the CH-OH group of donors, NAD or NADP as acceptor, catalytic activity, cofactor binding; INVOLVED IN: metabolic process; LOCATED IN: cellular component unknown; EXPRESSED IN: 24 plant structures; EXPRESSED DURING: 15 growth stages; CONTAINS InterPro DOMAIN/s: D-isomer specific 2-hydroxyaci…
AT1G05360	x	BnaA09g103260.1TZ.1	x	x	BnaC08g084160.1TZ.1	x	protein_coding	KMS2 encode a endoplasmic reticulum protein involved in the early secretory pathway.	BEST Arabidopsis thaliana protein match is: SNARE associated Golgi protein family (TAIR:AT4G14950.1); Has 332 Blast hits to 326 proteins in 115 species: Archae - 0; Bacteria - 11; Metazoa - 174; Fungi - 0; Plants - 74; Viruses - 0; Other Eukaryotes - 73 (source: NCBI BLink).
AT1G05370	BnaA10g004220.1TZ.1	BnaA09g103250.1TZ.1	x	BnaC05g004010.1TZ.1	BnaC08g084150.1TZ.1	x	protein_coding	Sec14p-like phosphatidylinositol transfer family protein	Sec14p-like phosphatidylinositol transfer family protein; CONTAINS InterPro DOMAIN/s: Cellular retinaldehyde-binding/triple function, C-terminal (InterPro:IPR001251), Phosphatidylinositol transfer protein-like, N-terminal (InterPro:IPR011074); BEST Arabidopsis thaliana protein match is: Sec14p-like phosphatidylinositol transfer family protein (TAIR:AT3G22410.1); Has 487 Blast hits to 487 proteins…
AT1G05380	BnaA10g004230.1TZ.1	x	x	BnaC05g004020.1TZ.1	x	x	protein_coding	Acyl-CoA N-acyltransferase with RING/FYVE/PHD-type zinc finger protein	Acyl-CoA N-acyltransferase with RING/FYVE/PHD-type zinc finger protein; CONTAINS InterPro DOMAIN/s: Zinc finger, PHD-type (InterPro:IPR001965), Zinc finger, FYVE/PHD-type (InterPro:IPR011011), Acyl-CoA N-acyltransferase (InterPro:IPR016181), Zinc finger, PHD-finger (InterPro:IPR019787); BEST Arabidopsis thaliana protein match is: Acyl-CoA N-acyltransferase with RING/FYVE/PHD-type zinc finger prot…
AT1G05385	BnaA10g004240.1TZ.1	x	x	BnaC05g004030.1TZ.1	x	x	protein_coding	photosystem II 11 kDa protein-related	Encodes a Psb27 homolog involved in photosystem II biogenesis.	LOW PSII ACCUMULATION 19 (LPA19); FUNCTIONS IN: molecular function unknown; INVOLVED IN: photosystem II assembly; LOCATED IN: chloroplast thylakoid lumen, chloroplast; EXPRESSED IN: 24 plant structures; EXPRESSED DURING: 15 growth stages; Has 214 Blast hits to 214 proteins in 55 species: Archae - 0; Bacteria - 73; Metazoa - 0; Fungi - 0; Plants - 72; Viruses - 0; Other Eukaryotes - 69 (source: NC…
AT1G05400	x	x	x	x	x	x	protein_coding	unknown protein; BEST Arabidopsis thaliana protein match is: unknown protein (TAIR:AT1G06810.1); Has 31 Blast hits to 31 proteins in 2 species: Archae - 0; Bacteria - 0; Metazoa - 0; Fungi - 0; Plants - 31; Viruses - 0; Other Eukaryotes - 0 (source: NCBI BLink).
AT1G05410	x	x	x	x	x	x	protein_coding	Protein of unknown function (DUF1423)	Protein of unknown function (DUF1423); CONTAINS InterPro DOMAIN/s: Protein of unknown function DUF1423, plant (InterPro:IPR004082); BEST Arabidopsis thaliana protein match is: unknown protein (TAIR:AT4G14840.1); Has 192 Blast hits to 189 proteins in 31 species: Archae - 0; Bacteria - 0; Metazoa - 2; Fungi - 10; Plants - 173; Viruses - 0; Other Eukaryotes - 7 (source: NCBI BLink).
AT1G05420	BnaA10g004260.1TZ.1	BnaA09g103240.1TZ.1	x	BnaC05g004060.1TZ.1	BnaC08g084140.1TZ.1	x	protein_coding	ovate family protein 12	ovate family protein 12 (OFP12); CONTAINS InterPro DOMAIN/s: Protein of unknown function DUF623 (InterPro:IPR006458); BEST Arabidopsis thaliana protein match is: ovate family protein 16 (TAIR:AT2G32100.1); Has 358 Blast hits to 358 proteins in 17 species: Archae - 0; Bacteria - 0; Metazoa - 0; Fungi - 0; Plants - 358; Viruses - 0; Other Eukaryotes - 0 (source: NCBI BLink).
AT1G05430	BnaA10g004280.1TZ.1	x	x	BnaC05g004080.1TZ.1	x	x	protein_coding	unknown protein; Has 31 Blast hits to 31 proteins in 9 species: Archae - 0; Bacteria - 0; Metazoa - 0; Fungi - 0; Plants - 31; Viruses - 0; Other Eukaryotes - 0 (source: NCBI BLink).
AT1G05440	BnaA10g004290.1TZ.1	BnaA09g103230.1TZ.1	x	BnaC05g004090.1TZ.1	BnaC08g084130.1TZ.1	x	protein_coding	C-8 sterol isomerases	C-8 sterol isomerases; FUNCTIONS IN: C-8 sterol isomerase activity; INVOLVED IN: ergosterol biosynthetic process; LOCATED IN: endoplasmic reticulum; EXPRESSED IN: 14 plant structures; EXPRESSED DURING: 7 growth stages; CONTAINS InterPro DOMAIN/s: ERG2/sigma1 receptor-like (InterPro:IPR006716); Has 118 Blast hits to 118 proteins in 39 species: Archae - 0; Bacteria - 0; Metazoa - 73; Fungi - 4; Pla…
AT1G05450	BnaA10g004310.1TZ.1	BnaA09g103220.1TZ.1	x	BnaC05g004110.1TZ.1	BnaC08g084120.1TZ.1	x	protein_coding	Bifunctional inhibitor/lipid-transfer protein/seed storage 2S albumin superfamily protein	Encodes a Protease inhibitor/seed storage/LTP family protein	Bifunctional inhibitor/lipid-transfer protein/seed storage 2S albumin superfamily protein; Has 3 Blast hits to 3 proteins in 1 species: Archae - 0; Bacteria - 0; Metazoa - 0; Fungi - 0; Plants - 3; Viruses - 0; Other Eukaryotes - 0 (source: NCBI BLink).
AT1G05460	BnaA10g004320.1TZ.1	x	x	BnaC05g004120.1TZ.1	x	x	protein_coding	P-loop containing nucleoside triphosphate hydrolases superfamily protein	Encodes a protein with similarity to RNA helicases. Mutants are defective in post-transcriptional gene silencing.	SILENCING DEFECTIVE (SDE3); FUNCTIONS IN: RNA helicase activity; INVOLVED IN: virus induced gene silencing; LOCATED IN: cellular component unknown; EXPRESSED IN: 19 plant structures; EXPRESSED DURING: 9 growth stages; CONTAINS InterPro DOMAIN/s: Restriction endonuclease, type I, R subunit/Type III, Res subunit (InterPro:IPR006935), DNA helicase, UvrD/REP type (InterPro:IPR000212); BEST Arabidopsi…
AT1G05470	BnaA10g004330.1TZ.1	BnaA09g103190.1TZ.1	BnaA08g047660.1TZ.1	BnaC05g004130.1TZ.1	BnaC08g084110.1TZ.1	BnaC08g003020.1TZ.1	protein_coding	DNAse I-like superfamily protein	Encodes an inositol polyphosphate 5' phosphatase (5PTase) that is required for the proper recruitment of cells into developing vascular tissue in leaves and cotyledons. It is most similar to Type I 5PTases that are known to cleave a phosphate from IP3 or IP4. cvp2 mutants have elevated levels of IP3 and are hypersensitive to ABA in seed germination assays.	COTYLEDON VASCULAR PATTERN 2 (CVP2); FUNCTIONS IN: hydrolase activity, inositol trisphosphate phosphatase activity; INVOLVED IN: in 8 processes; LOCATED IN: cellular component unknown; EXPRESSED IN: 22 plant structures; EXPRESSED DURING: 8 growth stages; CONTAINS InterPro DOMAIN/s: Inositol polyphosphate related phosphatase (InterPro:IPR000300), Endonuclease/exonuclease/phosphatase (InterPro:IPR0…
AT1G05490	BnaA10g004380.1TZ.1	x	x	BnaC05g004150.1TZ.1	x	x	protein_coding	chromatin remodeling 31	chromatin remodeling 31 (chr31); FUNCTIONS IN: helicase activity, DNA binding, ATP binding, nucleic acid binding; INVOLVED IN: biological process unknown; EXPRESSED IN: 13 plant structures; EXPRESSED DURING: 6 growth stages; CONTAINS InterPro DOMAIN/s: DEAD-like helicase, N-terminal (InterPro:IPR014001), DNA/RNA helicase, C-terminal (InterPro:IPR001650), Helicase, superfamily 1/2, ATP-binding dom…
AT1G05500	BnaA10g004390.1TZ.1	x	BnaA08g047650.1TZ.1	BnaC05g004160.1TZ.1	x	BnaC08g003050.1TZ.1	protein_coding	Calcium-dependent lipid-binding (CaLB domain) family protein	Encodes a endomembrane-localized synaptotagmin. Synaptotagmin family proteins are calcium sensors that regulate exocytosis in mammalian cells.	NTMC2T2.1; FUNCTIONS IN: molecular function unknown; INVOLVED IN: biological process unknown; LOCATED IN: endomembrane system, plasma membrane; EXPRESSED IN: 25 plant structures; EXPRESSED DURING: 13 growth stages; CONTAINS InterPro DOMAIN/s: C2 membrane targeting protein (InterPro:IPR018029), C2 calcium/lipid-binding domain, CaLB (InterPro:IPR008973), C2 region (InterPro:IPR020477), C2 calcium-d…
AT1G05510	BnaA10g004400.1TZ.1	x	x	BnaC05g004170.1TZ.1	x	x	protein_coding	Protein of unknown function (DUF1264)	Protein is tyrosine-phosphorylated and its phosphorylation state is modulated in response to ABA in Arabidopsis thaliana seeds.	FUNCTIONS IN: molecular function unknown; INVOLVED IN: response to abscisic acid stimulus; LOCATED IN: cellular component unknown; EXPRESSED IN: seed; EXPRESSED DURING: seedling growth, seed development stages; CONTAINS InterPro DOMAIN/s: Protein of unknown function DUF1264 (InterPro:IPR010686); BEST Arabidopsis thaliana protein match is: Protein of unknown function (DUF1264) (TAIR:AT2G31985.1); …
AT1G05520	x	x	BnaA08g047640.1TZ.1	x	x	BnaC08g003060.1TZ.1	protein_coding	Sec23/Sec24 protein transport family protein	Sec23/Sec24 protein transport family protein; FUNCTIONS IN: transporter activity, zinc ion binding; INVOLVED IN: response to salt stress, transport; LOCATED IN: COPII vesicle coat; EXPRESSED IN: 24 plant structures; EXPRESSED DURING: 13 growth stages; CONTAINS InterPro DOMAIN/s: Sec23/Sec24, helical domain (InterPro:IPR006900), Sec23/Sec24 beta-sandwich (InterPro:IPR012990), Sec23/Sec24, trunk do…
AT1G05530	x	x	x	x	x	x	protein_coding	UDP-glucosyl transferase 75B2	Encodes a protein with glucosyltransferase activity with high sequence homology to UGT1 (AT1G05560). It belongs to an UGT subfamily that binds UDP-glucose but not UDP-glucuronate, UDP-galactose, or UDP-rhamnose as the glycosyl donor. UGT2 was shown to be able to use abscisic acid as glycosylation substrate in the presence of UDP-glucose.	UDP-glucosyl transferase 75B2 (UGT75B2); FUNCTIONS IN: UDP-glycosyltransferase activity, UDP-glucosyltransferase activity, transferase activity, transferring glycosyl groups, abscisic acid glucosyltransferase activity; INVOLVED IN: metabolic process; EXPRESSED IN: sperm cell, root; CONTAINS InterPro DOMAIN/s: UDP-glucuronosyl/UDP-glucosyltransferase (InterPro:IPR002213); BEST Arabidopsis thaliana…
AT1G05540	BnaA10g004410.1TZ.1	x	BnaA08g047630.1TZ.1	BnaC05g004200.1TZ.1	x	BnaC08g003080.1TZ.1	protein_coding	Protein of unknown function (DUF295)	Protein of unknown function (DUF295); FUNCTIONS IN: molecular function unknown; INVOLVED IN: biological process unknown; LOCATED IN: mitochondrion; EXPRESSED IN: 21 plant structures; EXPRESSED DURING: 13 growth stages; CONTAINS InterPro DOMAIN/s: Protein of unknown function DUF295 (InterPro:IPR005174); BEST Arabidopsis thaliana protein match is: Protein of unknown function (DUF295) (TAIR:AT1G3016…
AT1G05550	BnaA10g004420.1TZ.1	x	BnaA08g047620.1TZ.1	BnaC05g004250.1TZ.1	x	BnaC08g003090.1TZ.1	protein_coding	Protein of unknown function (DUF295)	Protein of unknown function (DUF295); BEST Arabidopsis thaliana protein match is: Protein of unknown function (DUF295) (TAIR:AT1G05540.1); Has 175 Blast hits to 175 proteins in 2 species: Archae - 0; Bacteria - 0; Metazoa - 0; Fungi - 0; Plants - 175; Viruses - 0; Other Eukaryotes - 0 (source: NCBI BLink).
AT1G05560	BnaA10g004430.1TZ.1	x	x	BnaC05g004280.1TZ.1	x	x	protein_coding	UDP-glucosyltransferase 75B1	A UDP-glucose transferase localized in the phragmoplast. It has been co-purified with the callose synthase complex and may transfer UDP-glucose from sucrose synthase to the callose synthase and thus help form a substrate channel for the synthesis of callose at the forming cell plate. Induced by salicylic acid. Independent of NPR1 for their induction by salicylic acid. UGT1 encodes a protein with …	UDP-glucosyltransferase 75B1 (UGT75B1); CONTAINS InterPro DOMAIN/s: UDP-glucuronosyl/UDP-glucosyltransferase (InterPro:IPR002213); BEST Arabidopsis thaliana protein match is: UDP-glucosyl transferase 75B2 (TAIR:AT1G05530.1); Has 7961 Blast hits to 7890 proteins in 509 species: Archae - 0; Bacteria - 579; Metazoa - 2125; Fungi - 39; Plants - 5043; Viruses - 112; Other Eukaryotes - 63 (source: NCBI…
AT1G05570	BnaA10g004440.1TZ.1	x	x	BnaC05g004290.1TZ.1	x	x	protein_coding	callose synthase 1	Encodes a callose synthase 1 catalytic subunit . Member of Glycosyltransferase Family- 48.	callose synthase 1 (CALS1); FUNCTIONS IN: transferase activity, transferring glycosyl groups, 1,3-beta-glucan synthase activity; INVOLVED IN: 1,3-beta-glucan biosynthetic process; LOCATED IN: 1,3-beta-glucan synthase complex, plasma membrane, cell plate; EXPRESSED IN: 23 plant structures; EXPRESSED DURING: 13 growth stages; CONTAINS InterPro DOMAIN/s: Glycosyl transferase, family 48 (InterPro:IPR…
AT1G05575	BnaA10g004570.1TZ.1	x	x	x	x	x	protein_coding	unknown protein; FUNCTIONS IN: molecular function unknown; INVOLVED IN: anaerobic respiration; LOCATED IN: endomembrane system; EXPRESSED IN: 17 plant structures; EXPRESSED DURING: 9 growth stages; BEST Arabidopsis thaliana protein match is: unknown protein (TAIR:AT2G31945.1); Has 63 Blast hits to 63 proteins in 10 species: Archae - 0; Bacteria - 0; Metazoa - 0; Fungi - 0; Plants - 63; Viruses - …
AT1G05577	BnaA10g004580.1TZ.1	BnaA09g103180.1TZ.1	x	BnaC05g004300.1TZ.1	BnaC08g084050.1TZ.1	x	protein_coding	Domain of unknown function (DUF966)	CONTAINS InterPro DOMAIN/s: Protein of unknown function DUF966 (InterPro:IPR010369), Uncharacterised conserved protein UCP031043 (InterPro:IPR021182); BEST Arabidopsis thaliana protein match is: Domain of unknown function (DUF966) (TAIR:AT5G59790.1); Has 167 Blast hits to 166 proteins in 16 species: Archae - 0; Bacteria - 0; Metazoa - 0; Fungi - 0; Plants - 166; Viruses - 0; Other Eukaryotes - 1 …
AT1G05580	BnaA10g004590.1TZ.1	x	x	BnaC05g004310.1TZ.1	x	x	protein_coding	cation/H+ exchanger 23	member of Putative Na+/H+ antiporter family	cation/H+ exchanger 23 (CHX23); FUNCTIONS IN: monovalent cation:hydrogen antiporter activity, sodium:hydrogen antiporter activity; INVOLVED IN: cation transport; LOCATED IN: integral to membrane; EXPRESSED IN: male gametophyte, leaf; CONTAINS InterPro DOMAIN/s: Cation/H+ exchanger (InterPro:IPR006153); BEST Arabidopsis thaliana protein match is: cation/H+ exchanger 21 (TAIR:AT2G31910.1); Has 6204…
AT1G05590	x	BnaA09g103170.1TZ.1	x	x	BnaC08g084040.1TZ.1	x	protein_coding	beta-hexosaminidase 2	Encodes a protein with &#946;-hexosaminidase activity (the enzyme is active with p-nitrophenyl-&#946;-N-acetylglucosaminide as substrate but displayed only a minor activity toward p-nitrophenyl-&#946;-N-acetylgalactosaminide). Chitotriose-PA was digested almost completely overnight by a 50% ammonium sulfate fraction of a supernatant yeast expressing AtHEX3.	beta-hexosaminidase 2 (HEXO2); FUNCTIONS IN: UDP-glucosyltransferase activity, hexosaminidase activity, beta-N-acetylhexosaminidase activity, hydrolase activity, hydrolyzing O-glycosyl compounds; INVOLVED IN: carbohydrate metabolic process; LOCATED IN: plasma membrane; EXPRESSED IN: 23 plant structures; EXPRESSED DURING: 13 growth stages; CONTAINS InterPro DOMAIN/s: Glycoside hydrolase, family 20…
AT1G05600	BnaA10g004600.1TZ.1	x	x	BnaC05g004320.1TZ.1	x	x	protein_coding	Tetratricopeptide repeat (TPR)-like superfamily protein	Tetratricopeptide repeat (TPR)-like superfamily protein; CONTAINS InterPro DOMAIN/s: Pentatricopeptide repeat (InterPro:IPR002885); BEST Arabidopsis thaliana protein match is: Pentatricopeptide repeat (PPR) superfamily protein (TAIR:AT5G46100.1); Has 22742 Blast hits to 7544 proteins in 214 species: Archae - 0; Bacteria - 12; Metazoa - 114; Fungi - 111; Plants - 22140; Viruses - 0; Other Eukaryot…
AT1G05610	BnaA10g004620.1TZ.1	x	x	BnaC05g004330.1TZ.1	x	x	protein_coding	ADP-glucose pyrophosphorylase small subunit 2	Encodes the small subunit of ADP-glucose pyrophosphorylase. The small subunit is the catalytic isoform responsible for ADP-glucose pyrophosphorylase activity. The presence of the small subunit is required for large subunit stability. Two isoforms of the small subunit (ApS1 and ApS2) have been described. ApS2 is a minor small subunit isoform present in all plant tissues tested.	ADP-glucose pyrophosphorylase small subunit 2 (APS2); FUNCTIONS IN: transferase activity, glucose-1-phosphate adenylyltransferase activity, nucleotidyltransferase activity; INVOLVED IN: biosynthetic process; EXPRESSED IN: 10 plant structures; EXPRESSED DURING: 4 anthesis, petal differentiation and expansion stage; CONTAINS InterPro DOMAIN/s: ADP-glucose pyrophosphorylase, conserved site (InterPro…
AT1G05615	x	x	x	x	x	x	protein_coding	Domain of unknown function (DUF313)	Domain of unknown function (DUF313) ; CONTAINS InterPro DOMAIN/s: Protein of unknown function DUF313 (InterPro:IPR005508); BEST Arabidopsis thaliana protein match is: Domain of unknown function (DUF313) (TAIR:AT2G24670.1); Has 82 Blast hits to 82 proteins in 3 species: Archae - 0; Bacteria - 0; Metazoa - 0; Fungi - 0; Plants - 82; Viruses - 0; Other Eukaryotes - 0 (source: NCBI BLink).
AT1G05620	x	BnaA09g103150.1TZ.1	BnaA08g047600.1TZ.1	x	BnaC08g084020.1TZ.1	BnaC08g003140.1TZ.1	protein_coding	uridine-ribohydrolase 2	Encodes a cytosolic inosine nucleoside hydrolase. Transcript levels for this gene are elevated in older leaves suggesting that it may play a role in purine catabolism during senescence.	uridine-ribohydrolase 2 (URH2); CONTAINS InterPro DOMAIN/s: Inosine/uridine-preferring nucleoside hydrolase (InterPro:IPR001910); BEST Arabidopsis thaliana protein match is: uridine-ribohydrolase 1 (TAIR:AT2G36310.1); Has 6369 Blast hits to 6297 proteins in 1349 species: Archae - 75; Bacteria - 4652; Metazoa - 179; Fungi - 246; Plants - 186; Viruses - 0; Other Eukaryotes - 1031 (source: NCBI BLin…
AT1G05630	BnaA10g004640.1TZ.1	BnaA09g103130.1TZ.1	BnaA08g047590.1TZ.1	BnaC05g004350.1TZ.1	BnaC08g084000.1TZ.1	BnaC08g003150.1TZ.1	protein_coding	Endonuclease/exonuclease/phosphatase family protein	Encodes an inositol polyphosphate 5-phosphatase with phosphatase activity toward only Ins(1,4,5)P3. Induced in response to ABA and wounding treatments. Expressed in young seedlings and flowers, while no transcripts were detectable in maturated roots, stems, and rosette leaves Modulates the development of cotyledon veins through its regulation of auxin homeostasis. Involved in blue light lightâ€“s…	5PTASE13; CONTAINS InterPro DOMAIN/s: WD40 repeat-like-containing domain (InterPro:IPR011046), Inositol polyphosphate related phosphatase (InterPro:IPR000300), WD40 repeat (InterPro:IPR001680), WD40/YVTN repeat-like-containing domain (InterPro:IPR015943), Endonuclease/exonuclease/phosphatase (InterPro:IPR005135); BEST Arabidopsis thaliana protein match is: endonuclease/exonuclease/phosphatase fam…
AT1G05640	x	x	BnaA08g047580.1TZ.1	x	x	BnaC08g003200.1TZ.1	protein_coding	Ankyrin repeat family protein	Ankyrin repeat family protein; CONTAINS InterPro DOMAIN/s: Ankyrin repeat-containing domain (InterPro:IPR020683), Ankyrin repeat (InterPro:IPR002110); BEST Arabidopsis thaliana protein match is: Ankyrin repeat family protein (TAIR:AT2G31820.1); Has 67578 Blast hits to 27690 proteins in 1106 species: Archae - 88; Bacteria - 6425; Metazoa - 32117; Fungi - 6903; Plants - 5434; Viruses - 485; Other E…
AT1G05650	BnaA10g004650.1TZ.1	x	x	x	x	BnaC08g003210.1TZ.1	protein_coding	Pectin lyase-like superfamily protein	Pectin lyase-like superfamily protein; FUNCTIONS IN: polygalacturonase activity; INVOLVED IN: carbohydrate metabolic process; LOCATED IN: endomembrane system; CONTAINS InterPro DOMAIN/s: Pectin lyase fold/virulence factor (InterPro:IPR011050), Pectin lyase fold (InterPro:IPR012334), Glycoside hydrolase, family 28 (InterPro:IPR000743), Parallel beta-helix repeat (InterPro:IPR006626); BEST Arabidop…
AT1G05660	x	x	BnaA08g047570.1TZ.1	BnaC05g004400.1TZ.1	x	BnaC08g003220.1TZ.1	protein_coding	Pectin lyase-like superfamily protein	Pectin lyase-like superfamily protein; FUNCTIONS IN: polygalacturonase activity; INVOLVED IN: carbohydrate metabolic process; LOCATED IN: endomembrane system; CONTAINS InterPro DOMAIN/s: Pectin lyase fold/virulence factor (InterPro:IPR011050), Pectin lyase fold (InterPro:IPR012334), Glycoside hydrolase, family 28 (InterPro:IPR000743), Parallel beta-helix repeat (InterPro:IPR006626); BEST Arabidop…
AT1G05670	BnaA10g004660.1TZ.1	x	x	BnaC05g004410.1TZ.1	x	x	protein_coding	Pentatricopeptide repeat (PPR-like) superfamily protein	Pentatricopeptide repeat (PPR-like) superfamily protein; CONTAINS InterPro DOMAIN/s: Pentatricopeptide repeat (InterPro:IPR002885); BEST Arabidopsis thaliana protein match is: Tetratricopeptide repeat (TPR)-like superfamily protein (TAIR:AT5G01110.1); Has 76919 Blast hits to 23782 proteins in 722 species: Archae - 3; Bacteria - 657; Metazoa - 3612; Fungi - 1352; Plants - 68766; Viruses - 129; Oth…
AT1G05675	x	x	x	x	x	x	protein_coding	UDP-Glycosyltransferase superfamily protein	UDP-Glycosyltransferase superfamily protein; FUNCTIONS IN: transferase activity, transferring hexosyl groups; INVOLVED IN: metabolic process; CONTAINS InterPro DOMAIN/s: UDP-glucuronosyl/UDP-glucosyltransferase (InterPro:IPR002213); BEST Arabidopsis thaliana protein match is: Uridine diphosphate glycosyltransferase 74E2 (TAIR:AT1G05680.1).
AT1G05680	BnaA10g004710.1TZ.1	x	BnaA08g047560.1TZ.1	BnaC05g004430.1TZ.1	x	BnaC08g003270.1TZ.1	protein_coding	Uridine diphosphate glycosyltransferase 74E2	Encodes a UDP-glucosyltransferase, UGT74E2, that acts on IBA (indole-3-butyric acid) and affects auxin homeostasis. The transcript and protein levels of this enzyme are strongly induced by H2O2 and may allow integration of ROS (reactive oxygen species) and auxin signaling. This enzyme can also transfer glycosyl groups to several compounds related to the explosive TNT when this synthetic compound …	Uridine diphosphate glycosyltransferase 74E2 (UGT74E2); CONTAINS InterPro DOMAIN/s: UDP-glucuronosyl/UDP-glucosyltransferase (InterPro:IPR002213); BEST Arabidopsis thaliana protein match is: UDP-Glycosyltransferase superfamily protein (TAIR:AT1G05675.1); Has 8397 Blast hits to 8309 proteins in 513 species: Archae - 0; Bacteria - 605; Metazoa - 2499; Fungi - 31; Plants - 5061; Viruses - 123; Other…
AT1G05690	BnaA10g004720.1TZ.1	x	BnaA08g047550.1TZ.1	x	x	BnaC08g003380.1TZ.1	protein_coding	BTB and TAZ domain protein 3	BTB and TAZ domain protein. Acts redunantly with BT1 and BT2 during female gametophyte development. Acts with BT2 during male gametophyte development.	BTB and TAZ domain protein 3 (BT3); FUNCTIONS IN: transcription regulator activity; INVOLVED IN: embryo sac development, pollen development; LOCATED IN: nucleus, chloroplast; EXPRESSED IN: 15 plant structures; EXPRESSED DURING: 8 growth stages; CONTAINS InterPro DOMAIN/s: BTB/POZ (InterPro:IPR013069), Zinc finger, TAZ-type (InterPro:IPR000197), BTB/POZ fold (InterPro:IPR011333), Kelch related (In…
AT1G05700	BnaA10g004730.1TZ.1	x	BnaA08g047540.1TZ.1	BnaC05g004450.1TZ.1	x	BnaC08g003390.1TZ.1	protein_coding	Leucine-rich repeat transmembrane protein kinase protein	Leucine-rich repeat transmembrane protein kinase protein; FUNCTIONS IN: kinase activity; INVOLVED IN: protein amino acid phosphorylation; LOCATED IN: endomembrane system; EXPRESSED IN: shoot, stem, hypocotyl, root; CONTAINS InterPro DOMAIN/s: Protein kinase, ATP binding site (InterPro:IPR017441), Protein kinase, catalytic domain (InterPro:IPR000719), Leucine-rich repeat (InterPro:IPR001611), Seri…
AT1G05710	BnaA10g004740.1TZ.1	x	BnaA08g047530.1TZ.1	BnaC05g004460.1TZ.1	x	BnaC08g003460.1TZ.1	protein_coding	basic helix-loop-helix (bHLH) DNA-binding superfamily protein	basic helix-loop-helix (bHLH) DNA-binding superfamily protein; FUNCTIONS IN: sequence-specific DNA binding transcription factor activity; INVOLVED IN: response to ethylene stimulus, regulation of transcription; LOCATED IN: nucleus; EXPRESSED IN: 22 plant structures; EXPRESSED DURING: 13 growth stages; CONTAINS InterPro DOMAIN/s: Helix-loop-helix DNA-binding domain (InterPro:IPR001092), Helix-loop…
AT1G05720	x	BnaA09g103120.1TZ.1	BnaA08g047520.1TZ.1	x	BnaC08g083980.1TZ.1	BnaC08g003470.1TZ.1	protein_coding	selenoprotein family protein	selenoprotein family protein; FUNCTIONS IN: selenium binding; INVOLVED IN: biological process unknown; LOCATED IN: endomembrane system; EXPRESSED IN: 22 plant structures; EXPRESSED DURING: 13 growth stages; CONTAINS InterPro DOMAIN/s: Sep15/SelM redox (InterPro:IPR014912); Has 200 Blast hits to 200 proteins in 73 species: Archae - 0; Bacteria - 0; Metazoa - 137; Fungi - 0; Plants - 49; Viruses - …
AT1G05730	x	x	x	x	x	x	protein_coding	Eukaryotic protein of unknown function (DUF842)	Eukaryotic protein of unknown function (DUF842); CONTAINS InterPro DOMAIN/s: Protein of unknown function DUF842, eukaryotic (InterPro:IPR008560); BEST Arabidopsis thaliana protein match is: Eukaryotic protein of unknown function (DUF842) (TAIR:AT2G31725.1); Has 245 Blast hits to 245 proteins in 78 species: Archae - 0; Bacteria - 0; Metazoa - 169; Fungi - 0; Plants - 65; Viruses - 0; Other Eukaryo…
AT1G05740	x	BnaA09g103110.1TZ.1	x	x	BnaC08g083970.1TZ.1	x	protein_coding	Eukaryotic protein of unknown function (DUF842)	Eukaryotic protein of unknown function (DUF842); CONTAINS InterPro DOMAIN/s: Protein of unknown function DUF842, eukaryotic (InterPro:IPR008560); BEST Arabidopsis thaliana protein match is: Eukaryotic protein of unknown function (DUF842) (TAIR:AT1G05730.1); Has 144 Blast hits to 144 proteins in 44 species: Archae - 0; Bacteria - 0; Metazoa - 83; Fungi - 0; Plants - 58; Viruses - 0; Other Eukaryot…
AT1G05750	x	x	BnaA08g047510.1TZ.1	x	x	BnaC08g003480.1TZ.1	protein_coding	Tetratricopeptide repeat (TPR)-like superfamily protein	Encodes a pentatricopeptide repeat protein required for editing of rpoA and clpP chloroplast transcripts.	pigment defective 247 (PDE247); CONTAINS InterPro DOMAIN/s: Pentatricopeptide repeat (InterPro:IPR002885); BEST Arabidopsis thaliana protein match is: mitochondrial editing factor 21 (TAIR:AT2G20540.1); Has 41993 Blast hits to 13871 proteins in 254 species: Archae - 1; Bacteria - 18; Metazoa - 75; Fungi - 77; Plants - 41230; Viruses - 0; Other Eukaryotes - 592 (source: NCBI BLink).
AT1G05760	x	x	x	BnaC05g004480.1TZ.1	x	x	protein_coding	Mannose-binding lectin superfamily protein	Specifically restrict the long-distance movement of tobacco etch potyvirus (TEV) without involving either hypersensitive cell death or systemic acquired resistance	restricted tev movement 1 (RTM1); FUNCTIONS IN: sugar binding; INVOLVED IN: response to virus; LOCATED IN: cellular component unknown; EXPRESSED IN: 22 plant structures; EXPRESSED DURING: 11 growth stages; CONTAINS InterPro DOMAIN/s: Mannose-binding lectin (InterPro:IPR001229); BEST Arabidopsis thaliana protein match is: Mannose-binding lectin superfamily protein (TAIR:AT1G05770.1); Has 829 Blast…
AT1G05770	BnaA10g004750.1TZ.1	x	x	BnaC05g004490.1TZ.1	x	x	protein_coding	Mannose-binding lectin superfamily protein	Mannose-binding lectin superfamily protein; CONTAINS InterPro DOMAIN/s: Mannose-binding lectin (InterPro:IPR001229); BEST Arabidopsis thaliana protein match is: Mannose-binding lectin superfamily protein (TAIR:AT1G05760.1); Has 502 Blast hits to 381 proteins in 24 species: Archae - 0; Bacteria - 0; Metazoa - 0; Fungi - 0; Plants - 502; Viruses - 0; Other Eukaryotes - 0 (source: NCBI BLink).
AT1G05780	x	x	x	x	x	x	protein_coding	Vacuolar ATPase assembly integral membrane protein VMA21-like domain	Vacuolar ATPase assembly integral membrane protein VMA21-like domain; FUNCTIONS IN: molecular function unknown; INVOLVED IN: biological process unknown; LOCATED IN: endomembrane system; CONTAINS InterPro DOMAIN/s: Vacuolar ATPase assembly integral membrane protein VMA21-like domain (InterPro:IPR019013); BEST Arabidopsis thaliana protein match is: Vacuolar ATPase assembly integral membrane protein…
AT1G05785	BnaA10g004760.1TZ.1	x	x	x	x	x	protein_coding	Got1/Sft2-like vescicle transport protein family	Got1/Sft2-like vescicle transport protein family; FUNCTIONS IN: molecular function unknown; INVOLVED IN: vesicle-mediated transport; LOCATED IN: cellular component unknown; CONTAINS InterPro DOMAIN/s: Vesicle transport protein, Got1/SFT2-like (InterPro:IPR007305); BEST Arabidopsis thaliana protein match is: Got1/Sft2-like vescicle transport protein family (TAIR:AT5G01430.2); Has 450 Blast hits to…
AT1G05790	BnaA10g004770.1TZ.1	x	BnaA08g047500.1TZ.1	BnaC05g004500.1TZ.1	x	BnaC08g003490.1TZ.1	protein_coding	lipase class 3 family protein	lipase class 3 family protein; FUNCTIONS IN: triglyceride lipase activity; INVOLVED IN: lipid metabolic process; LOCATED IN: endomembrane system; EXPRESSED IN: 24 plant structures; EXPRESSED DURING: 15 growth stages; CONTAINS InterPro DOMAIN/s: Lipase, class 3 (InterPro:IPR002921); BEST Arabidopsis thaliana protein match is: alpha/beta-Hydrolases superfamily protein (TAIR:AT2G42450.1); Has 496 Bl…
AT1G05800	BnaA10g004780.1TZ.1	x	x	BnaC05g004510.1TZ.1	x	x	protein_coding	alpha/beta-Hydrolases superfamily protein	Encodes a galactolipase. Located in the chloroplast. Involved in the initial step of jasmonic acid biosynthesis. Expressed in vegetative tissues and is necessary for the biosynthesis of basal-level JAs in vegetative tissues.	DONGLE (DGL); CONTAINS InterPro DOMAIN/s: Lipase, class 3 (InterPro:IPR002921); BEST Arabidopsis thaliana protein match is: alpha/beta-Hydrolases superfamily protein (TAIR:AT2G31690.1); Has 1183 Blast hits to 1177 proteins in 252 species: Archae - 0; Bacteria - 234; Metazoa - 21; Fungi - 238; Plants - 544; Viruses - 3; Other Eukaryotes - 143 (source: NCBI BLink).
AT1G05805	BnaA10g004810.1TZ.1	x	x	BnaC05g004520.1TZ.1	x	x	protein_coding	basic helix-loop-helix (bHLH) DNA-binding superfamily protein	basic helix-loop-helix (bHLH) DNA-binding superfamily protein; FUNCTIONS IN: DNA binding, sequence-specific DNA binding transcription factor activity; INVOLVED IN: regulation of transcription; LOCATED IN: cytosol; EXPRESSED IN: 24 plant structures; EXPRESSED DURING: 13 growth stages; CONTAINS InterPro DOMAIN/s: Helix-loop-helix DNA-binding domain (InterPro:IPR001092), Helix-loop-helix DNA-binding…
AT1G05810	x	BnaA09g103090.1TZ.1	x	x	BnaC08g083900.1TZ.1	x	protein_coding	RAB GTPase homolog A5E	RAB GTPase homolog A5E (RABA5E); FUNCTIONS IN: GTP binding; INVOLVED IN: protein transport, small GTPase mediated signal transduction; LOCATED IN: chloroplast; EXPRESSED IN: 23 plant structures; EXPRESSED DURING: 13 growth stages; CONTAINS InterPro DOMAIN/s: Ras GTPase (InterPro:IPR001806), Small GTP-binding protein (InterPro:IPR005225), Small GTPase (InterPro:IPR020851), Ras (InterPro:IPR013753)…
AT1G05820	x	x	BnaA08g047480.1TZ.1	x	x	BnaC08g003500.1TZ.1	protein_coding	SIGNAL PEPTIDE PEPTIDASE-LIKE 5	SIGNAL PEPTIDE PEPTIDASE-LIKE 5 (SPPL5); FUNCTIONS IN: peptidase activity, aspartic-type endopeptidase activity; INVOLVED IN: proteolysis; LOCATED IN: endomembrane system, integral to membrane; CONTAINS InterPro DOMAIN/s: Protease-associated PA (InterPro:IPR003137), Peptidase A22, presenilin signal peptide (InterPro:IPR006639), Peptidase A22B, signal peptide peptidase (InterPro:IPR007369); BEST A…
AT1G05830	x	BnaA09g103080.1TZ.1	x	x	BnaC08g083890.1TZ.1	x	protein_coding	trithorax-like protein 2	Encodes a homolog of trithorax, a histone-lysine N-methyltransferase. Paralog of ATX1. Unlike ATX1 which is involved in trimethylating of histone H3-mysine 4, ATX2 is involved in dimethylating of histone H3-lysine 4. ATX1 and ATX2 influence the expression of largely nonoverlapping gene sets. The expression pattern of ATX2 is also different from that of ATX1.	trithorax-like protein 2 (ATX2); FUNCTIONS IN: histone methyltransferase activity (H3-K4 specific), DNA binding; INVOLVED IN: histone H3-K4 methylation, regulation of transcription, DNA-dependent, regulation of transcription; LOCATED IN: nucleus; EXPRESSED IN: stigma, rosette leaf, male gametophyte, root; CONTAINS InterPro DOMAIN/s: SET domain (InterPro:IPR001214), Zinc finger, PHD-type, conserve…
AT1G05835	x	BnaA09g103070.1TZ.1	BnaA08g047460.1TZ.1	x	x	BnaC08g003530.1TZ.1	protein_coding	PHD finger protein	PHD finger protein; LOCATED IN: endomembrane system; BEST Arabidopsis thaliana protein match is: unknown protein (TAIR:AT1G32583.1); Has 93 Blast hits to 91 proteins in 14 species: Archae - 0; Bacteria - 0; Metazoa - 0; Fungi - 0; Plants - 93; Viruses - 0; Other Eukaryotes - 0 (source: NCBI BLink).
AT1G05840	x	BnaA09g103060.1TZ.1	x	x	BnaC08g083880.1TZ.1	x	protein_coding	Eukaryotic aspartyl protease family protein	Eukaryotic aspartyl protease family protein; FUNCTIONS IN: aspartic-type endopeptidase activity; INVOLVED IN: proteolysis; LOCATED IN: anchored to membrane; EXPRESSED IN: 23 plant structures; EXPRESSED DURING: 15 growth stages; CONTAINS InterPro DOMAIN/s: Peptidase aspartic, catalytic (InterPro:IPR009007), Peptidase aspartic (InterPro:IPR021109), Peptidase A1 (InterPro:IPR001461); BEST Arabidopsi…
AT1G05850	BnaA10g004840.1TZ.1	x	BnaA08g047450.1TZ.1	BnaC05g004570.1TZ.1	x	BnaC08g003540.1TZ.1	protein_coding	Chitinase family protein	Encodes an endo chitinase-like protein AtCTL1. Essential for tolerance to heat, salt and drought stresses. Also involved in root hair development, cell expansion and response to cytokinin. Allelic to erh2. 11 alleles described in Hauser (1995). Mutant is defective in acquired thermotolerance, appears semidwarf throughout its life cycle and has extra lateral branches. There are two EMS alleles. Ex…	POM-POM1 (POM1); FUNCTIONS IN: chitinase activity; INVOLVED IN: in 9 processes; LOCATED IN: endomembrane system; EXPRESSED IN: 25 plant structures; EXPRESSED DURING: 13 growth stages; CONTAINS InterPro DOMAIN/s: Glycoside hydrolase, family 19 (InterPro:IPR016283), Glycoside hydrolase, family 19, catalytic (InterPro:IPR000726); BEST Arabidopsis thaliana protein match is: chitinase-like protein 2 (…
AT1G05860	BnaA10g004850.1TZ.1	x	BnaA08g047440.1TZ.1	BnaC05g004580.1TZ.1	x	BnaC08g003550.1TZ.1	protein_coding	unknown protein; FUNCTIONS IN: molecular function unknown; INVOLVED IN: biological process unknown; LOCATED IN: chloroplast; EXPRESSED IN: 20 plant structures; EXPRESSED DURING: 11 growth stages; BEST Arabidopsis thaliana protein match is: unknown protein (TAIR:AT2G31600.1); Has 101 Blast hits to 100 proteins in 32 species: Archae - 0; Bacteria - 0; Metazoa - 28; Fungi - 2; Plants - 66; Viruses -…
AT1G05870	BnaA10g004860.1TZ.1	BnaA09g103050.1TZ.1	x	BnaC05g004590.1TZ.1	BnaC08g083870.1TZ.1	x	protein_coding	Protein of unknown function (DUF1685)	Protein of unknown function (DUF1685); FUNCTIONS IN: molecular function unknown; INVOLVED IN: N-terminal protein myristoylation; LOCATED IN: cellular component unknown; CONTAINS InterPro DOMAIN/s: Protein of unknown function DUF1685 (InterPro:IPR012881); BEST Arabidopsis thaliana protein match is: Protein of unknown function (DUF1685) (TAIR:AT2G31560.2); Has 270 Blast hits to 270 proteins in 15 s…
AT1G05880	x	x	x	x	x	x	protein_coding	RING/U-box superfamily protein	Encodes ARI12 (ARIADNE 12). ARI12 belongs to a family of â€˜RING between RING fingers' (RBR) domain proteins with E3 ligase activity. Expression of ARI12 is induced by UV-B exposure.	ARIADNE 12 (ARI12); FUNCTIONS IN: zinc ion binding, nucleic acid binding; INVOLVED IN: biological process unknown; EXPRESSED IN: stem, root; CONTAINS InterPro DOMAIN/s: Zinc finger, RING-type (InterPro:IPR001841), Zinc finger, C6HC-type (InterPro:IPR002867), Zinc finger, CCHC-type (InterPro:IPR001878); BEST Arabidopsis thaliana protein match is: IBR domain-containing protein (TAIR:AT2G31510.1); H…
AT1G05890	BnaA10g004950.1TZ.1	x	BnaA08g047430.1TZ.1	BnaC05g004630.1TZ.1	x	BnaC08g003560.1TZ.1	protein_coding	RING/U-box superfamily protein	ARIADNE 5 (ARI5); FUNCTIONS IN: zinc ion binding, nucleic acid binding; EXPRESSED IN: 24 plant structures; EXPRESSED DURING: 15 growth stages; CONTAINS InterPro DOMAIN/s: Zinc finger, C6HC-type (InterPro:IPR002867), Zinc finger, RING-type (InterPro:IPR001841), Zinc finger, CCHC-type (InterPro:IPR001878); BEST Arabidopsis thaliana protein match is: IBR domain-containing protein (TAIR:AT2G31510.1);…
AT1G05894	x	x	BnaA08g047420.1TZ.1	x	x	BnaC08g003570.1TZ.1	protein_coding	unknown protein; LOCATED IN: chloroplast; BEST Arabidopsis thaliana protein match is: unknown protein (TAIR:AT2G31480.1); Has 35333 Blast hits to 34131 proteins in 2444 species: Archae - 798; Bacteria - 22429; Metazoa - 974; Fungi - 991; Plants - 531; Viruses - 0; Other Eukaryotes - 9610 (source: NCBI BLink).
AT1G05900	x	BnaA09g103040.1TZ.1	x	x	BnaC08g083860.1TZ.1	x	protein_coding	endonuclease III 2	endonuclease III 2 (NTH2); CONTAINS InterPro DOMAIN/s: DNA glycosylase (InterPro:IPR011257), Helix-hairpin-helix DNA-binding motif, class 1 (InterPro:IPR003583), Endonuclease III, conserved site-2 (InterPro:IPR004036), Helix-hairpin-helix motif (InterPro:IPR000445), HhH-GPD domain (InterPro:IPR003265); BEST Arabidopsis thaliana protein match is: DNA glycosylase superfamily protein (TAIR:AT2G31450…
AT1G05910	BnaA10g004960.1TZ.1	BnaA09g103030.1TZ.1	x	BnaC05g004640.1TZ.1	BnaC08g083850.1TZ.1	x	protein_coding	cell division cycle protein 48-related / CDC48-related	cell division cycle protein 48-related / CDC48-related; FUNCTIONS IN: nucleoside-triphosphatase activity, nucleotide binding, ATP binding; EXPRESSED IN: 17 plant structures; EXPRESSED DURING: 7 growth stages; CONTAINS InterPro DOMAIN/s: ATPase, AAA-type, core (InterPro:IPR003959), ATPase, AAA+ type, core (InterPro:IPR003593), ATPase, AAA-type, conserved site (InterPro:IPR003960), Bromodomain (Int…
AT1G05920	BnaA10g004970.1TZ.1	x	x	BnaC05g004650.1TZ.1	x	x	protein_coding	Domain of unknown function (DUF313)	FUNCTIONS IN: DNA binding; INVOLVED IN: regulation of transcription, DNA-dependent; LOCATED IN: cellular component unknown; CONTAINS InterPro DOMAIN/s: Protein of unknown function DUF313 (InterPro:IPR005508), Transcriptional factor B3 (InterPro:IPR003340); BEST Arabidopsis thaliana protein match is: Domain of unknown function (DUF313) (TAIR:AT3G24850.1); Has 196 Blast hits to 185 proteins in 22 s…
AT1G05925	x	x	x	x	x	x	protein_coding	unknown protein; LOCATED IN: endomembrane system; Has 30201 Blast hits to 17322 proteins in 780 species: Archae - 12; Bacteria - 1396; Metazoa - 17338; Fungi - 3422; Plants - 5037; Viruses - 0; Other Eukaryotes - 2996 (source: NCBI BLink).
AT1G05930	x	x	x	x	x	x	protein_coding	Domain of unknown function (DUF313)	FUNCTIONS IN: DNA binding; INVOLVED IN: regulation of transcription, DNA-dependent; LOCATED IN: cellular component unknown; CONTAINS InterPro DOMAIN/s: Protein of unknown function DUF313 (InterPro:IPR005508), Transcriptional factor B3 (InterPro:IPR003340); BEST Arabidopsis thaliana protein match is: Domain of unknown function (DUF313) (TAIR:AT3G24850.1); Has 119 Blast hits to 119 proteins in 5 sp…
AT1G05940	x	x	x	x	x	x	protein_coding	cationic amino acid transporter 9	Encodes a member of the cationic amino acid transporter (CAT) subfamily of amino acid polyamine choline transporters.	cationic amino acid transporter 9 (CAT9); FUNCTIONS IN: cationic amino acid transmembrane transporter activity; INVOLVED IN: amino acid transport, transport, transmembrane transport; LOCATED IN: plasma membrane; EXPRESSED IN: 25 plant structures; EXPRESSED DURING: 15 growth stages; CONTAINS InterPro DOMAIN/s: Cationic amino acid transporter (InterPro:IPR015606), Amino acid/polyamine transporter I…
AT1G05950	x	BnaA09g103000.1TZ.1	x	x	BnaC08g083810.1TZ.1	x	protein_coding	unknown protein; Has 50 Blast hits to 45 proteins in 14 species: Archae - 5; Bacteria - 0; Metazoa - 4; Fungi - 0; Plants - 34; Viruses - 0; Other Eukaryotes - 7 (source: NCBI BLink).
AT1G05960	BnaA10g004980.1TZ.1	BnaA09g102990.1TZ.1	BnaA08g047410.1TZ.1	BnaC05g004660.1TZ.1	BnaC08g083800.1TZ.1	BnaC08g003580.1TZ.1	protein_coding	ARM repeat superfamily protein	ARM repeat superfamily protein; FUNCTIONS IN: binding; INVOLVED IN: biological process unknown; LOCATED IN: plasma membrane; EXPRESSED IN: 25 plant structures; EXPRESSED DURING: 15 growth stages; CONTAINS InterPro DOMAIN/s: Armadillo-type fold (InterPro:IPR016024); BEST Arabidopsis thaliana protein match is: Uncharacterized protein (TAIR:AT2G41830.1); Has 401 Blast hits to 394 proteins in 143 spe…
AT1G05970	BnaA10g004990.1TZ.1	x	x	BnaC05g004670.1TZ.1	x	x	protein_coding	RNA-binding (RRM/RBD/RNP motifs) family protein	RNA-binding (RRM/RBD/RNP motifs) family protein; Has 58 Blast hits to 58 proteins in 17 species: Archae - 0; Bacteria - 0; Metazoa - 2; Fungi - 0; Plants - 56; Viruses - 0; Other Eukaryotes - 0 (source: NCBI BLink).
AT1G05990	x	BnaA09g102980.1TZ.1	BnaA08g047400.1TZ.1	x	BnaC08g083790.1TZ.1	BnaC08g003590.1TZ.1	protein_coding	EF hand calcium-binding protein family	EF hand calcium-binding protein family; FUNCTIONS IN: calcium ion binding; LOCATED IN: cellular component unknown; EXPRESSED IN: root hair; CONTAINS InterPro DOMAIN/s: Parvalbumin (InterPro:IPR008080), EF-Hand 1, calcium-binding site (InterPro:IPR018247), EF-HAND 2 (InterPro:IPR018249), EF-hand-like domain (InterPro:IPR011992), Calcium-binding EF-hand (InterPro:IPR002048), EF-hand (InterPro:IPR01…
AT1G06000	x	x	x	x	BnaC08g083770.1TZ.1	x	protein_coding	UDP-Glycosyltransferase superfamily protein	encodes a flavonol-7-O-rhamnosyltransferase involved in the formation of rhamnosylated flavonols	UDP-Glycosyltransferase superfamily protein; CONTAINS InterPro DOMAIN/s: UDP-glucuronosyl/UDP-glucosyltransferase (InterPro:IPR002213); BEST Arabidopsis thaliana protein match is: UDP-glucosyl transferase 89B1 (TAIR:AT1G73880.1); Has 5632 Blast hits to 5556 proteins in 323 species: Archae - 0; Bacteria - 151; Metazoa - 482; Fungi - 23; Plants - 4909; Viruses - 43; Other Eukaryotes - 24 (source: N…
AT1G06010	x	x	BnaA08g047390.1TZ.1	x	BnaC08g083760.1TZ.1	BnaC08g003600.1TZ.1	protein_coding	unknown protein; Has 25 Blast hits to 25 proteins in 9 species: Archae - 0; Bacteria - 0; Metazoa - 0; Fungi - 0; Plants - 25; Viruses - 0; Other Eukaryotes - 0 (source: NCBI BLink).
AT1G06020	BnaA10g005000.1TZ.1	x	x	BnaC05g004680.1TZ.1	x	x	protein_coding	pfkB-like carbohydrate kinase family protein	pfkB-like carbohydrate kinase family protein; FUNCTIONS IN: kinase activity, ribokinase activity; INVOLVED IN: D-ribose metabolic process, acetate fermentation, sucrose biosynthetic process, sucrose catabolic process, using beta-fructofuranosidase; EXPRESSED IN: central cell, embryo; EXPRESSED DURING: C globular stage; CONTAINS InterPro DOMAIN/s: Carbohydrate/purine kinase (InterPro:IPR011611), R…
AT1G06030	x	BnaA09g102970.1TZ.1	BnaA08g047380.1TZ.1	x	BnaC08g083750.1TZ.1	BnaC08g003630.1TZ.1	protein_coding	pfkB-like carbohydrate kinase family protein	pfkB-like carbohydrate kinase family protein; FUNCTIONS IN: kinase activity, ribokinase activity; INVOLVED IN: D-ribose metabolic process, acetate fermentation, sucrose biosynthetic process, sucrose catabolic process, using beta-fructofuranosidase; EXPRESSED IN: guard cell; CONTAINS InterPro DOMAIN/s: Carbohydrate/purine kinase (InterPro:IPR011611), Ribokinase (InterPro:IPR002139), Carbohydrate/p…
AT1G06040	BnaA10g005010.1TZ.1	BnaA09g102960.1TZ.1	BnaA08g047370.1TZ.1	BnaC05g004690.1TZ.1	BnaC08g083740.1TZ.1	BnaC08g003640.1TZ.1	protein_coding	B-box zinc finger family protein	Encodes salt tolerance protein (STO) which confers salt tolerance to yeast cells. Fully complements calcineurin deficient yeast but does not encode a phosphoprotein phosphatase. Sequence has similarities to CONSTANS. STO co-localizes with COP1 and plays a role in light signaling.	SALT TOLERANCE (STO); CONTAINS InterPro DOMAIN/s: Zinc finger, B-box (InterPro:IPR000315); BEST Arabidopsis thaliana protein match is: salt tolerance homologue (TAIR:AT2G31380.1); Has 1912 Blast hits to 1325 proteins in 114 species: Archae - 0; Bacteria - 0; Metazoa - 5; Fungi - 2; Plants - 1809; Viruses - 0; Other Eukaryotes - 96 (source: NCBI BLink).
AT1G06050	BnaA10g005020.1TZ.1	x	x	BnaC05g004700.1TZ.1	x	x	protein_coding	Protein of unknown function (DUF1336)	Protein of unknown function (DUF1336); CONTAINS InterPro DOMAIN/s: Protein of unknown function DUF1336 (InterPro:IPR009769); BEST Arabidopsis thaliana protein match is: Protein of unknown function (DUF1336) (TAIR:AT5G10750.1); Has 364 Blast hits to 356 proteins in 29 species: Archae - 0; Bacteria - 0; Metazoa - 1; Fungi - 0; Plants - 307; Viruses - 0; Other Eukaryotes - 56 (source: NCBI BLink).
AT1G06060	BnaA10g005030.1TZ.1	x	BnaA08g047350.1TZ.1	BnaC05g004710.1TZ.1	x	BnaC08g003650.1TZ.1	protein_coding	LisH and RanBPM domains containing protein	LisH and RanBPM domains containing protein; CONTAINS InterPro DOMAIN/s: Ran binding protein, CRA domain (InterPro:IPR019589), CTLH, C-terminal LisH motif (InterPro:IPR006595), LisH dimerisation motif (InterPro:IPR006594), Ran binding protein-like, CRA domain (InterPro:IPR013144); BEST Arabidopsis thaliana protein match is: SPla/RYanodine receptor (SPRY) domain-containing protein (TAIR:AT1G35470.2…
AT1G06070	BnaA10g005040.1TZ.1	x	BnaA08g047340.1TZ.1	BnaC05g004720.1TZ.1	x	BnaC08g003660.1TZ.1	protein_coding	Basic-leucine zipper (bZIP) transcription factor family protein	Basic-leucine zipper (bZIP) transcription factor family protein; FUNCTIONS IN: DNA binding, sequence-specific DNA binding transcription factor activity; INVOLVED IN: regulation of transcription, DNA-dependent; LOCATED IN: chloroplast; EXPRESSED IN: 23 plant structures; EXPRESSED DURING: 13 growth stages; CONTAINS InterPro DOMAIN/s: Basic-leucine zipper (bZIP) transcription factor (InterPro:IPR004…
AT1G06080	BnaA10g005050.1TZ.1	BnaA09g102940.1TZ.1	x	BnaC05g004750.1TZ.1	BnaC08g083730.1TZ.1	x	protein_coding	delta 9 desaturase 1	Encodes a protein homologous to delta 9 acyl-lipid desaturases of cyanobacteria and acyl-CoA desaturases of yeast and mammals. expression down-regulated by cold temperature. It is involved in the desaturation of VLCFAs to make monounsaturated VLCFAs.	delta 9 desaturase 1 (ADS1); FUNCTIONS IN: oxidoreductase activity, oxidoreductase activity, acting on paired donors, with oxidation of a pair of donors resulting in the reduction of molecular oxygen to two molecules of water; INVOLVED IN: oxidation reduction, lipid metabolic process; EXPRESSED IN: 17 plant structures; EXPRESSED DURING: 13 growth stages; CONTAINS InterPro DOMAIN/s: Fatty acid des…
AT1G06090	x	x	x	x	x	x	protein_coding	Fatty acid desaturase family protein	Fatty acid desaturase family protein; FUNCTIONS IN: oxidoreductase activity, oxidoreductase activity, acting on paired donors, with oxidation of a pair of donors resulting in the reduction of molecular oxygen to two molecules of water; INVOLVED IN: oxidation reduction, lipid metabolic process; LOCATED IN: cellular component unknown; CONTAINS InterPro DOMAIN/s: Fatty acid desaturase, type 1, core …
AT1G06100	BnaA10g005060.1TZ.1	BnaA09g102930.1TZ.1	BnaA08g047330.1TZ.1	BnaC05g004760.1TZ.1	BnaC08g083720.1TZ.1	BnaC08g003670.1TZ.1	protein_coding	Fatty acid desaturase family protein	Fatty acid desaturase family protein; FUNCTIONS IN: oxidoreductase activity, oxidoreductase activity, acting on paired donors, with oxidation of a pair of donors resulting in the reduction of molecular oxygen to two molecules of water; INVOLVED IN: oxidation reduction, lipid metabolic process; EXPRESSED IN: 17 plant structures; EXPRESSED DURING: 11 growth stages; CONTAINS InterPro DOMAIN/s: Fatty…
AT1G06110	BnaA10g005070.1TZ.1	x	BnaA08g047320.1TZ.1	BnaC05g004770.1TZ.1	x	BnaC08g003680.1TZ.1	protein_coding	SKP1/ASK-interacting protein 16	SKP1/ASK-interacting protein 16 (SKIP16); CONTAINS InterPro DOMAIN/s: ApaG (InterPro:IPR007474); Has 2063 Blast hits to 2061 proteins in 779 species: Archae - 0; Bacteria - 1378; Metazoa - 194; Fungi - 63; Plants - 89; Viruses - 0; Other Eukaryotes - 339 (source: NCBI BLink).
AT1G06120	x	BnaA09g102920.1TZ.1	x	x	BnaC08g083710.1TZ.1	x	protein_coding	Fatty acid desaturase family protein	Fatty acid desaturase family protein; FUNCTIONS IN: oxidoreductase activity, oxidoreductase activity, acting on paired donors, with oxidation of a pair of donors resulting in the reduction of molecular oxygen to two molecules of water; INVOLVED IN: oxidation reduction, lipid metabolic process; CONTAINS InterPro DOMAIN/s: Fatty acid desaturase, type 1, core (InterPro:IPR015876), Fatty acid desatur…
AT1G06130	x	BnaA09g102910.1TZ.1	x	x	BnaC08g083700.1TZ.1	x	protein_coding	glyoxalase 2-4	glyoxalase 2-4 (GLX2-4); FUNCTIONS IN: hydrolase activity, zinc ion binding, hydroxyacylglutathione hydrolase activity; INVOLVED IN: methylglyoxal catabolic process to D-lactate; LOCATED IN: chloroplast; EXPRESSED IN: 24 plant structures; EXPRESSED DURING: 13 growth stages; CONTAINS InterPro DOMAIN/s: Beta-lactamase-like (InterPro:IPR001279), Hydroxyacylglutathione hydrolase (InterPro:IPR017782);…
AT1G06135	x	x	x	BnaC05g004780.1TZ.1	x	x	protein_coding	unknown protein; FUNCTIONS IN: molecular function unknown; INVOLVED IN: biological process unknown; LOCATED IN: endomembrane system; BEST Arabidopsis thaliana protein match is: unknown protein (TAIR:AT2G31345.1); Has 35333 Blast hits to 34131 proteins in 2444 species: Archae - 798; Bacteria - 22429; Metazoa - 974; Fungi - 991; Plants - 531; Viruses - 0; Other Eukaryotes - 9610 (source: NCBI BLink…
AT1G06137	x	BnaA09g102900.1TZ.1	x	x	x	x	protein_coding	unknown protein; FUNCTIONS IN: molecular function unknown; INVOLVED IN: biological process unknown; LOCATED IN: endomembrane system; BEST Arabidopsis thaliana protein match is: unknown protein (TAIR:AT1G06135.1); Has 30201 Blast hits to 17322 proteins in 780 species: Archae - 12; Bacteria - 1396; Metazoa - 17338; Fungi - 3422; Plants - 5037; Viruses - 0; Other Eukaryotes - 2996 (source: NCBI BLin…
AT1G06140	x	x	x	BnaC05g004800.1TZ.1	x	x	protein_coding	Pentatricopeptide repeat (PPR) superfamily protein	Encodes MEF3 (mitochondrial editing factor 3), a PPR (pentatricopeptide repeat) protein of the E domain subclass. Functions in mitochondrial RNA editing.	Pentatricopeptide repeat (PPR) superfamily protein; CONTAINS InterPro DOMAIN/s: Pentatricopeptide repeat (InterPro:IPR002885); BEST Arabidopsis thaliana protein match is: Tetratricopeptide repeat (TPR)-like superfamily protein (TAIR:AT4G33990.1); Has 38916 Blast hits to 13813 proteins in 232 species: Archae - 0; Bacteria - 13; Metazoa - 106; Fungi - 93; Plants - 38173; Viruses - 0; Other Eukaryot…
AT1G06148	x	x	x	x	x	x	protein_coding	Unknown gene	FUNCTIONS IN: molecular function unknown; INVOLVED IN: biological process unknown; LOCATED IN: chloroplast; Has 5 Blast hits to 5 proteins in 1 species: Archae - 0; Bacteria - 0; Metazoa - 0; Fungi - 0; Plants - 5; Viruses - 0; Other Eukaryotes - 0 (source: NCBI BLink).
AT1G06149	x	x	x	x	x	x	protein_coding	conserved peptide upstream open reading frame 8	Upstream open reading frames (uORFs) are small open reading frames found in the 5' UTR of a mature mRNA, and can potentially mediate translational regulation of the largest, or major, ORF (mORF). CPuORF8 represents a conserved upstream opening reading frame relative to major ORF AT1G06150.1	conserved peptide upstream open reading frame 8 (CPuORF8); BEST Arabidopsis thaliana protein match is: conserved peptide upstream open reading frame 7 (TAIR:AT2G31280.2); Has 30201 Blast hits to 17322 proteins in 780 species: Archae - 12; Bacteria - 1396; Metazoa - 17338; Fungi - 3422; Plants - 5037; Viruses - 0; Other Eukaryotes - 2996 (source: NCBI BLink).
AT1G06150	BnaA10g005120.1TZ.1	BnaA09g102890.1TZ.1	x	BnaC05g004820.1TZ.1	BnaC08g083690.1TZ.1	x	protein_coding	basic helix-loop-helix (bHLH) DNA-binding superfamily protein	EMBRYO DEFECTIVE 1444 (EMB1444); FUNCTIONS IN: sequence-specific DNA binding transcription factor activity; INVOLVED IN: regulation of transcription; LOCATED IN: nucleus; CONTAINS InterPro DOMAIN/s: Pentatricopeptide repeat (InterPro:IPR002885), Helix-loop-helix DNA-binding domain (InterPro:IPR001092), Helix-loop-helix DNA-binding (InterPro:IPR011598); BEST Arabidopsis thaliana protein match is: …
AT1G06160	BnaA10g005130.1TZ.1	BnaA09g102870.1TZ.1	x	BnaC05g004830.1TZ.1	BnaC08g083660.1TZ.1	x	protein_coding	octadecanoid-responsive Arabidopsis AP2/ERF 59	encodes a member of the ERF (ethylene response factor) subfamily B-3 of ERF/AP2 transcription factor family. The protein contains one AP2 domain. There are 18 members in this subfamily including ATERF-1, ATERF-2, AND ATERF-5.	octadecanoid-responsive Arabidopsis AP2/ERF 59 (ORA59); CONTAINS InterPro DOMAIN/s: DNA-binding, integrase-type (InterPro:IPR016177), Pathogenesis-related transcriptional factor/ERF, DNA-binding (InterPro:IPR001471); BEST Arabidopsis thaliana protein match is: ethylene-responsive element binding factor 15 (TAIR:AT2G31230.1); Has 6527 Blast hits to 6261 proteins in 388 species: Archae - 0; Bacteri…
AT1G06170	BnaA10g005180.1TZ.1	BnaA09g102860.1TZ.1	x	BnaC05g004860.1TZ.1	BnaC08g083650.1TZ.1	x	protein_coding	basic helix-loop-helix (bHLH) DNA-binding superfamily protein	basic helix-loop-helix (bHLH) DNA-binding superfamily protein; FUNCTIONS IN: DNA binding, sequence-specific DNA binding transcription factor activity; INVOLVED IN: regulation of transcription; LOCATED IN: nucleus; EXPRESSED IN: 6 plant structures; EXPRESSED DURING: 4 anthesis, petal differentiation and expansion stage, E expanded cotyledon stage, D bilateral stage; CONTAINS InterPro DOMAIN/s: Hel…
AT1G06180	BnaA10g005190.1TZ.1	x	x	BnaC05g004870.1TZ.1	x	x	protein_coding	myb domain protein 13	member of MYB3R- and R2R3- type MYB- encoding genes	myb domain protein 13 (MYB13); CONTAINS InterPro DOMAIN/s: SANT, DNA-binding (InterPro:IPR001005), Homeodomain-like (InterPro:IPR009057), Myb, DNA-binding (InterPro:IPR014778), HTH transcriptional regulator, Myb-type, DNA-binding (InterPro:IPR017930), Homeodomain-related (InterPro:IPR012287), Myb transcription factor (InterPro:IPR015495); BEST Arabidopsis thaliana protein match is: myb domain pro…
AT1G06190	BnaA10g005200.1TZ.1	x	x	BnaC05g004880.1TZ.1	x	BnaC08g003690.1TZ.1	protein_coding	Rho termination factor	Encodes a novel ribonucleic acid-binding protein that interacts with the endonuclease RNase E and supports its function in processing plastid ribonucleic acids.	Rho termination factor; FUNCTIONS IN: transcription termination factor activity, ATPase activity, coupled to transmembrane movement of ions, phosphorylative mechanism, ATP binding; INVOLVED IN: transcription termination, ATP biosynthetic process; LOCATED IN: chloroplast; EXPRESSED IN: 24 plant structures; EXPRESSED DURING: 13 growth stages; CONTAINS InterPro DOMAIN/s: Rho termination factor, N-te…
AT1G06200	BnaA10g005210.1TZ.1	x	x	BnaC05g004890.1TZ.1	x	BnaC08g003700.1TZ.1	protein_coding	Peptidase S24/S26A/S26B/S26C family protein	Peptidase S24/S26A/S26B/S26C family protein; CONTAINS InterPro DOMAIN/s: Peptidase S24/S26A/S26B/S26C, beta-ribbon domain (InterPro:IPR011056), Peptidase S24/S26A/S26B/S26C (InterPro:IPR015927); BEST Arabidopsis thaliana protein match is: Peptidase S24/S26A/S26B/S26C family protein (TAIR:AT2G31140.1); Has 259 Blast hits to 259 proteins in 81 species: Archae - 0; Bacteria - 8; Metazoa - 68; Fungi …
AT1G06210	BnaA10g005220.1TZ.1	BnaA09g102850.1TZ.1	BnaA08g047310.1TZ.1	BnaC05g004900.1TZ.1	BnaC08g083640.1TZ.1	BnaC08g003710.1TZ.1	protein_coding	ENTH/VHS/GAT family protein	ENTH/VHS/GAT family protein; FUNCTIONS IN: protein transporter activity; INVOLVED IN: intracellular protein transport, intra-Golgi vesicle-mediated transport; LOCATED IN: Golgi stack, intracellular; EXPRESSED IN: 23 plant structures; EXPRESSED DURING: 13 growth stages; CONTAINS InterPro DOMAIN/s: VHS (InterPro:IPR002014), GAT (InterPro:IPR004152), ENTH/VHS (InterPro:IPR008942); BEST Arabidopsis t…
AT1G06220	x	x	BnaA08g047300.1TZ.1	x	BnaC08g083620.1TZ.1	BnaC08g003720.1TZ.1	protein_coding	Ribosomal protein S5/Elongation factor G/III/V family protein	Encodes a protein with similarity to splicing factor Snu114. Snu114 is thought to be involved in activation of the splicosome. Loss of GFA1 function results in reduced female fertility. Approximately 50% of ovules abort due to defects in the female gametophyte. In mutant gametophytes antipodal cells express egg cell markers suggesting a defect in specification of cell fate.GFA1 is also required t…	MATERNAL EFFECT EMBRYO ARREST 5 (MEE5); FUNCTIONS IN: translation factor activity, nucleic acid binding, GTP binding, translation elongation factor activity, GTPase activity; INVOLVED IN: regulation of embryo sac egg cell differentiation, embryo development ending in seed dormancy; LOCATED IN: nuclear speck, cell wall, plasma membrane; EXPRESSED IN: whole plant, cultured cell; CONTAINS InterPro D…
AT1G06225	BnaA10g005240.1TZ.1	x	x	BnaC05g004910.1TZ.1	x	x	protein_coding	CLAVATA3/ESR-RELATED 3	Member of a large family of putative ligands homologous to the Clavata3 gene. Consists of a single exon.	CLAVATA3/ESR-RELATED 3 (CLE3); BEST Arabidopsis thaliana protein match is: CLAVATA3/ESR-RELATED 4 (TAIR:AT2G31081.1); Has 21 Blast hits to 21 proteins in 5 species: Archae - 0; Bacteria - 0; Metazoa - 0; Fungi - 0; Plants - 21; Viruses - 0; Other Eukaryotes - 0 (source: NCBI BLink).
AT1G06230	BnaA10g005270.1TZ.1	BnaA09g102840.1TZ.1	BnaA08g047290.1TZ.1	BnaC05g004920.1TZ.1	BnaC08g083610.1TZ.1	BnaC08g003730.1TZ.1	protein_coding	global transcription factor group E4	This gene is predicted to encode a bromodomain-containing protein. Plant lines expressing RNAi constructs targeted against GTE4 show some resistance to agrobacterium-mediated root transformation.	global transcription factor group E4 (GTE4); CONTAINS InterPro DOMAIN/s: Bromodomain (InterPro:IPR001487); BEST Arabidopsis thaliana protein match is: DNA-binding bromodomain-containing protein (TAIR:AT1G17790.1); Has 9656 Blast hits to 6188 proteins in 362 species: Archae - 8; Bacteria - 274; Metazoa - 4793; Fungi - 1365; Plants - 669; Viruses - 49; Other Eukaryotes - 2498 (source: NCBI BLink).
AT1G06240	x	x	BnaA08g047280.1TZ.1	x	x	BnaC08g003740.1TZ.1	protein_coding	Protein of unknown function DUF455	Protein of unknown function DUF455; CONTAINS InterPro DOMAIN/s: Protein of unknown function DUF455 (InterPro:IPR007402); BEST Arabidopsis thaliana protein match is: Protein of unknown function DUF455 (TAIR:AT5G04520.1); Has 954 Blast hits to 954 proteins in 412 species: Archae - 0; Bacteria - 697; Metazoa - 13; Fungi - 46; Plants - 75; Viruses - 0; Other Eukaryotes - 123 (source: NCBI BLink).
AT1G06250	BnaA10g005280.1TZ.1	x	BnaA08g047270.1TZ.1	BnaC05g004930.1TZ.1	x	BnaC08g003750.1TZ.1	protein_coding	alpha/beta-Hydrolases superfamily protein	alpha/beta-Hydrolases superfamily protein; FUNCTIONS IN: triglyceride lipase activity; INVOLVED IN: lipid metabolic process; LOCATED IN: cellular component unknown; EXPRESSED IN: 10 plant structures; EXPRESSED DURING: 4 anthesis, F mature embryo stage, petal differentiation and expansion stage, E expanded cotyledon stage; CONTAINS InterPro DOMAIN/s: Lipase, class 3 (InterPro:IPR002921); BEST Arab…
AT1G06260	BnaA10g005290.1TZ.1	x	BnaA08g047260.1TZ.1	BnaC05g004940.1TZ.1	x	BnaC08g003770.1TZ.1	protein_coding	Cysteine proteinases superfamily protein	Cysteine proteinases superfamily protein; FUNCTIONS IN: cysteine-type peptidase activity, cysteine-type endopeptidase activity; INVOLVED IN: proteolysis; LOCATED IN: endomembrane system; EXPRESSED IN: petal, leaf whorl, sepal, flower; EXPRESSED DURING: 4 anthesis, petal differentiation and expansion stage; CONTAINS InterPro DOMAIN/s: Peptidase C1A, papain (InterPro:IPR013128), Proteinase inhibito…
AT1G06270	BnaA10g005310.1TZ.1	x	x	BnaC05g004950.1TZ.1	x	x	protein_coding	Pentatricopeptide repeat (PPR) superfamily protein	Pentatricopeptide repeat (PPR) superfamily protein; CONTAINS InterPro DOMAIN/s: Pentatricopeptide repeat (InterPro:IPR002885); BEST Arabidopsis thaliana protein match is: rna processing factor 2 (TAIR:AT1G62670.1); Has 12812 Blast hits to 4675 proteins in 155 species: Archae - 0; Bacteria - 0; Metazoa - 0; Fungi - 63; Plants - 12587; Viruses - 0; Other Eukaryotes - 162 (source: NCBI BLink).
AT1G06280	x	x	BnaA08g047250.1TZ.1	x	x	BnaC08g003780.1TZ.1	protein_coding	LOB domain-containing protein 2	LOB domain-containing protein 2 (LBD2); INVOLVED IN: biological process unknown; LOCATED IN: chloroplast; CONTAINS InterPro DOMAIN/s: Lateral organ boundaries, LOB (InterPro:IPR004883); BEST Arabidopsis thaliana protein match is: Lateral organ boundaries (LOB) domain family protein (TAIR:AT1G65620.4); Has 899 Blast hits to 894 proteins in 25 species: Archae - 0; Bacteria - 0; Metazoa - 0; Fungi -…
AT1G06290	BnaA10g005440.1TZ.1	x	x	x	x	x	protein_coding	acyl-CoA oxidase 3	Encodes an acyl-CoA oxidase with specificity for medium chain fatty acids.	acyl-CoA oxidase 3 (ACX3); FUNCTIONS IN: acyl-CoA oxidase activity; INVOLVED IN: medium-chain fatty acid metabolic process, fatty acid beta-oxidation; LOCATED IN: peroxisome; EXPRESSED IN: male gametophyte, guard cell, pollen tube; EXPRESSED DURING: L mature pollen stage, M germinated pollen stage; CONTAINS InterPro DOMAIN/s: Acyl-CoA oxidase/dehydrogenase, type1/2, C-terminal (InterPro:IPR013764…
AT1G06310	BnaA10g005450.1TZ.1	x	x	BnaC05g004980.1TZ.1	x	x	protein_coding	acyl-CoA oxidase 6	Encodes a putative acyl-CoA oxidase. However, no transcripts have been detected for this gene and no altered phenotypes have been detected in plants mutant for this gene. This suggests that ACX6 does not significantly contribute to seedling beta-oxidation of fatty acids or indole-3-butyric acid in vivo.	acyl-CoA oxidase 6 (ACX6); FUNCTIONS IN: acyl-CoA dehydrogenase activity, oxidoreductase activity, acting on the CH-CH group of donors, oxidoreductase activity, FAD binding, acyl-CoA oxidase activity; INVOLVED IN: oxidation reduction, fatty acid beta-oxidation, fatty acid metabolic process, metabolic process; LOCATED IN: peroxisome; EXPRESSED IN: root; CONTAINS InterPro DOMAIN/s: Acyl-CoA oxidase…
AT1G06320	x	BnaA09g102820.1TZ.1	BnaA08g047240.1TZ.1	x	BnaC08g083590.1TZ.1	BnaC08g003790.1TZ.1	protein_coding	unknown protein; Has 24 Blast hits to 24 proteins in 10 species: Archae - 0; Bacteria - 2; Metazoa - 0; Fungi - 0; Plants - 20; Viruses - 0; Other Eukaryotes - 2 (source: NCBI BLink).
AT1G06330	x	BnaA09g102810.1TZ.1	x	x	BnaC08g083580.1TZ.1	x	protein_coding	Heavy metal transport/detoxification superfamily protein	Heavy metal transport/detoxification superfamily protein ; FUNCTIONS IN: copper ion binding, metal ion binding; INVOLVED IN: copper ion transport, metal ion transport; LOCATED IN: cellular component unknown; CONTAINS InterPro DOMAIN/s: Heavy metal transport/detoxification protein (InterPro:IPR006121); BEST Arabidopsis thaliana protein match is: Heavy metal transport/detoxification superfamily pro…
AT1G06340	x	BnaA09g102780.1TZ.1	x	x	x	BnaC08g003820.1TZ.1	protein_coding	Plant Tudor-like protein	Plant Tudor-like protein; FUNCTIONS IN: RNA binding; INVOLVED IN: biological process unknown; LOCATED IN: cellular component unknown; CONTAINS InterPro DOMAIN/s: Tudor-like, plant (InterPro:IPR014002), Agenet (InterPro:IPR008395); BEST Arabidopsis thaliana protein match is: agenet domain-containing protein (TAIR:AT1G09320.1); Has 263 Blast hits to 216 proteins in 16 species: Archae - 0; Bacteria …
AT1G06350	BnaA10g005460.1TZ.1	x	BnaA08g047230.1TZ.1	BnaC05g004990.1TZ.1	x	BnaC08g003830.1TZ.1	protein_coding	Fatty acid desaturase family protein	Fatty acid desaturase family protein; FUNCTIONS IN: oxidoreductase activity, oxidoreductase activity, acting on paired donors, with oxidation of a pair of donors resulting in the reduction of molecular oxygen to two molecules of water; INVOLVED IN: oxidation reduction, lipid metabolic process; CONTAINS InterPro DOMAIN/s: Fatty acid desaturase, type 1, core (InterPro:IPR015876), Fatty acid desatur…
AT1G06360	BnaA10g005490.1TZ.1	x	BnaA08g047220.1TZ.1	BnaC05g005010.1TZ.1	x	BnaC08g003890.1TZ.1	protein_coding	Fatty acid desaturase family protein	Fatty acid desaturase family protein; FUNCTIONS IN: oxidoreductase activity, oxidoreductase activity, acting on paired donors, with oxidation of a pair of donors resulting in the reduction of molecular oxygen to two molecules of water; INVOLVED IN: oxidation reduction, lipid metabolic process; CONTAINS InterPro DOMAIN/s: Fatty acid desaturase, type 1, core (InterPro:IPR015876), Fatty acid desatur…
AT1G06380	x	BnaA09g102770.1TZ.1	x	x	BnaC08g083570.1TZ.1	x	protein_coding	Ribosomal protein L1p/L10e family	Ribosomal protein L1p/L10e family; FUNCTIONS IN: RNA binding; INVOLVED IN: RNA processing; LOCATED IN: chloroplast, chloroplast envelope; EXPRESSED IN: 22 plant structures; EXPRESSED DURING: 13 growth stages; CONTAINS InterPro DOMAIN/s: Ribosomal protein L1 (InterPro:IPR002143); BEST Arabidopsis thaliana protein match is: Ribosomal protein L1p/L10e family (TAIR:AT2G42650.1); Has 1018 Blast hits t…
AT1G06390	x	x	x	x	x	x	protein_coding	GSK3/SHAGGY-like protein kinase 1	encodes a GSK3/shaggy-like protein kinase. Gene expression is induced by NaCl and ABA but not KCl, suggesting that this gene may be involved in response to osmotic stress. This protein can interact with the BZR1 protein involved in brassinosteroid-mediated signaling in a Y2H assay and promotes BZR1 phosphorylation in protoplasts.	GSK3/SHAGGY-like protein kinase 1 (GSK1); FUNCTIONS IN: kinase activity, glycogen synthase kinase 3 activity; INVOLVED IN: brassinosteroid mediated signaling pathway, protein amino acid phosphorylation, hyperosmotic salinity response, regulation of protein localization; LOCATED IN: cytosol, plasma membrane; EXPRESSED IN: 24 plant structures; EXPRESSED DURING: 13 growth stages; CONTAINS InterPro D…
AT1G06400	x	BnaA09g102760.1TZ.1	x	x	BnaC08g083560.1TZ.1	x	protein_coding	Ras-related small GTP-binding family protein	small GTP-binding protein (ara-2)	ARA-2; FUNCTIONS IN: GTP binding; INVOLVED IN: protein transport, small GTPase mediated signal transduction; LOCATED IN: plasma membrane; EXPRESSED IN: 22 plant structures; EXPRESSED DURING: 13 growth stages; CONTAINS InterPro DOMAIN/s: Ras GTPase (InterPro:IPR001806), Small GTP-binding protein (InterPro:IPR005225), Small GTPase (InterPro:IPR020851), Ras (InterPro:IPR013753), Ras small GTPase, Ra…
AT1G06410	BnaA10g005580.1TZ.1	x	BnaA08g047210.1TZ.1	BnaC05g005020.1TZ.1	x	BnaC08g003930.1TZ.1	protein_coding	trehalose-phosphatase/synthase 7	Encodes an enzyme putatively involved in trehalose biosynthesis. Though the protein has both trehalose-6-phosphate synthase (TPS)-like and trehalose-6-phosphate phosphatase (TPP)-like domains, neither activity has been detected in enzymatic assays nor has the protein been able to complement yeast TPS or TPP mutants.	trehalose-phosphatase/synthase 7 (TPS7); FUNCTIONS IN: transferase activity, transferring glycosyl groups, trehalose-phosphatase activity; INVOLVED IN: trehalose biosynthetic process, metabolic process; EXPRESSED IN: 27 plant structures; EXPRESSED DURING: 15 growth stages; CONTAINS InterPro DOMAIN/s: HAD-superfamily hydrolase, subfamily IIB (InterPro:IPR006379), Glycosyl transferase, family 20 (I…
AT1G06420	BnaA10g005590.1TZ.1	BnaA09g102750.1TZ.1	x	BnaC05g005030.1TZ.1	BnaC08g083550.1TZ.1	x	protein_coding	unknown protein; Has 1017 Blast hits to 654 proteins in 124 species: Archae - 0; Bacteria - 39; Metazoa - 232; Fungi - 69; Plants - 40; Viruses - 0; Other Eukaryotes - 637 (source: NCBI BLink).
AT1G06430	BnaA10g005600.1TZ.1	BnaA09g102730.1TZ.1	BnaA08g047200.1TZ.1	BnaC05g005040.1TZ.1	x	BnaC08g003940.1TZ.1	protein_coding	FTSH protease 8	encodes a FtsH protease that is localized to the chloroplast	FTSH protease 8 (FTSH8); FUNCTIONS IN: metallopeptidase activity, ATP-dependent peptidase activity, ATPase activity, zinc ion binding; INVOLVED IN: PSII associated light-harvesting complex II catabolic process; LOCATED IN: thylakoid, chloroplast thylakoid membrane, chloroplast, membrane, chloroplast envelope; EXPRESSED IN: 22 plant structures; EXPRESSED DURING: 14 growth stages; CONTAINS InterPro…
AT1G06440	BnaA10g005610.1TZ.1	x	x	BnaC05g005050.1TZ.1	x	x	protein_coding	Ubiquitin carboxyl-terminal hydrolase family protein	Ubiquitin carboxyl-terminal hydrolase family protein; LOCATED IN: mitochondrion; EXPRESSED IN: shoot apex, root; CONTAINS InterPro DOMAIN/s: RNA recognition domain, plant (InterPro:IPR021099); BEST Arabidopsis thaliana protein match is: Ubiquitin carboxyl-terminal hydrolase family protein (TAIR:AT4G33495.1); Has 412 Blast hits to 405 proteins in 17 species: Archae - 0; Bacteria - 0; Metazoa - 0; …
AT1G06450	x	BnaA09g102710.1TZ.1	x	x	BnaC08g083480.1TZ.1	x	protein_coding	Polynucleotidyl transferase, ribonuclease H-like superfamily protein	Polynucleotidyl transferase, ribonuclease H-like superfamily protein; FUNCTIONS IN: ribonuclease activity, nucleic acid binding; INVOLVED IN: RNA modification; LOCATED IN: nucleus; EXPRESSED IN: 24 plant structures; EXPRESSED DURING: 14 growth stages; CONTAINS InterPro DOMAIN/s: Ribonuclease CAF1 (InterPro:IPR006941), Polynucleotidyl transferase, ribonuclease H fold (InterPro:IPR012337); BEST Ara…
AT1G06460	BnaA10g005620.1TZ.1	x	BnaA08g047190.1TZ.1	BnaC05g005060.1TZ.1	x	BnaC08g003950.1TZ.1	protein_coding	alpha-crystallin domain 32.1	ACD32.1 encodes an alpha-crystallin domain containing protein with homology to small heat shock proteins.	alpha-crystallin domain 32.1 (ACD32.1); INVOLVED IN: response to heat; LOCATED IN: peroxisome; EXPRESSED IN: 23 plant structures; EXPRESSED DURING: 15 growth stages; CONTAINS InterPro DOMAIN/s: Heat shock protein Hsp20 (InterPro:IPR002068), HSP20-like chaperone (InterPro:IPR008978); BEST Arabidopsis thaliana protein match is: heat shock protein 17.6A (TAIR:AT5G12030.1); Has 3590 Blast hits to 359…
AT1G06470	BnaA10g005630.1TZ.1	x	BnaA08g047180.1TZ.1	BnaC05g005070.1TZ.1	x	BnaC08g003960.1TZ.1	protein_coding	Nucleotide/sugar transporter family protein	Nucleotide/sugar transporter family protein; CONTAINS InterPro DOMAIN/s: Protein of unknown function DUF6, transmembrane (InterPro:IPR000620), Protein of unknown function DUF250 (InterPro:IPR004853); BEST Arabidopsis thaliana protein match is: Nucleotide-sugar transporter family protein (TAIR:AT5G25400.1); Has 2283 Blast hits to 2278 proteins in 296 species: Archae - 6; Bacteria - 116; Metazoa - …
AT1G06475	BnaA10g005640.1TZ.1	x	x	BnaC05g005080.1TZ.1	x	x	protein_coding	unknown protein; Has 35333 Blast hits to 34131 proteins in 2444 species: Archae - 798; Bacteria - 22429; Metazoa - 974; Fungi - 991; Plants - 531; Viruses - 0; Other Eukaryotes - 9610 (source: NCBI BLink).
AT1G06490	BnaA10g005650.1TZ.1	BnaA09g102700.1TZ.1	x	BnaC05g005090.1TZ.1	BnaC08g083470.1TZ.1	x	protein_coding	glucan synthase-like 7	Encodes Callose Synthase 7 (CalS7), a phloem-specific callose synthase responsible for callose deposition in developing sieve elements during phloem formation and in mature phloem induced by wounding.	glucan synthase-like 7 (GSL07); FUNCTIONS IN: transferase activity, transferring glycosyl groups, 1,3-beta-glucan synthase activity; INVOLVED IN: 1,3-beta-glucan biosynthetic process; LOCATED IN: 1,3-beta-glucan synthase complex, membrane; EXPRESSED IN: 20 plant structures; EXPRESSED DURING: 13 growth stages; CONTAINS InterPro DOMAIN/s: Glycosyl transferase, family 48 (InterPro:IPR003440); BEST A…
AT1G06500	x	BnaA09g102690.1TZ.1	x	x	BnaC08g083460.1TZ.1	x	protein_coding	unknown protein; Has 25 Blast hits to 25 proteins in 10 species: Archae - 0; Bacteria - 0; Metazoa - 0; Fungi - 0; Plants - 25; Viruses - 0; Other Eukaryotes - 0 (source: NCBI BLink).
AT1G06510	BnaA10g005670.1TZ.1	x	x	BnaC05g005100.1TZ.1	x	x	protein_coding	unknown protein; FUNCTIONS IN: molecular function unknown; INVOLVED IN: biological process unknown; LOCATED IN: chloroplast; EXPRESSED IN: 21 plant structures; EXPRESSED DURING: 13 growth stages; Has 376 Blast hits to 369 proteins in 152 species: Archae - 5; Bacteria - 113; Metazoa - 105; Fungi - 46; Plants - 27; Viruses - 2; Other Eukaryotes - 78 (source: NCBI BLink).
AT1G06515	BnaA10g005660.1TZ.1	x	x	x	x	x	protein_coding	Protein of unknown function (DUF3317)	Protein of unknown function (DUF3317); FUNCTIONS IN: molecular function unknown; INVOLVED IN: biological process unknown; LOCATED IN: mitochondrion; BEST Arabidopsis thaliana protein match is: Protein of unknown function (DUF3317) (TAIR:AT2G30942.1); Has 64 Blast hits to 64 proteins in 18 species: Archae - 0; Bacteria - 0; Metazoa - 0; Fungi - 13; Plants - 51; Viruses - 0; Other Eukaryotes - 0 (s…
AT1G06520	BnaA10g005680.1TZ.1	x	x	BnaC05g005110.1TZ.1	x	x	protein_coding	glycerol-3-phosphate acyltransferase 1	sn-glycerol-3-phosphate 2-O-acyltransferase. Expressed in flower buds and siliques. Homozygous mutant plants are male sterile.	glycerol-3-phosphate acyltransferase 1 (GPAT1); CONTAINS InterPro DOMAIN/s: Phospholipid/glycerol acyltransferase (InterPro:IPR002123); BEST Arabidopsis thaliana protein match is: glycerol-3-phosphate acyltransferase 2 (TAIR:AT1G02390.1); Has 381 Blast hits to 368 proteins in 28 species: Archae - 0; Bacteria - 6; Metazoa - 8; Fungi - 0; Plants - 362; Viruses - 0; Other Eukaryotes - 5 (source: NCB…
AT1G06530	BnaA10g005750.1TZ.1	x	x	BnaC05g005140.1TZ.1	BnaC08g083450.1TZ.1	x	protein_coding	Tropomyosin-related	Encodes PEROXISOMAL AND MITOCHONDRIAL DIVISION FACTOR2. Involved in mitochondrial morphogenesis.	Tropomyosin-related; LOCATED IN: mitochondrion, plasma membrane, plastid; EXPRESSED IN: 25 plant structures; EXPRESSED DURING: 14 growth stages; BEST Arabidopsis thaliana protein match is: Tropomyosin-related (TAIR:AT3G58840.2); Has 146608 Blast hits to 68961 proteins in 3334 species: Archae - 2609; Bacteria - 25073; Metazoa - 65463; Fungi - 13367; Plants - 8726; Viruses - 553; Other Eukaryotes -…
AT1G06540	BnaA10g005760.1TZ.1	x	x	BnaC05g005150.1TZ.1	x	x	protein_coding	unknown protein; BEST Arabidopsis thaliana protein match is: unknown protein (TAIR:AT2G30930.1); Has 16 Blast hits to 16 proteins in 3 species: Archae - 0; Bacteria - 0; Metazoa - 0; Fungi - 0; Plants - 16; Viruses - 0; Other Eukaryotes - 0 (source: NCBI BLink).
AT1G06550	x	x	BnaA08g047120.1TZ.1	x	x	BnaC08g003980.1TZ.1	protein_coding	ATP-dependent caseinolytic (Clp) protease/crotonase family protein	ATP-dependent caseinolytic (Clp) protease/crotonase family protein; FUNCTIONS IN: 3-hydroxyisobutyryl-CoA hydrolase activity, catalytic activity; INVOLVED IN: response to karrikin, fatty acid beta-oxidation; LOCATED IN: cellular component unknown; EXPRESSED IN: 23 plant structures; EXPRESSED DURING: 13 growth stages; CONTAINS InterPro DOMAIN/s: Crotonase, core (InterPro:IPR001753); BEST Arabidops…
AT1G06560	BnaA10g005770.1TZ.1	x	BnaA08g047110.1TZ.1	BnaC05g005160.1TZ.1	x	BnaC08g003990.1TZ.1	protein_coding	NOL1/NOP2/sun family protein	NOL1/NOP2/sun family protein; FUNCTIONS IN: methyltransferase activity, RNA binding; INVOLVED IN: biological process unknown; LOCATED IN: cellular component unknown; EXPRESSED IN: 23 plant structures; EXPRESSED DURING: 13 growth stages; CONTAINS InterPro DOMAIN/s: Bacterial Fmu (Sun)/eukaryotic nucleolar NOL1/Nop2p (InterPro:IPR001678), Pseudouridine synthase/archaeosine transglycosylase-like (In…
AT1G06570	BnaA10g005780.1TZ.1	BnaA09g102670.1TZ.1	x	BnaC05g005170.1TZ.1	BnaC08g083440.1TZ.1	x	protein_coding	phytoene desaturation 1	Mutation of the PDS1 locus disrupts the activity of p-hydroxyphenylpyruvate dioxygenase (HPPDase), the first committed step in the synthesis of both plastoquinone and tocopherols in plants.	phytoene desaturation 1 (PDS1); CONTAINS InterPro DOMAIN/s: 4-hydroxyphenylpyruvate dioxygenase (InterPro:IPR005956), Glyoxalase/bleomycin resistance protein/dioxygenase (InterPro:IPR004360); Has 2414 Blast hits to 2412 proteins in 817 species: Archae - 3; Bacteria - 1671; Metazoa - 206; Fungi - 158; Plants - 88; Viruses - 0; Other Eukaryotes - 288 (source: NCBI BLink).
AT1G06580	x	x	x	x	BnaC08g083430.1TZ.1	x	protein_coding	Pentatricopeptide repeat (PPR) superfamily protein	Pentatricopeptide repeat (PPR) superfamily protein; CONTAINS InterPro DOMAIN/s: Pentatricopeptide repeat (InterPro:IPR002885); BEST Arabidopsis thaliana protein match is: Pentatricopeptide repeat (PPR) superfamily protein (TAIR:AT1G64580.1); Has 57463 Blast hits to 14556 proteins in 285 species: Archae - 4; Bacteria - 52; Metazoa - 759; Fungi - 693; Plants - 54152; Viruses - 0; Other Eukaryotes -…
AT1G06590	BnaA10g005790.1TZ.1	BnaA09g102660.1TZ.1	x	BnaC05g005180.1TZ.1	BnaC08g083420.1TZ.1	x	protein_coding	unknown protein; Has 380 Blast hits to 268 proteins in 109 species: Archae - 0; Bacteria - 0; Metazoa - 245; Fungi - 73; Plants - 49; Viruses - 0; Other Eukaryotes - 13 (source: NCBI BLink).
AT1G06620	BnaA10g005800.1TZ.1	BnaA09g102650.1TZ.1	x	BnaC05g005190.1TZ.1	BnaC08g083410.1TZ.1	x	protein_coding	2-oxoglutarate (2OG) and Fe(II)-dependent oxygenase superfamily protein	encodes a protein whose sequence is similar to a 2-oxoglutarate-dependent dioxygenase	2-oxoglutarate (2OG) and Fe(II)-dependent oxygenase superfamily protein; CONTAINS InterPro DOMAIN/s: Oxoglutarate/iron-dependent oxygenase (InterPro:IPR005123); BEST Arabidopsis thaliana protein match is: 2-oxoglutarate (2OG) and Fe(II)-dependent oxygenase superfamily protein (TAIR:AT3G61400.1); Has 8339 Blast hits to 8299 proteins in 1003 species: Archae - 0; Bacteria - 1128; Metazoa - 122; Fung…
AT1G06630	x	x	x	x	x	x	protein_coding	F-box/RNI-like superfamily protein	F-box/RNI-like superfamily protein; CONTAINS InterPro DOMAIN/s: F-box domain, cyclin-like (InterPro:IPR001810), F-box domain, Skp2-like (InterPro:IPR022364); BEST Arabidopsis thaliana protein match is: F-box family protein (TAIR:AT3G60040.1); Has 1823 Blast hits to 1784 proteins in 27 species: Archae - 2; Bacteria - 0; Metazoa - 0; Fungi - 0; Plants - 1819; Viruses - 0; Other Eukaryotes - 2 (sour…
AT1G06640	x	x	x	x	x	x	protein_coding	2-oxoglutarate (2OG) and Fe(II)-dependent oxygenase superfamily protein	encodes a protein whose sequence is similar to a 2-oxoglutarate-dependent dioxygenase	2-oxoglutarate (2OG) and Fe(II)-dependent oxygenase superfamily protein; CONTAINS InterPro DOMAIN/s: Oxoglutarate/iron-dependent oxygenase (InterPro:IPR005123); BEST Arabidopsis thaliana protein match is: 2-oxoglutarate (2OG) and Fe(II)-dependent oxygenase superfamily protein (TAIR:AT1G06650.2); Has 8123 Blast hits to 8085 proteins in 990 species: Archae - 0; Bacteria - 1087; Metazoa - 116; Fungi…
AT1G06645	BnaA10g005810.1TZ.1	BnaA09g102640.1TZ.1	x	BnaC05g005200.1TZ.1	BnaC08g083390.1TZ.1	x	protein_coding	2-oxoglutarate (2OG) and Fe(II)-dependent oxygenase superfamily protein	2-oxoglutarate (2OG) and Fe(II)-dependent oxygenase superfamily protein; FUNCTIONS IN: oxidoreductase activity; INVOLVED IN: biological process unknown; LOCATED IN: cellular component unknown; CONTAINS InterPro DOMAIN/s: Oxoglutarate/iron-dependent oxygenase (InterPro:IPR005123); BEST Arabidopsis thaliana protein match is: 2-oxoglutarate (2OG) and Fe(II)-dependent oxygenase superfamily protein (T…
AT1G06650	x	BnaA09g102630.1TZ.1	x	BnaC05g005220.1TZ.1	x	x	protein_coding	2-oxoglutarate (2OG) and Fe(II)-dependent oxygenase superfamily protein	encodes a protein whose sequence is similar to 2-oxoglutarate-dependent dioxygenase	2-oxoglutarate (2OG) and Fe(II)-dependent oxygenase superfamily protein; CONTAINS InterPro DOMAIN/s: Oxoglutarate/iron-dependent oxygenase (InterPro:IPR005123); BEST Arabidopsis thaliana protein match is: 2-oxoglutarate (2OG) and Fe(II)-dependent oxygenase superfamily protein (TAIR:AT1G06640.1); Has 7290 Blast hits to 7263 proteins in 928 species: Archae - 0; Bacteria - 977; Metazoa - 84; Fungi -…
AT1G06660	BnaA10g005820.1TZ.1	x	BnaA08g047100.1TZ.1	BnaC05g005230.1TZ.1	x	BnaC08g004000.1TZ.1	protein_coding	Encodes JASON. jason mutant produces diploid male gametes leading to triploid progeny. Diploid gametes in the jason mutant are generated by a defect in male meiosis II.	unknown protein; BEST Arabidopsis thaliana protein match is: unknown protein (TAIR:AT2G30820.2); Has 166 Blast hits to 144 proteins in 35 species: Archae - 0; Bacteria - 17; Metazoa - 13; Fungi - 20; Plants - 104; Viruses - 0; Other Eukaryotes - 12 (source: NCBI BLink).
AT1G06670	x	x	x	BnaC05g005240.1TZ.1	x	x	protein_coding	nuclear DEIH-boxhelicase	nuclear DEIH-box helicase (NIH) encoding a putative RNA and/or DNA helicase homologous to a group of nucleic acid helicases from the DEAD/H family with nuclear DEIH-box helicase (NIH) distinct N- and C-terminal regions that differ from animal DEIH proteins	nuclear DEIH-boxhelicase (NIH); CONTAINS InterPro DOMAIN/s: Helicase-associated domain (InterPro:IPR007502), DNA/RNA helicase, DEAD/DEAH box type, N-terminal (InterPro:IPR011545), Ankyrin repeat-containing domain (InterPro:IPR020683), DEAD-like helicase, N-terminal (InterPro:IPR014001), DNA/RNA helicase, C-terminal (InterPro:IPR001650), Single-stranded nucleic acid binding R3H (InterPro:IPR001374…
AT1G06680	BnaA10g005830.1TZ.1	BnaA09g102620.1TZ.1	BnaA08g047090.1TZ.1	BnaC05g005250.1TZ.1	BnaC08g083380.1TZ.1	BnaC08g004010.1TZ.1	protein_coding	photosystem II subunit P-1	Encodes a 23 kD extrinsic protein that is part of photosystem II and participates in the regulation of oxygen evolution. Phosphorylation of this protein is dependent on calcium. In plsp1-1 mutant plastids, the nonmature form of the protein localizes in the stroma.	photosystem II subunit P-1 (PSBP-1); FUNCTIONS IN: poly(U) RNA binding; INVOLVED IN: photosynthesis, light reaction, defense response to bacterium, response to light intensity; LOCATED IN: in 12 components; EXPRESSED IN: 27 plant structures; EXPRESSED DURING: 15 growth stages; CONTAINS InterPro DOMAIN/s: Photosystem II oxygen evolving complex protein PsbP (InterPro:IPR002683), Mog1/PsbP/DUF1795, …
AT1G06690	x	x	BnaA08g047080.1TZ.1	x	x	BnaC08g004020.1TZ.1	protein_coding	NAD(P)-linked oxidoreductase superfamily protein	NAD(P)-linked oxidoreductase superfamily protein; FUNCTIONS IN: oxidoreductase activity, aldo-keto reductase activity; INVOLVED IN: oxidation reduction; LOCATED IN: chloroplast thylakoid membrane, chloroplast, plastoglobule, chloroplast envelope; EXPRESSED IN: 22 plant structures; EXPRESSED DURING: 14 growth stages; CONTAINS InterPro DOMAIN/s: Aldo/keto reductase (InterPro:IPR001395), Aldo/keto r…
AT1G06700	BnaA10g005840.1TZ.1	BnaA09g102610.1TZ.1	x	BnaC05g005260.1TZ.1	BnaC08g083370.1TZ.1	x	protein_coding	Protein kinase superfamily protein	Protein kinase superfamily protein; FUNCTIONS IN: protein tyrosine kinase activity, protein kinase activity, kinase activity, ATP binding; INVOLVED IN: protein amino acid phosphorylation; LOCATED IN: plasma membrane; EXPRESSED IN: 25 plant structures; EXPRESSED DURING: 15 growth stages; CONTAINS InterPro DOMAIN/s: Protein kinase, ATP binding site (InterPro:IPR017441), Protein kinase, catalytic do…
AT1G06710	BnaA10g005850.1TZ.1	x	x	BnaC05g005280.1TZ.1	x	x	protein_coding	Tetratricopeptide repeat (TPR)-like superfamily protein	Tetratricopeptide repeat (TPR)-like superfamily protein; LOCATED IN: mitochondrion; EXPRESSED IN: 12 plant structures; EXPRESSED DURING: 7 growth stages; CONTAINS InterPro DOMAIN/s: Pentatricopeptide repeat (InterPro:IPR002885); BEST Arabidopsis thaliana protein match is: Tetratricopeptide repeat (TPR)-like superfamily protein (TAIR:AT3G06920.1); Has 67223 Blast hits to 14860 proteins in 308 spec…
AT1G06720	BnaA10g005860.1TZ.1	BnaA09g102590.1TZ.1	x	BnaC05g005290.1TZ.1	BnaC08g083360.1TZ.1	x	protein_coding	P-loop containing nucleoside triphosphate hydrolases superfamily protein	P-loop containing nucleoside triphosphate hydrolases superfamily protein; FUNCTIONS IN: GTP binding, GTPase activity; INVOLVED IN: ribosome biogenesis; LOCATED IN: nucleus; EXPRESSED IN: 21 plant structures; EXPRESSED DURING: 13 growth stages; CONTAINS InterPro DOMAIN/s: AARP2CN (InterPro:IPR012948), Protein synthesis factor, GTP-binding (InterPro:IPR000795), Protein of unknown function DUF663 (I…
AT1G06730	BnaA10g005870.1TZ.1	x	x	BnaC05g005300.1TZ.1	x	x	protein_coding	pfkB-like carbohydrate kinase family protein	pfkB-like carbohydrate kinase family protein; FUNCTIONS IN: kinase activity; INVOLVED IN: D-ribose catabolic process; LOCATED IN: nucleus, cytoplasm; EXPRESSED IN: 22 plant structures; EXPRESSED DURING: 13 growth stages; CONTAINS InterPro DOMAIN/s: Carbohydrate/purine kinase (InterPro:IPR011611); BEST Arabidopsis thaliana protein match is: pfkB-like carbohydrate kinase family protein (TAIR:AT3G59…
AT1G06750	x	BnaA09g102570.1TZ.1	x	x	BnaC08g083340.1TZ.1	x	protein_coding	P-loop containing nucleoside triphosphate hydrolases superfamily protein	P-loop containing nucleoside triphosphate hydrolases superfamily protein; FUNCTIONS IN: ATP binding; INVOLVED IN: cell killing; EXPRESSED IN: male gametophyte, flower, pollen tube; EXPRESSED DURING: L mature pollen stage, M germinated pollen stage, 4 anthesis; CONTAINS InterPro DOMAIN/s: Zeta toxin (InterPro:IPR010488); BEST Arabidopsis thaliana protein match is: P-loop containing nucleoside trip…
AT1G06760	BnaA10g005880.1TZ.1	x	x	BnaC05g005310.1TZ.1	x	x	protein_coding	winged-helix DNA-binding transcription factor family protein	winged-helix DNA-binding transcription factor family protein; FUNCTIONS IN: DNA binding; INVOLVED IN: nucleosome assembly; LOCATED IN: nucleus, nucleosome; EXPRESSED IN: 23 plant structures; EXPRESSED DURING: 13 growth stages; CONTAINS InterPro DOMAIN/s: Winged helix-turn-helix transcription repressor DNA-binding (InterPro:IPR011991), Histone H5 (InterPro:IPR005819), Histone H1/H5 (InterPro:IPR00…
AT1G06770	BnaA10g005890.1TZ.1	x	x	x	x	x	protein_coding	DREB2A-interacting protein 1	Encodes a C3HC4 RING-domain-containing ubiquitin E3 ligase capable of interacting with DREB2A. The DRIP1-GFP fusion protein is nuclear-localized. DRIP1 seems to be involved in regulating stress-related transcriptional changes and drought tolerance.	DREB2A-interacting protein 1 (DRIP1); CONTAINS InterPro DOMAIN/s: Zinc finger, RING-type, conserved site (InterPro:IPR017907), Zinc finger, RING-type (InterPro:IPR001841), Zinc finger, C3HC4 RING-type (InterPro:IPR018957); BEST Arabidopsis thaliana protein match is: DREB2A-interacting protein 2 (TAIR:AT2G30580.1); Has 2055 Blast hits to 2008 proteins in 210 species: Archae - 0; Bacteria - 27; Met…
AT1G06780	BnaA10g005990.1TZ.1	BnaA09g102560.1TZ.1	x	BnaC05g005340.1TZ.1	BnaC08g083330.1TZ.1	x	protein_coding	galacturonosyltransferase 6	Encodes a protein with putative galacturonosyltransferase activity.	galacturonosyltransferase 6 (GAUT6); FUNCTIONS IN: polygalacturonate 4-alpha-galacturonosyltransferase activity, transferase activity, transferring glycosyl groups; INVOLVED IN: carbohydrate biosynthetic process; LOCATED IN: endomembrane system; EXPRESSED IN: 24 plant structures; EXPRESSED DURING: 15 growth stages; CONTAINS InterPro DOMAIN/s: Glycosyl transferase, family 8 (InterPro:IPR002495); B…
AT1G06790	x	BnaA09g102550.1TZ.1	BnaA08g047070.1TZ.1	x	BnaC08g083320.1TZ.1	BnaC08g004030.1TZ.1	protein_coding	RNA polymerase Rpb7 N-terminal domain-containing protein	RNA polymerase Rpb7 N-terminal domain-containing protein; FUNCTIONS IN: DNA-directed RNA polymerase activity; INVOLVED IN: transcription; LOCATED IN: cellular component unknown; EXPRESSED IN: 22 plant structures; EXPRESSED DURING: 13 growth stages; CONTAINS InterPro DOMAIN/s: RNA polymerase Rpb7, N-terminal (InterPro:IPR005576), RNA polymerase III, subunit Rpc25 (InterPro:IPR013238); Has 892 Blas…
AT1G06800	BnaA10g006010.1TZ.1	x	x	BnaC05g005360.1TZ.1	x	x	protein_coding	alpha/beta-Hydrolases superfamily protein	Encodes a lipase that hydrolyzes phosphatidylcholine, glycolipids as well as triacylglycerols.	alpha/beta-Hydrolases superfamily protein; FUNCTIONS IN: galactolipase activity, triglyceride lipase activity, phospholipase A1 activity; INVOLVED IN: lipid metabolic process; LOCATED IN: chloroplast; EXPRESSED IN: 8 plant structures; EXPRESSED DURING: 4 anthesis, C globular stage, petal differentiation and expansion stage; CONTAINS InterPro DOMAIN/s: Lipase, class 3 (InterPro:IPR002921); BEST Ar…
AT1G06810	x	x	x	x	x	x	protein_coding	unknown protein; BEST Arabidopsis thaliana protein match is: unknown protein (TAIR:AT1G05400.2); Has 30201 Blast hits to 17322 proteins in 780 species: Archae - 12; Bacteria - 1396; Metazoa - 17338; Fungi - 3422; Plants - 5037; Viruses - 0; Other Eukaryotes - 2996 (source: NCBI BLink).
AT1G06820	x	BnaA09g102540.1TZ.1	x	x	BnaC08g083310.1TZ.1	x	protein_coding	carotenoid isomerase	Encodes carotenoid isomerase. Catalyzes the isomerization of poly-cis-carotenoids to all-trans-carotenoids. Together with PDS and ZDS, CRTiso is required to complete the synthesis of lycopene from phytoene.	carotenoid isomerase (CRTISO); CONTAINS InterPro DOMAIN/s: Fumarate reductase/succinate dehydrogenase flavoprotein, N-terminal (InterPro:IPR003953), Carotene isomerase (InterPro:IPR014101); BEST Arabidopsis thaliana protein match is: FAD/NAD(P)-binding oxidoreductase family protein (TAIR:AT1G57770.1); Has 6522 Blast hits to 6439 proteins in 939 species: Archae - 207; Bacteria - 2788; Metazoa - 15…
AT1G06830	BnaA10g006020.1TZ.1	BnaA09g102530.1TZ.1	x	BnaC05g005370.1TZ.1	BnaC08g083300.1TZ.1	x	protein_coding	Glutaredoxin family protein	Glutaredoxin family protein; FUNCTIONS IN: electron carrier activity, protein disulfide oxidoreductase activity; INVOLVED IN: cell redox homeostasis; LOCATED IN: endomembrane system; EXPRESSED IN: 19 plant structures; EXPRESSED DURING: 9 growth stages; CONTAINS InterPro DOMAIN/s: Glutaredoxin-like, plant II (InterPro:IPR011905), Thioredoxin fold (InterPro:IPR012335), Glutaredoxin (InterPro:IPR002…
AT1G06840	BnaA10g006030.1TZ.1	x	x	BnaC05g005380.1TZ.1	x	x	protein_coding	Leucine-rich repeat protein kinase family protein	Leucine-rich repeat protein kinase family protein; FUNCTIONS IN: protein serine/threonine kinase activity, protein kinase activity, ATP binding; INVOLVED IN: transmembrane receptor protein tyrosine kinase signaling pathway, protein amino acid phosphorylation; LOCATED IN: plasma membrane, membrane; EXPRESSED IN: 20 plant structures; EXPRESSED DURING: 9 growth stages; CONTAINS InterPro DOMAIN/s: Pr…
AT1G06850	BnaA10g006040.1TZ.1	BnaA09g102520.1TZ.1	BnaA08g047060.1TZ.1	BnaC05g005390.1TZ.1	BnaC08g083290.1TZ.1	BnaC08g004040.1TZ.1	protein_coding	basic leucine-zipper 52	basic leucine-zipper 52 (bZIP52); FUNCTIONS IN: DNA binding, sequence-specific DNA binding transcription factor activity; INVOLVED IN: regulation of transcription, DNA-dependent; EXPRESSED IN: 23 plant structures; EXPRESSED DURING: 15 growth stages; CONTAINS InterPro DOMAIN/s: Basic-leucine zipper (bZIP) transcription factor (InterPro:IPR004827), bZIP transcription factor, bZIP-1 (InterPro:IPR011…
AT1G06870	BnaA10g006050.1TZ.1	BnaA09g102510.1TZ.1	x	BnaC05g005400.1TZ.1	BnaC08g083280.1TZ.1	x	protein_coding	Peptidase S24/S26A/S26B/S26C family protein	Peptidase S24/S26A/S26B/S26C family protein; FUNCTIONS IN: serine-type peptidase activity, peptidase activity; INVOLVED IN: proteolysis; LOCATED IN: integral to membrane, membrane; EXPRESSED IN: male gametophyte, pollen tube; EXPRESSED DURING: L mature pollen stage; CONTAINS InterPro DOMAIN/s: Peptidase S24/S26A/S26B/S26C, beta-ribbon domain (InterPro:IPR011056), Peptidase S24/S26A/S26B/S26C (Int…
AT1G06890	BnaA10g006060.1TZ.1	BnaA09g102500.1TZ.1	BnaA08g047050.1TZ.1	BnaC05g005410.1TZ.1	BnaC08g083270.1TZ.1	BnaC08g004050.1TZ.1	protein_coding	nodulin MtN21 /EamA-like transporter family protein	Nucleotide/sugar transporter family protein	nodulin MtN21 /EamA-like transporter family protein; CONTAINS InterPro DOMAIN/s: Protein of unknown function DUF250 (InterPro:IPR004853); BEST Arabidopsis thaliana protein match is: Nucleotide/sugar transporter family protein (TAIR:AT2G30460.2); Has 2654 Blast hits to 2649 proteins in 293 species: Archae - 2; Bacteria - 105; Metazoa - 662; Fungi - 435; Plants - 1177; Viruses - 0; Other Eukaryotes…
AT1G06900	BnaA10g006070.1TZ.1	BnaA09g102490.1TZ.1	BnaA08g047040.1TZ.1	BnaC05g005420.1TZ.1	BnaC08g083260.1TZ.1	BnaC08g004070.1TZ.1	protein_coding	Insulinase (Peptidase family M16) family protein	Insulinase (Peptidase family M16) family protein; FUNCTIONS IN: metalloendopeptidase activity, catalytic activity, zinc ion binding, metal ion binding; INVOLVED IN: proteolysis; LOCATED IN: cellular component unknown; EXPRESSED IN: 23 plant structures; EXPRESSED DURING: 13 growth stages; CONTAINS InterPro DOMAIN/s: Peptidase M16, zinc-binding site (InterPro:IPR001431), Peptidase M16, C-terminal (…
AT1G06910	BnaA10g006080.1TZ.1	BnaA09g102480.1TZ.1	x	x	BnaC08g083250.1TZ.1	x	protein_coding	TRF-like 7	Arabidopsis thaliana myb family transcription factor (At1g06910)	TRF-like 7 (TRFL7); FUNCTIONS IN: DNA binding, sequence-specific DNA binding transcription factor activity; INVOLVED IN: response to jasmonic acid stimulus, response to salicylic acid stimulus; EXPRESSED IN: cultured cell; CONTAINS InterPro DOMAIN/s: SANT, DNA-binding (InterPro:IPR001005), Homeodomain-like (InterPro:IPR009057), Myb, DNA-binding (InterPro:IPR014778), HTH transcriptional regulator,…
AT1G06920	x	BnaA09g102470.1TZ.1	x	x	BnaC08g083240.1TZ.1	x	protein_coding	ovate family protein 4	Encodes OFP4, a member of the plant specific ovate family proteins. Members of this family have been shown to bind to KNOX and BELL- like TALE class homeodomain proteins. OFP4 interacts with KNAT7 to regulate secondary cell wall formation.	ovate family protein 4 (OFP4); CONTAINS InterPro DOMAIN/s: Protein of unknown function DUF623 (InterPro:IPR006458); BEST Arabidopsis thaliana protein match is: ovate family protein 2 (TAIR:AT2G30400.1); Has 524 Blast hits to 514 proteins in 51 species: Archae - 0; Bacteria - 6; Metazoa - 52; Fungi - 2; Plants - 429; Viruses - 0; Other Eukaryotes - 35 (source: NCBI BLink).
AT1G06923	x	BnaA09g102460.1TZ.1	x	x	BnaC08g083230.1TZ.1	x	protein_coding	BEST Arabidopsis thaliana protein match is: ovate family protein 17 (TAIR:AT2G30395.1); Has 35333 Blast hits to 34131 proteins in 2444 species: Archae - 798; Bacteria - 22429; Metazoa - 974; Fungi - 991; Plants - 531; Viruses - 0; Other Eukaryotes - 9610 (source: NCBI BLink).
AT1G06925	x	x	x	x	x	x	protein_coding	FUNCTIONS IN: molecular function unknown; INVOLVED IN: biological process unknown; LOCATED IN: endomembrane system; BEST Arabidopsis thaliana protein match is: Putative endonuclease or glycosyl hydrolase (TAIR:AT4G20480.1); Has 152 Blast hits to 136 proteins in 9 species: Archae - 0; Bacteria - 0; Metazoa - 0; Fungi - 0; Plants - 152; Viruses - 0; Other Eukaryotes - 0 (source: NCBI BLink).
AT1G06930	BnaA10g006090.1TZ.1	BnaA09g102450.1TZ.1	x	BnaC05g005440.1TZ.1	BnaC08g083220.1TZ.1	x	protein_coding	unknown protein; Has 4478 Blast hits to 355 proteins in 82 species: Archae - 0; Bacteria - 29; Metazoa - 379; Fungi - 125; Plants - 120; Viruses - 25; Other Eukaryotes - 3800 (source: NCBI BLink).
AT1G06950	BnaA10g006110.1TZ.1	x	BnaA08g047030.1TZ.1	BnaC05g005450.1TZ.1	x	BnaC08g004080.1TZ.1	protein_coding	translocon at the inner envelope membrane of chloroplasts 110	Encodes a protein thought to be a part of the translocon at the chloroplast inner envelope. Involved in protein import into the chloroplast and chloroplast biogenesis. C-terminal half of Tic110 functions as scaffolds for protein-protein interactions.	translocon at the inner envelope membrane of chloroplasts 110 (TIC110); INVOLVED IN: protein import into chloroplast stroma, chloroplast organization; LOCATED IN: chloroplast, membrane, chloroplast envelope, Tic complex; EXPRESSED IN: 23 plant structures; EXPRESSED DURING: 14 growth stages; Has 131 Blast hits to 118 proteins in 52 species: Archae - 4; Bacteria - 6; Metazoa - 16; Fungi - 9; Plants…
AT1G06960	x	x	x	x	x	x	protein_coding	RNA-binding (RRM/RBD/RNP motifs) family protein	RNA-binding (RRM/RBD/RNP motifs) family protein; FUNCTIONS IN: RNA binding, nucleotide binding, nucleic acid binding; EXPRESSED IN: 20 plant structures; EXPRESSED DURING: 12 growth stages; CONTAINS InterPro DOMAIN/s: RNA recognition motif, RNP-1 (InterPro:IPR000504), Nucleotide-binding, alpha-beta plait (InterPro:IPR012677); BEST Arabidopsis thaliana protein match is: U2 small nuclear ribonucleop…
AT1G06970	x	BnaA09g102430.1TZ.1	BnaA08g047020.1TZ.1	x	BnaC08g083210.1TZ.1	BnaC08g004090.1TZ.1	protein_coding	cation/hydrogen exchanger 14	member of Putative Na+/H+ antiporter family	cation/hydrogen exchanger 14 (CHX14); FUNCTIONS IN: monovalent cation:hydrogen antiporter activity, sodium:hydrogen antiporter activity; INVOLVED IN: cation transport; LOCATED IN: integral to membrane; EXPRESSED IN: 6 plant structures; EXPRESSED DURING: L mature pollen stage, M germinated pollen stage, 4 anthesis; CONTAINS InterPro DOMAIN/s: Cation/H+ exchanger (InterPro:IPR006153); BEST Arabidop…
AT1G06980	BnaA10g006140.1TZ.1	BnaA09g102420.1TZ.1	BnaA08g047010.1TZ.1	BnaC05g005460.1TZ.1	BnaC08g083200.1TZ.1	BnaC08g004120.1TZ.1	protein_coding	unknown protein; FUNCTIONS IN: molecular function unknown; INVOLVED IN: biological process unknown; LOCATED IN: endomembrane system; EXPRESSED IN: sepal, male gametophyte, carpel; EXPRESSED DURING: 4 anthesis; BEST Arabidopsis thaliana protein match is: unknown protein (TAIR:AT2G30230.1); Has 159 Blast hits to 159 proteins in 13 species: Archae - 0; Bacteria - 0; Metazoa - 0; Fungi - 0; Plants - …
AT1G06990	x	BnaA09g102410.1TZ.1	x	x	BnaC08g083190.1TZ.1	x	protein_coding	GDSL-like Lipase/Acylhydrolase superfamily protein	GDSL-like Lipase/Acylhydrolase superfamily protein; FUNCTIONS IN: hydrolase activity, acting on ester bonds, carboxylesterase activity; INVOLVED IN: lipid metabolic process; LOCATED IN: endomembrane system; EXPRESSED IN: petal, leaf whorl, sepal, flower; EXPRESSED DURING: 4 anthesis, petal differentiation and expansion stage; CONTAINS InterPro DOMAIN/s: Lipase, GDSL (InterPro:IPR001087); BEST Ara…
AT1G07000	BnaA10g006190.1TZ.1	x	x	BnaC05g005490.1TZ.1	x	x	protein_coding	exocyst subunit exo70 family protein B2	A member of EXO70 gene family, putative exocyst subunits, conserved in land plants. Arabidopsis thaliana contains 23 putative EXO70 genes, which can be classified into eight clusters on the phylogenetic tree.	exocyst subunit exo70 family protein B2 (EXO70B2); INVOLVED IN: exocytosis, vesicle docking involved in exocytosis; LOCATED IN: cytosol, nucleus, plasma membrane, exocyst; EXPRESSED IN: 19 plant structures; EXPRESSED DURING: 12 growth stages; CONTAINS InterPro DOMAIN/s: Exo70 exocyst complex subunit (InterPro:IPR004140); BEST Arabidopsis thaliana protein match is: exocyst subunit exo70 family pro…
AT1G07010	BnaA10g006200.1TZ.1	x	x	BnaC05g005500.1TZ.1	x	BnaC08g004140.1TZ.1	protein_coding	Calcineurin-like metallo-phosphoesterase superfamily protein	Calcineurin-like metallo-phosphoesterase superfamily protein; FUNCTIONS IN: hydrolase activity, protein serine/threonine phosphatase activity; INVOLVED IN: biological process unknown; LOCATED IN: peroxisome; EXPRESSED IN: 21 plant structures; EXPRESSED DURING: 13 growth stages; CONTAINS InterPro DOMAIN/s: Metallophosphoesterase (InterPro:IPR004843); BEST Arabidopsis thaliana protein match is: Cal…
AT1G07020	x	x	x	x	x	BnaC08g004150.1TZ.1	protein_coding	unknown protein; Has 39 Blast hits to 39 proteins in 17 species: Archae - 0; Bacteria - 0; Metazoa - 6; Fungi - 3; Plants - 28; Viruses - 0; Other Eukaryotes - 2 (source: NCBI BLink).
AT1G07025	x	x	x	x	x	x	protein_coding	Mitochondrial substrate carrier family protein	Mitochondrial substrate carrier family protein; FUNCTIONS IN: binding; INVOLVED IN: transport, mitochondrial transport, transmembrane transport; LOCATED IN: mitochondrial inner membrane, membrane; CONTAINS InterPro DOMAIN/s: Mitochondrial substrate carrier (InterPro:IPR001993), Mitochondrial substrate/solute carrier (InterPro:IPR018108); BEST Arabidopsis thaliana protein match is: Mitochondrial s…
AT1G07030	BnaA10g006210.1TZ.1	x	x	BnaC05g005510.1TZ.1	x	x	protein_coding	Mitochondrial substrate carrier family protein	Mitochondrial substrate carrier family protein; FUNCTIONS IN: binding; INVOLVED IN: transport, mitochondrial transport, transmembrane transport; LOCATED IN: mitochondrial inner membrane, membrane; EXPRESSED IN: 20 plant structures; EXPRESSED DURING: 15 growth stages; CONTAINS InterPro DOMAIN/s: Mitochondrial carrier protein (InterPro:IPR002067), Mitochondrial substrate carrier (InterPro:IPR001993…
AT1G07040	BnaA10g006240.1TZ.1	x	x	BnaC05g005520.1TZ.1	x	x	protein_coding	unknown protein; INVOLVED IN: biological process unknown; LOCATED IN: chloroplast; EXPRESSED IN: 24 plant structures; EXPRESSED DURING: 14 growth stages; BEST Arabidopsis thaliana protein match is: unknown protein (TAIR:AT1G27030.1); Has 540 Blast hits to 538 proteins in 187 species: Archae - 0; Bacteria - 333; Metazoa - 0; Fungi - 0; Plants - 67; Viruses - 0; Other Eukaryotes - 140 (source: NCBI…
AT1G07050	BnaA10g006250.1TZ.1	x	BnaA08g047000.1TZ.1	BnaC05g005530.1TZ.1	x	BnaC08g004160.1TZ.1	protein_coding	CCT motif family protein	CCT motif family protein; CONTAINS InterPro DOMAIN/s: CCT domain (InterPro:IPR010402); BEST Arabidopsis thaliana protein match is: CCT motif family protein (TAIR:AT4G25990.1); Has 1772 Blast hits to 1772 proteins in 105 species: Archae - 0; Bacteria - 0; Metazoa - 1; Fungi - 2; Plants - 1711; Viruses - 0; Other Eukaryotes - 58 (source: NCBI BLink).
AT1G07060	BnaA10g006260.1TZ.1	x	x	BnaC05g005540.1TZ.1	x	x	protein_coding	unknown protein; Has 30 Blast hits to 30 proteins in 10 species: Archae - 0; Bacteria - 0; Metazoa - 0; Fungi - 0; Plants - 30; Viruses - 0; Other Eukaryotes - 0 (source: NCBI BLink).
AT1G07070	x	x	x	x	x	x	protein_coding	Ribosomal protein L35Ae family protein	Ribosomal protein L35Ae family protein; FUNCTIONS IN: structural constituent of ribosome; INVOLVED IN: translation, ribosome biogenesis; LOCATED IN: ribosome, cytosolic large ribosomal subunit; EXPRESSED IN: 22 plant structures; EXPRESSED DURING: 13 growth stages; CONTAINS InterPro DOMAIN/s: Ribosomal protein L35Ae (InterPro:IPR001780), Ribosomal protein L35Ae, conserved site (InterPro:IPR018266)…
AT1G07080	BnaA10g006270.1TZ.1	BnaA09g102400.1TZ.1	BnaA08g046990.1TZ.1	BnaC05g005550.1TZ.1	BnaC08g083180.1TZ.1	BnaC08g004170.1TZ.1	protein_coding	Thioredoxin superfamily protein	Thioredoxin superfamily protein; FUNCTIONS IN: catalytic activity; INVOLVED IN: biological process unknown; LOCATED IN: vacuole; EXPRESSED IN: 23 plant structures; EXPRESSED DURING: 15 growth stages; CONTAINS InterPro DOMAIN/s: Gamma interferon inducible lysosomal thiol reductase GILT (InterPro:IPR004911), Thioredoxin-like fold (InterPro:IPR012336); BEST Arabidopsis thaliana protein match is: gam…
AT1G07090	BnaA10g006280.1TZ.1	BnaA09g102390.1TZ.1	x	BnaC05g005560.1TZ.1	BnaC08g083170.1TZ.1	x	protein_coding	Protein of unknown function (DUF640)	LIGHT SENSITIVE HYPOCOTYLS 6 (LSH6); CONTAINS InterPro DOMAIN/s: Protein of unknown function DUF640 (InterPro:IPR006936); BEST Arabidopsis thaliana protein match is: Protein of unknown function (DUF640) (TAIR:AT5G58500.1); Has 311 Blast hits to 311 proteins in 18 species: Archae - 0; Bacteria - 0; Metazoa - 14; Fungi - 0; Plants - 297; Viruses - 0; Other Eukaryotes - 0 (source: NCBI BLink).
AT1G07110	BnaA10g006290.1TZ.1	BnaA09g102380.1TZ.1	BnaA08g046970.1TZ.1	BnaC05g005570.1TZ.1	BnaC08g083140.1TZ.1	BnaC08g004180.1TZ.1	protein_coding	fructose-2,6-bisphosphatase	Encodes the bifunctional enzyme fructose-6-phosphate 2-kinase/fructose-2,6-bisphosphatase.	fructose-2,6-bisphosphatase (F2KP); FUNCTIONS IN: fructose-2,6-bisphosphate 2-phosphatase activity; INVOLVED IN: N-terminal protein myristoylation, fructose metabolic process; LOCATED IN: cytosol, plasma membrane; EXPRESSED IN: 24 plant structures; EXPRESSED DURING: 14 growth stages; CONTAINS InterPro DOMAIN/s: Bifunctional 6-phosphofructo-2-kinase/fructose-2, 6-bisphosphate 2-phosphatase (InterP…
AT1G07120	x	x	BnaA08g046960.1TZ.1	x	x	BnaC08g004300.1TZ.1	protein_coding	FUNCTIONS IN: molecular function unknown; INVOLVED IN: biological process unknown; LOCATED IN: chloroplast envelope; EXPRESSED IN: inflorescence meristem, petal, leaf whorl, flower; EXPRESSED DURING: 4 anthesis, petal differentiation and expansion stage; BEST Arabidopsis thaliana protein match is: Tetratricopeptide repeat (TPR)-like superfamily protein (TAIR:AT4G18570.1); Has 288 Blast hits to 26…
AT1G07130	x	x	BnaA08g046950.1TZ.1	x	x	BnaC08g004430.1TZ.1	protein_coding	Nucleic acid-binding, OB-fold-like protein	Encodes a protein with similarity to yeast STN1, an OB fold protein involved in protecting yeast telomeres. In Arabidopsis, loss of STN1 function mutations exhibit gross morphological abnormalities and defects in telomere architecture and maintenance. STN1 likely plays a role in telomere end capping.	STN1; FUNCTIONS IN: nucleic acid binding; INVOLVED IN: telomere capping; LOCATED IN: nuclear chromosome, telomeric region; EXPRESSED IN: root, seed; EXPRESSED DURING: E expanded cotyledon stage; CONTAINS InterPro DOMAIN/s: Nucleic acid-binding, OB-fold-like (InterPro:IPR016027), Nucleic acid-binding, OB-fold (InterPro:IPR012340), Nucleic acid binding, OB-fold, tRNA/helicase-type (InterPro:IPR0043…
AT1G07135	x	BnaA09g102370.1TZ.1	BnaA08g046940.1TZ.1	x	BnaC08g083110.1TZ.1	BnaC08g004450.1TZ.1	protein_coding	glycine-rich protein	glycine-rich protein; Has 22251 Blast hits to 8348 proteins in 789 species: Archae - 21; Bacteria - 7328; Metazoa - 6126; Fungi - 1280; Plants - 3980; Viruses - 524; Other Eukaryotes - 2992 (source: NCBI BLink).
AT1G07140	BnaA10g006300.1TZ.1	BnaA09g102360.1TZ.1	BnaA08g046920.1TZ.1	BnaC05g005600.1TZ.1	BnaC08g083100.1TZ.1	BnaC08g004470.1TZ.1	protein_coding	Pleckstrin homology (PH) domain superfamily protein	Encodes a putative Ran-binding protein (siRanBP).	SIRANBP; FUNCTIONS IN: Ran GTPase binding; INVOLVED IN: intracellular transport, protein import into nucleus, translocation; LOCATED IN: cellular component unknown; EXPRESSED IN: 23 plant structures; EXPRESSED DURING: 16 growth stages; CONTAINS InterPro DOMAIN/s: Ran binding protein 1 (InterPro:IPR000156), Pleckstrin homology-type (InterPro:IPR011993); BEST Arabidopsis thaliana protein match is: …
AT1G07150	BnaA10g006400.1TZ.1	x	x	BnaC05g005620.1TZ.1	x	x	protein_coding	mitogen-activated protein kinase kinase kinase 13	member of MEKK subfamily	mitogen-activated protein kinase kinase kinase 13 (MAPKKK13); FUNCTIONS IN: protein serine/threonine kinase activity, protein kinase activity, kinase activity, ATP binding; INVOLVED IN: protein amino acid phosphorylation; EXPRESSED IN: 8 plant structures; EXPRESSED DURING: LP.04 four leaves visible, 4 anthesis, LP.10 ten leaves visible, petal differentiation and expansion stage; CONTAINS InterPro…
AT1G07160	BnaA10g006440.1TZ.1	x	x	BnaC05g005630.1TZ.1	x	x	protein_coding	Protein phosphatase 2C family protein	Protein phosphatase 2C family protein; FUNCTIONS IN: protein serine/threonine phosphatase activity, catalytic activity; INVOLVED IN: protein amino acid dephosphorylation; LOCATED IN: chloroplast, protein serine/threonine phosphatase complex; EXPRESSED IN: sperm cell; CONTAINS InterPro DOMAIN/s: Protein phosphatase 2C, manganese/magnesium aspartate binding site (InterPro:IPR000222), Protein phosph…
AT1G07170	BnaA10g006450.1TZ.1	x	x	BnaC05g005640.1TZ.1	x	x	protein_coding	PHF5-like protein	Similar to human splicing factor 3b, 14 kda subunit, SF3b14b.	PHF5-like protein; CONTAINS InterPro DOMAIN/s: PHF5-like (InterPro:IPR005345); BEST Arabidopsis thaliana protein match is: PHF5-like protein (TAIR:AT2G30000.1); Has 420 Blast hits to 420 proteins in 206 species: Archae - 0; Bacteria - 0; Metazoa - 129; Fungi - 128; Plants - 86; Viruses - 0; Other Eukaryotes - 77 (source: NCBI BLink).
AT1G07175	BnaA10g006460.1TZ.1	x	BnaA08g046910.1TZ.1	BnaC05g005650.1TZ.1	x	BnaC08g004520.1TZ.1	protein_coding	unknown protein; FUNCTIONS IN: molecular function unknown; INVOLVED IN: biological process unknown; LOCATED IN: endomembrane system; BEST Arabidopsis thaliana protein match is: unknown protein (TAIR:AT2G29995.1); Has 30201 Blast hits to 17322 proteins in 780 species: Archae - 12; Bacteria - 1396; Metazoa - 17338; Fungi - 3422; Plants - 5037; Viruses - 0; Other Eukaryotes - 2996 (source: NCBI BLin…
AT1G07180	BnaA10g006470.1TZ.1	x	BnaA08g046900.1TZ.1	BnaC05g005660.1TZ.1	x	BnaC08g004530.1TZ.1	protein_coding	alternative NAD(P)H dehydrogenase 1	Internal NAD(P)H dehydrogenase in mitochondria. The predicted protein sequence has high homology with other designated NAD(P)H DHs from microorganisms; the capacity for matrix NAD(P)H oxidation via the rotenone-insensitive pathway is significantly reduced in the Atndi1 mutant plant line; the in vitro translation product of AtNDI1 is imported into isolated mitochondria and located on the inside of…	alternative NAD(P)H dehydrogenase 1 (NDA1); FUNCTIONS IN: NADH dehydrogenase activity; INVOLVED IN: oxidation reduction; LOCATED IN: intrinsic to mitochondrial inner membrane, mitochondrion; EXPRESSED IN: 20 plant structures; EXPRESSED DURING: 10 growth stages; CONTAINS InterPro DOMAIN/s: FAD-dependent pyridine nucleotide-disulphide oxidoreductase (InterPro:IPR013027), Pyridine nucleotide-disulph…
AT1G07190	x	x	x	x	x	x	protein_coding	BEST Arabidopsis thaliana protein match is: lon protease 1 (TAIR:AT5G26860.1); Has 106 Blast hits to 106 proteins in 47 species: Archae - 0; Bacteria - 34; Metazoa - 0; Fungi - 11; Plants - 56; Viruses - 0; Other Eukaryotes - 5 (source: NCBI BLink).
AT1G07200	BnaA10g006480.1TZ.1	BnaA09g102350.1TZ.1	x	BnaC05g005670.1TZ.1	BnaC08g083080.1TZ.1	x	protein_coding	Double Clp-N motif-containing P-loop nucleoside triphosphate hydrolases superfamily protein	Encodes a member of an eight-gene family (SMAX1 and SMAX1-like) that has weak similarity to AtHSP101, a ClpB chaperonin required for thermotolerance.	Double Clp-N motif-containing P-loop nucleoside triphosphate hydrolases superfamily protein; BEST Arabidopsis thaliana protein match is: Double Clp-N motif-containing P-loop nucleoside triphosphate hydrolases superfamily protein (TAIR:AT2G29970.1); Has 14609 Blast hits to 14609 proteins in 2753 species: Archae - 17; Bacteria - 11747; Metazoa - 78; Fungi - 268; Plants - 440; Viruses - 0; Other Euk…
AT1G07210	BnaA10g006490.1TZ.1	BnaA09g102340.1TZ.1	x	BnaC05g005690.1TZ.1	BnaC08g083070.1TZ.1	x	protein_coding	Ribosomal protein S18	Ribosomal protein S18; FUNCTIONS IN: structural constituent of ribosome; INVOLVED IN: translation; LOCATED IN: ribosome, intracellular; EXPRESSED IN: 24 plant structures; EXPRESSED DURING: 15 growth stages; CONTAINS InterPro DOMAIN/s: Ribosomal protein S18 (InterPro:IPR001648); Has 5527 Blast hits to 5527 proteins in 2078 species: Archae - 0; Bacteria - 4261; Metazoa - 44; Fungi - 19; Plants - 20…
AT1G07220	BnaA10g006500.1TZ.1	BnaA09g102330.1TZ.1	x	BnaC05g005700.1TZ.1	BnaC08g083060.1TZ.1	x	protein_coding	Arabidopsis thaliana protein of unknown function (DUF821)	FUNCTIONS IN: molecular function unknown; INVOLVED IN: biological process unknown; LOCATED IN: mitochondrion; EXPRESSED IN: 22 plant structures; EXPRESSED DURING: 13 growth stages; CONTAINS InterPro DOMAIN/s: Lipopolysaccharide-modifying protein (InterPro:IPR006598), Protein of unknown function DUF821, CAP10-like (InterPro:IPR008539); BEST Arabidopsis thaliana protein match is: Arabidopsis thalia…
AT1G07230	BnaA10g006510.1TZ.1	x	x	BnaC05g005710.1TZ.1	x	x	protein_coding	non-specific phospholipase C1	non-specific phospholipase C1 (NPC1); FUNCTIONS IN: hydrolase activity, acting on ester bonds; LOCATED IN: endomembrane system; EXPRESSED IN: 23 plant structures; EXPRESSED DURING: 13 growth stages; CONTAINS InterPro DOMAIN/s: Phosphoesterase (InterPro:IPR007312); BEST Arabidopsis thaliana protein match is: non-specific phospholipase C2 (TAIR:AT2G26870.1); Has 30201 Blast hits to 17322 proteins i…
AT1G07240	x	x	x	x	x	x	protein_coding	UDP-glucosyl transferase 71C5	UDP-glucosyl transferase 71C5 (UGT71C5); FUNCTIONS IN: quercetin 3-O-glucosyltransferase activity, UDP-glycosyltransferase activity, transferase activity, transferring glycosyl groups; INVOLVED IN: metabolic process; LOCATED IN: cellular component unknown; EXPRESSED IN: 22 plant structures; EXPRESSED DURING: 13 growth stages; CONTAINS InterPro DOMAIN/s: UDP-glucuronosyl/UDP-glucosyltransferase (I…
AT1G07250	BnaA10g006530.1TZ.1	BnaA09g102320.1TZ.1	x	BnaC05g005720.1TZ.1	BnaC08g083050.1TZ.1	x	protein_coding	UDP-glucosyl transferase 71C4	UDP-glucosyl transferase 71C4 (UGT71C4); FUNCTIONS IN: quercetin 3-O-glucosyltransferase activity, quercetin 7-O-glucosyltransferase activity, UDP-glucosyltransferase activity, transferase activity, transferring glycosyl groups; INVOLVED IN: metabolic process; LOCATED IN: cellular component unknown; EXPRESSED IN: 22 plant structures; EXPRESSED DURING: 13 growth stages; CONTAINS InterPro DOMAIN/s:…
AT1G07260	BnaA10g006540.1TZ.1	x	x	BnaC05g005730.1TZ.1	x	x	protein_coding	UDP-glucosyl transferase 71C3	UDP-glucosyl transferase 71C3 (UGT71C3); FUNCTIONS IN: quercetin 3-O-glucosyltransferase activity, UDP-glycosyltransferase activity, transferase activity, transferring glycosyl groups; INVOLVED IN: metabolic process; LOCATED IN: cellular component unknown; EXPRESSED IN: 7 plant structures; EXPRESSED DURING: F mature embryo stage, petal differentiation and expansion stage, E expanded cotyledon sta…
AT1G07270	BnaA10g006550.1TZ.1	x	x	BnaC05g005740.1TZ.1	x	x	protein_coding	Cell division control, Cdc6	Cell division control, Cdc6; FUNCTIONS IN: ATP binding; INVOLVED IN: regulation of cell cycle, DNA replication; EXPRESSED IN: 22 plant structures; EXPRESSED DURING: 12 growth stages; CONTAINS InterPro DOMAIN/s: ATPase, AAA-type, core (InterPro:IPR003959), CDC6, C-terminal (InterPro:IPR015163), Cell division control, Cdc6 (InterPro:IPR016314); BEST Arabidopsis thaliana protein match is: cell divis…
AT1G07280	BnaA10g006560.1TZ.1	BnaA09g102280.1TZ.1	x	BnaC05g005750.1TZ.1	BnaC08g082990.1TZ.1	x	protein_coding	Tetratricopeptide repeat (TPR)-like superfamily protein	Tetratricopeptide repeat (TPR)-like superfamily protein; FUNCTIONS IN: binding; INVOLVED IN: biological process unknown; LOCATED IN: chloroplast; EXPRESSED IN: 21 plant structures; EXPRESSED DURING: 13 growth stages; CONTAINS InterPro DOMAIN/s: Tetratricopeptide-like helical (InterPro:IPR011990), Tetratricopeptide repeat-containing (InterPro:IPR013026); BEST Arabidopsis thaliana protein match is:…
AT1G07290	BnaA10g006580.1TZ.1	BnaA09g102270.1TZ.1	x	BnaC05g005760.1TZ.1	BnaC08g082980.1TZ.1	x	protein_coding	golgi nucleotide sugar transporter 2	Encodes a GDP-mannose transporter.	golgi nucleotide sugar transporter 2 (GONST2); CONTAINS InterPro DOMAIN/s: Protein of unknown function DUF250 (InterPro:IPR004853); BEST Arabidopsis thaliana protein match is: golgi nucleotide sugar transporter 1 (TAIR:AT2G13650.3); Has 1672 Blast hits to 1666 proteins in 234 species: Archae - 0; Bacteria - 5; Metazoa - 480; Fungi - 272; Plants - 768; Viruses - 0; Other Eukaryotes - 147 (source: …
AT1G07300	BnaA10g006590.1TZ.1	BnaA09g102260.1TZ.1	x	BnaC05g005770.1TZ.1	BnaC08g082970.1TZ.1	x	protein_coding	josephin protein-related	josephin protein-related; BEST Arabidopsis thaliana protein match is: JOSEPHIN-like protein (TAIR:AT2G29640.1); Has 49 Blast hits to 49 proteins in 11 species: Archae - 0; Bacteria - 0; Metazoa - 0; Fungi - 0; Plants - 49; Viruses - 0; Other Eukaryotes - 0 (source: NCBI BLink).
AT1G07310	BnaA10g006610.1TZ.1	BnaA09g102250.1TZ.1	x	BnaC05g005780.1TZ.1	BnaC08g082960.1TZ.1	x	protein_coding	Calcium-dependent lipid-binding (CaLB domain) family protein	Calcium-dependent lipid-binding (CaLB domain) family protein; CONTAINS InterPro DOMAIN/s: C2 membrane targeting protein (InterPro:IPR018029), C2 calcium/lipid-binding domain, CaLB (InterPro:IPR008973), C2 calcium-dependent membrane targeting (InterPro:IPR000008); BEST Arabidopsis thaliana protein match is: Calcium-dependent lipid-binding (CaLB domain) family protein (TAIR:AT5G23950.1); Has 16203 …
AT1G07320	BnaA10g006620.1TZ.1	x	x	BnaC05g005790.1TZ.1	x	x	protein_coding	ribosomal protein L4	encodes a plastid ribosomal protein L4	ribosomal protein L4 (RPL4); FUNCTIONS IN: structural constituent of ribosome, poly(U) RNA binding; INVOLVED IN: translation; LOCATED IN: in 10 components; EXPRESSED IN: 23 plant structures; EXPRESSED DURING: 14 growth stages; CONTAINS InterPro DOMAIN/s: Ribosomal protein L4/L1e, bacterial-type (InterPro:IPR013005), Ribosomal protein L4 (InterPro:IPR015498), Ribosomal protein L4/L1e (InterPro:IPR…
AT1G07330	x	x	BnaA08g046890.1TZ.1	x	x	BnaC08g004540.1TZ.1	protein_coding	unknown protein; BEST Arabidopsis thaliana protein match is: unknown protein (TAIR:AT2G29620.1); Has 597 Blast hits to 536 proteins in 121 species: Archae - 2; Bacteria - 47; Metazoa - 170; Fungi - 43; Plants - 98; Viruses - 0; Other Eukaryotes - 237 (source: NCBI BLink).
AT1G07340	BnaA10g006650.1TZ.1	x	BnaA08g046880.1TZ.1	BnaC05g005810.1TZ.1	x	BnaC08g004550.1TZ.1	protein_coding	sugar transporter 2	sugar transporter 2 (STP2); CONTAINS InterPro DOMAIN/s: Sugar transporter, conserved site (InterPro:IPR005829), Major facilitator superfamily (InterPro:IPR020846), General substrate transporter (InterPro:IPR005828), Sugar/inositol transporter (InterPro:IPR003663), Major facilitator superfamily, general substrate transporter (InterPro:IPR016196); BEST Arabidopsis thaliana protein match is: Major f…
AT1G07350	BnaA10g006680.1TZ.1	x	x	BnaC05g005820.1TZ.1	x	x	protein_coding	RNA-binding (RRM/RBD/RNP motifs) family protein	Encodes a serine/arginine rich-like protein, SR45a. Involved in the regulation of stress-responsive alternative splicing.	RNA-binding (RRM/RBD/RNP motifs) family protein; FUNCTIONS IN: RNA binding, nucleotide binding, nucleic acid binding; INVOLVED IN: RNA splicing; EXPRESSED IN: 26 plant structures; EXPRESSED DURING: 15 growth stages; CONTAINS InterPro DOMAIN/s: RNA recognition motif, RNP-1 (InterPro:IPR000504), Nucleotide-binding, alpha-beta plait (InterPro:IPR012677); BEST Arabidopsis thaliana protein match is: R…
AT1G07360	x	x	BnaA08g046870.1TZ.1	x	x	BnaC08g004560.1TZ.1	protein_coding	CCCH-type zinc fingerfamily protein with RNA-binding domain	Encodes MAC5A, a component of the MOS4-associated complex (MAC) that contributes to snc1- mediated autoimmunity. MAC is a highly conserved nuclear protein complex associated with the spliceosome. Homologues include AT1G07360 (MAC5A), AT2G29580 (MAC5B) and AT5G07060 (MAC5C).	CCCH-type zinc fingerfamily protein with RNA-binding domain; FUNCTIONS IN: RNA binding, nucleotide binding, zinc ion binding, nucleic acid binding; INVOLVED IN: biological process unknown; LOCATED IN: cellular component unknown; EXPRESSED IN: 25 plant structures; EXPRESSED DURING: 14 growth stages; CONTAINS InterPro DOMAIN/s: Zinc finger, CCCH-type (InterPro:IPR000571), RNA recognition motif, RNP…
AT1G07370	BnaA10g006690.1TZ.1	BnaA09g102240.1TZ.1	x	BnaC05g005830.1TZ.1	BnaC08g082950.1TZ.1	x	protein_coding	proliferating cellular nuclear antigen 1	Encodes putative proliferating cell nuclear antigen involved in cell cycle regulation. May be sumoylated.	proliferating cellular nuclear antigen 1 (PCNA1); CONTAINS InterPro DOMAIN/s: Proliferating cell nuclear antigen, PCNA (InterPro:IPR000730), Proliferating cell nuclear antigen, PCNA, C-terminal (InterPro:IPR022649), Proliferating cell nuclear antigen, PCNA, conserved site (InterPro:IPR022659), Proliferating cell nuclear antigen, PCNA, N-terminal (InterPro:IPR022648); BEST Arabidopsis thaliana pro…
AT1G07380	BnaA10g006700.1TZ.1	x	BnaA08g046850.1TZ.1	BnaC05g005850.1TZ.1	x	BnaC08g004570.1TZ.1	protein_coding	Neutral/alkaline non-lysosomal ceramidase	Neutral/alkaline non-lysosomal ceramidase; FUNCTIONS IN: ceramidase activity; INVOLVED IN: biological process unknown; LOCATED IN: plasma membrane; EXPRESSED IN: 23 plant structures; EXPRESSED DURING: 13 growth stages; CONTAINS InterPro DOMAIN/s: Neutral/alkaline nonlysosomal ceramidase (InterPro:IPR006823); BEST Arabidopsis thaliana protein match is: Neutral/alkaline non-lysosomal ceramidase (TA…
AT1G07390	x	BnaA09g102190.1TZ.1	x	x	BnaC08g082920.1TZ.1	x	protein_coding	receptor like protein 1	receptor like protein 1 (RLP1); CONTAINS InterPro DOMAIN/s: Leucine-rich repeat, typical subtype (InterPro:IPR003591), Leucine-rich repeat-containing N-terminal domain, type 2 (InterPro:IPR013210), Leucine-rich repeat (InterPro:IPR001611); BEST Arabidopsis thaliana protein match is: receptor like protein 9 (TAIR:AT1G58190.2); Has 135653 Blast hits to 34187 proteins in 1325 species: Archae - 66; B…
AT1G07400	x	x	x	x	x	x	protein_coding	HSP20-like chaperones superfamily protein	HSP20-like chaperones superfamily protein; CONTAINS InterPro DOMAIN/s: Heat shock protein Hsp20 (InterPro:IPR002068), HSP20-like chaperone (InterPro:IPR008978); BEST Arabidopsis thaliana protein match is: HSP20-like chaperones superfamily protein (TAIR:AT1G59860.1); Has 7238 Blast hits to 7237 proteins in 1623 species: Archae - 225; Bacteria - 4290; Metazoa - 129; Fungi - 318; Plants - 1626; Viru…
AT1G07410	x	BnaA09g102180.1TZ.1	BnaA08g046840.1TZ.1	BnaC05g005870.1TZ.1	BnaC08g082910.1TZ.1	BnaC08g004580.1TZ.1	protein_coding	RAB GTPase homolog A2B	RAB GTPase homolog A2B (RABA2b); FUNCTIONS IN: GTP binding, GTPase activity; INVOLVED IN: intracellular protein transport, signal transduction, nucleocytoplasmic transport, protein transport, small GTPase mediated signal transduction; LOCATED IN: endosome, plasma membrane, cell plate; EXPRESSED IN: 21 plant structures; EXPRESSED DURING: 7 growth stages; CONTAINS InterPro DOMAIN/s: Ran GTPase (Int…
AT1G07420	BnaA10g006730.1TZ.1	BnaA09g102160.1TZ.1	BnaA08g046830.1TZ.1	BnaC05g005880.1TZ.1	BnaC08g082900.1TZ.1	BnaC08g004590.1TZ.1	protein_coding	sterol 4-alpha-methyl-oxidase 2-1	Arabidopsis thaliana sterol 4-alpha-methyl-oxidase mRNA	sterol 4-alpha-methyl-oxidase 2-1 (SMO2-1); FUNCTIONS IN: C-4 methylsterol oxidase activity, 4-alpha-methyl-delta7-sterol-4alpha-methyl oxidase activity; INVOLVED IN: oxidation reduction, fatty acid biosynthetic process; LOCATED IN: chloroplast envelope; EXPRESSED IN: 23 plant structures; EXPRESSED DURING: 13 growth stages; CONTAINS InterPro DOMAIN/s: Fatty acid hydroxylase (InterPro:IPR006694); …
AT1G07430	BnaA10g006740.1TZ.1	BnaA09g102130.1TZ.1	x	BnaC05g005890.1TZ.1	BnaC08g082890.1TZ.1	x	protein_coding	highly ABA-induced PP2C gene 2	Encodes a member of the group A protein phosphatase 2C (PP2C) family that is responsible for negatively regulating seed dormancy.	highly ABA-induced PP2C gene 2 (HAI2); FUNCTIONS IN: protein serine/threonine phosphatase activity, catalytic activity; INVOLVED IN: protein amino acid dephosphorylation; LOCATED IN: protein serine/threonine phosphatase complex; EXPRESSED IN: 17 plant structures; EXPRESSED DURING: 9 growth stages; CONTAINS InterPro DOMAIN/s: Protein phosphatase 2C, manganese/magnesium aspartate binding site (Inte…
AT1G07440	BnaA10g006750.1TZ.1	x	x	BnaC05g005900.1TZ.1	x	x	protein_coding	NAD(P)-binding Rossmann-fold superfamily protein	NAD(P)-binding Rossmann-fold superfamily protein; FUNCTIONS IN: oxidoreductase activity, binding, catalytic activity; INVOLVED IN: response to cadmium ion, response to karrikin; LOCATED IN: cellular component unknown; EXPRESSED IN: 22 plant structures; EXPRESSED DURING: 13 growth stages; CONTAINS InterPro DOMAIN/s: Short-chain dehydrogenase/reductase, conserved site (InterPro:IPR020904), NAD(P)-b…
AT1G07450	x	BnaA09g102120.1TZ.1	BnaA08g046810.1TZ.1	x	BnaC08g082870.1TZ.1	BnaC08g004640.1TZ.1	protein_coding	NAD(P)-binding Rossmann-fold superfamily protein	NAD(P)-binding Rossmann-fold superfamily protein; FUNCTIONS IN: oxidoreductase activity, binding, catalytic activity; INVOLVED IN: oxidation reduction, metabolic process; EXPRESSED IN: 20 plant structures; EXPRESSED DURING: 10 growth stages; CONTAINS InterPro DOMAIN/s: Short-chain dehydrogenase/reductase, conserved site (InterPro:IPR020904), NAD(P)-binding domain (InterPro:IPR016040), Glucose/rib…
AT1G07460	x	BnaA09g102110.1TZ.1	x	x	BnaC08g082860.1TZ.1	x	protein_coding	Concanavalin A-like lectin family protein	Concanavalin A-like lectin family protein; FUNCTIONS IN: carbohydrate binding, binding; INVOLVED IN: biological process unknown; LOCATED IN: anchored to membrane; CONTAINS InterPro DOMAIN/s: Legume lectin, beta chain (InterPro:IPR001220), Concanavalin A-like lectin/glucanase, subgroup (InterPro:IPR013320), Concanavalin A-like lectin/glucanase (InterPro:IPR008985), Legume lectin, beta chain, Mn/Ca…
AT1G07470	x	x	BnaA08g046800.1TZ.1	x	x	x	protein_coding	Transcription factor IIA, alpha/beta subunit	Transcription factor IIA, alpha/beta subunit; FUNCTIONS IN: RNA polymerase II transcription factor activity, sequence-specific DNA binding transcription factor activity; INVOLVED IN: transcription initiation from RNA polymerase II promoter, transcription; LOCATED IN: transcription factor TFIIA complex; EXPRESSED IN: male gametophyte, pollen tube; EXPRESSED DURING: L mature pollen stage, M germina…
AT1G07473	BnaA10g006760.1TZ.1	x	x	BnaC05g005910.1TZ.1	x	x	protein_coding	unknown protein; BEST Arabidopsis thaliana protein match is: unknown protein (TAIR:AT1G07476.1); Has 22 Blast hits to 22 proteins in 6 species: Archae - 0; Bacteria - 0; Metazoa - 0; Fungi - 0; Plants - 22; Viruses - 0; Other Eukaryotes - 0 (source: NCBI BLink).
AT1G07476	x	x	x	x	x	x	protein_coding	unknown protein; FUNCTIONS IN: molecular function unknown; INVOLVED IN: biological process unknown; LOCATED IN: chloroplast; BEST Arabidopsis thaliana protein match is: unknown protein (TAIR:AT1G07473.1); Has 23 Blast hits to 23 proteins in 6 species: Archae - 0; Bacteria - 0; Metazoa - 0; Fungi - 0; Plants - 23; Viruses - 0; Other Eukaryotes - 0 (source: NCBI BLink).
AT1G07480	BnaA10g006770.1TZ.1	BnaA09g102100.1TZ.1	BnaA08g046790.1TZ.1	BnaC05g005920.1TZ.1	BnaC08g082850.1TZ.1	BnaC08g004700.1TZ.1	protein_coding	Transcription factor IIA, alpha/beta subunit	Transcription factor IIA, alpha/beta subunit; FUNCTIONS IN: RNA polymerase II transcription factor activity, sequence-specific DNA binding transcription factor activity; INVOLVED IN: transcription initiation from RNA polymerase II promoter, transcription; LOCATED IN: transcription factor TFIIA complex; CONTAINS InterPro DOMAIN/s: Transcription factor IIA, alpha/beta subunit (InterPro:IPR004855), …
AT1G07485	x	x	BnaA08g046770.1TZ.1	BnaC05g005930.1TZ.1	x	BnaC08g004710.1TZ.1	protein_coding	unknown protein; FUNCTIONS IN: molecular function unknown; INVOLVED IN: biological process unknown; LOCATED IN: cellular component unknown; EXPRESSED IN: shoot apex, embryo, leaf whorl, pedicel; EXPRESSED DURING: 4 anthesis, D bilateral stage; Has 5 Blast hits to 5 proteins in 3 species: Archae - 0; Bacteria - 0; Metazoa - 0; Fungi - 0; Plants - 5; Viruses - 0; Other Eukaryotes - 0 (source: NCBI …
AT1G07490	BnaA10g006780.1TZ.1	BnaA09g102090.1TZ.1	x	x	BnaC08g082840.1TZ.1	x	protein_coding	ROTUNDIFOLIA like 3	ROTUNDIFOLIA like 3 (RTFL3); FUNCTIONS IN: molecular function unknown; INVOLVED IN: shoot development; LOCATED IN: chloroplast; CONTAINS InterPro DOMAIN/s: DVL (InterPro:IPR012552); BEST Arabidopsis thaliana protein match is: ROTUNDIFOLIA like 5 (TAIR:AT5G59510.1); Has 4671 Blast hits to 722 proteins in 119 species: Archae - 0; Bacteria - 250; Metazoa - 1223; Fungi - 536; Plants - 223; Viruses - …
AT1G07500	x	x	x	x	x	x	protein_coding	unknown protein; Has 4 Blast hits to 4 proteins in 3 species: Archae - 0; Bacteria - 0; Metazoa - 0; Fungi - 0; Plants - 4; Viruses - 0; Other Eukaryotes - 0 (source: NCBI BLink).
AT1G07510	x	BnaA09g102050.1TZ.1	x	x	BnaC08g082830.1TZ.1	x	protein_coding	FTSH protease 10	encodes an FtsH protease that is localized to the mitochondrion	FTSH protease 10 (ftsh10); FUNCTIONS IN: in 6 functions; INVOLVED IN: proteolysis, protein catabolic process; LOCATED IN: mitochondrion, chloroplast thylakoid membrane, plastid; EXPRESSED IN: 25 plant structures; EXPRESSED DURING: 15 growth stages; CONTAINS InterPro DOMAIN/s: Peptidase M41, FtsH (InterPro:IPR005936), ATPase, AAA+ type, core (InterPro:IPR003593), ATPase, AAA-type, core (InterPro:I…
AT1G07520	BnaA10g006800.1TZ.1	BnaA09g102030.1TZ.1	x	BnaC05g005950.1TZ.1	x	x	protein_coding	GRAS family transcription factor	GRAS family transcription factor; CONTAINS InterPro DOMAIN/s: Transcription factor GRAS (InterPro:IPR005202); BEST Arabidopsis thaliana protein match is: GRAS family transcription factor (TAIR:AT2G29065.1); Has 2426 Blast hits to 2385 proteins in 289 species: Archae - 0; Bacteria - 8; Metazoa - 3; Fungi - 0; Plants - 2411; Viruses - 0; Other Eukaryotes - 4 (source: NCBI BLink).
AT1G07530	x	x	BnaA08g046750.1TZ.1	x	BnaC08g082820.1TZ.1	BnaC08g004760.1TZ.1	protein_coding	SCARECROW-like 14	Encodes a member of the GRAS family of transcription factors. The protein interacts with the TGA2 transcription factor and affects the transcription of stress-responsive genes. The protein is found in the nucleus and is also exported to the cytoplasm.	SCARECROW-like 14 (SCL14); CONTAINS InterPro DOMAIN/s: Transcription factor GRAS (InterPro:IPR005202); BEST Arabidopsis thaliana protein match is: GRAS family transcription factor (TAIR:AT2G29060.1); Has 2535 Blast hits to 2449 proteins in 301 species: Archae - 0; Bacteria - 12; Metazoa - 27; Fungi - 4; Plants - 2483; Viruses - 0; Other Eukaryotes - 9 (source: NCBI BLink).
AT1G07540	BnaA10g006810.1TZ.1	x	BnaA08g046740.1TZ.1	BnaC05g005960.1TZ.1	x	BnaC08g004770.1TZ.1	protein_coding	TRF-like 2	Arabidopsis thaliana telomere-binding protein, putative (At1g07540)	TRF-like 2 (TRFL2); FUNCTIONS IN: DNA binding; INVOLVED IN: regulation of transcription; EXPRESSED IN: petal, leaf whorl, flower; EXPRESSED DURING: 4 anthesis, petal differentiation and expansion stage; CONTAINS InterPro DOMAIN/s: SANT, DNA-binding (InterPro:IPR001005), Homeodomain-like (InterPro:IPR009057), HTH transcriptional regulator, Myb-type, DNA-binding (InterPro:IPR017930), Homeodomain-re…
AT1G07550	x	x	BnaA08g046720.1TZ.1	x	BnaC08g082740.1TZ.1	x	protein_coding	Leucine-rich repeat protein kinase family protein	Leucine-rich repeat protein kinase family protein; FUNCTIONS IN: kinase activity; INVOLVED IN: protein amino acid phosphorylation; LOCATED IN: endomembrane system; EXPRESSED IN: root, leaf; EXPRESSED DURING: LP.08 eight leaves visible; CONTAINS InterPro DOMAIN/s: Protein kinase, ATP binding site (InterPro:IPR017441), Protein kinase, catalytic domain (InterPro:IPR000719), Leucine-rich repeat (Inte…
AT1G07560	BnaA10g006830.1TZ.1	BnaA09g101990.1TZ.1	BnaA08g046710.1TZ.1	BnaC05g005980.1TZ.1	BnaC08g082730.1TZ.1	BnaC08g004910.1TZ.1	protein_coding	Leucine-rich repeat protein kinase family protein	Leucine-rich repeat protein kinase family protein; FUNCTIONS IN: kinase activity; INVOLVED IN: protein amino acid phosphorylation; LOCATED IN: endomembrane system; EXPRESSED IN: root; CONTAINS InterPro DOMAIN/s: Protein kinase, ATP binding site (InterPro:IPR017441), Protein kinase, catalytic domain (InterPro:IPR000719), Serine/threonine-protein kinase-like domain (InterPro:IPR017442), Protein kin…
AT1G07570	BnaA10g006920.1TZ.1	BnaA09g101980.1TZ.1	x	BnaC05g006030.1TZ.1	BnaC08g082720.1TZ.1	x	protein_coding	Protein kinase superfamily protein	Protein kinase capable of phosphorylating tyrosine, serine, and threonine residues	APK1A; FUNCTIONS IN: protein serine/threonine kinase activity, kinase activity; INVOLVED IN: protein amino acid phosphorylation, N-terminal protein myristoylation; LOCATED IN: plasma membrane; EXPRESSED IN: 20 plant structures; EXPRESSED DURING: 8 growth stages; CONTAINS InterPro DOMAIN/s: Protein kinase, ATP binding site (InterPro:IPR017441), Protein kinase, catalytic domain (InterPro:IPR000719)…
AT1G07590	x	BnaA09g101960.1TZ.1	x	x	BnaC08g082710.1TZ.1	x	protein_coding	Tetratricopeptide repeat (TPR)-like superfamily protein	Tetratricopeptide repeat (TPR)-like superfamily protein; INVOLVED IN: response to cadmium ion; LOCATED IN: mitochondrion; EXPRESSED IN: 12 plant structures; EXPRESSED DURING: 4 anthesis, F mature embryo stage, petal differentiation and expansion stage, E expanded cotyledon stage, D bilateral stage; CONTAINS InterPro DOMAIN/s: Pentatricopeptide repeat (InterPro:IPR002885); BEST Arabidopsis thalian…
AT1G07600	x	x	x	x	x	x	protein_coding	metallothionein 1A	metallothionein, binds to and detoxifies excess copper and other metals, limiting oxidative damage.	metallothionein 1A (MT1A); BEST Arabidopsis thaliana protein match is: metallothionein 1C (TAIR:AT1G07610.1); Has 370 Blast hits to 296 proteins in 102 species: Archae - 0; Bacteria - 2; Metazoa - 99; Fungi - 13; Plants - 182; Viruses - 0; Other Eukaryotes - 74 (source: NCBI BLink).
AT1G07610	x	x	x	x	x	x	protein_coding	metallothionein 1C	one of the five metallothioneins (MTs) genes identified in Arabidopsis. MTs are cysteine-rich proteins required for heavy metal tolerance.	metallothionein 1C (MT1C); FUNCTIONS IN: copper ion binding; INVOLVED IN: response to copper ion; LOCATED IN: cytosolic ribosome; EXPRESSED IN: 22 plant structures; EXPRESSED DURING: 14 growth stages; BEST Arabidopsis thaliana protein match is: metallothionein 1A (TAIR:AT1G07600.1); Has 443 Blast hits to 367 proteins in 121 species: Archae - 0; Bacteria - 4; Metazoa - 106; Fungi - 13; Plants - 24…
AT1G07615	x	BnaA09g101940.1TZ.1	BnaA08g046680.1TZ.1	BnaC05g006050.1TZ.1	BnaC08g082680.1TZ.1	BnaC08g004950.1TZ.1	protein_coding	GTP-binding protein Obg/CgtA	GTP-binding protein Obg/CgtA; FUNCTIONS IN: magnesium ion binding, GTP binding, GTPase activity; LOCATED IN: intracellular; EXPRESSED IN: 14 plant structures; EXPRESSED DURING: 6 growth stages; CONTAINS InterPro DOMAIN/s: GTP1/OBG subdomain (InterPro:IPR006169), GTP1/OBG (InterPro:IPR006073), GTP-binding protein, HSR1-related (InterPro:IPR002917), GTP-binding protein Obg/CgtA (InterPro:IPR014100)…
AT1G07620	BnaA10g006960.1TZ.1	x	BnaA08g046670.1TZ.1	BnaC05g006060.1TZ.1	x	BnaC08g004960.1TZ.1	protein_coding	GTP-binding protein Obg/CgtA	ATOBGM; FUNCTIONS IN: magnesium ion binding, GTP binding, GTPase activity; INVOLVED IN: biological process unknown; LOCATED IN: cellular component unknown; CONTAINS InterPro DOMAIN/s: GTP-binding protein Obg/CgtA (InterPro:IPR014100); BEST Arabidopsis thaliana protein match is: Protein of unknown function (DUF3741) (TAIR:AT5G02390.1); Has 561 Blast hits to 511 proteins in 87 species: Archae - 0; …
AT1G07630	BnaA10g006980.1TZ.1	x	BnaA08g046660.1TZ.1	BnaC05g006070.1TZ.1	x	BnaC08g004970.1TZ.1	protein_coding	pol-like 5	Encodes a protein phosphatase 2C like gene, similar to POL. Involved in leaf development. Knockout mutants have abnormally shaped leaves.	pol-like 5 (PLL5); FUNCTIONS IN: protein serine/threonine phosphatase activity, catalytic activity; INVOLVED IN: N-terminal protein myristoylation, leaf development; LOCATED IN: plasma membrane; EXPRESSED IN: 23 plant structures; EXPRESSED DURING: 13 growth stages; CONTAINS InterPro DOMAIN/s: Protein phosphatase 2C-related (InterPro:IPR001932), Protein phosphatase 2C (InterPro:IPR015655), Protein…
AT1G07640	x	BnaA09g101920.1TZ.1	BnaA08g046650.1TZ.1	BnaC05g006080.1TZ.1	BnaC08g082670.1TZ.1	BnaC08g004980.1TZ.1	protein_coding	Dof-type zinc finger DNA-binding family protein	A member of the DOF transcription factors. Prominently expressed in the phloem of leaves and other organs. Expression is induced by wounding, MeJA and insect feeding. Upregulates glucosinolate biosynthesis.	OBP2; CONTAINS InterPro DOMAIN/s: Zinc finger, Dof-type (InterPro:IPR003851); BEST Arabidopsis thaliana protein match is: Dof-type zinc finger DNA-binding family protein (TAIR:AT2G28810.2); Has 1592 Blast hits to 1530 proteins in 87 species: Archae - 0; Bacteria - 4; Metazoa - 20; Fungi - 15; Plants - 1085; Viruses - 0; Other Eukaryotes - 468 (source: NCBI BLink).
AT1G07645	BnaA06g005430.1TZ.1	BnaA09g101910.1TZ.1	x	BnaC05g006110.1TZ.1	BnaC08g082660.1TZ.1	x	protein_coding	dessication-induced 1VOC superfamily protein	dessication-induced 1VOC superfamily protein (DSI-1VOC); FUNCTIONS IN: catalytic activity; LOCATED IN: endomembrane system; EXPRESSED IN: seed; CONTAINS InterPro DOMAIN/s: Glyoxalase/bleomycin resistance protein/dioxygenase (InterPro:IPR004360); Has 35333 Blast hits to 34131 proteins in 2444 species: Archae - 798; Bacteria - 22429; Metazoa - 974; Fungi - 991; Plants - 531; Viruses - 0; Other Euka…
AT1G07650	BnaA06g005420.1TZ.1	x	x	BnaC05g006100.1TZ.1	x	x	protein_coding	Leucine-rich repeat transmembrane protein kinase	Leucine-rich repeat transmembrane protein kinase; FUNCTIONS IN: protein serine/threonine kinase activity, kinase activity, ATP binding; INVOLVED IN: protein amino acid phosphorylation, transmembrane receptor protein tyrosine kinase signaling pathway; LOCATED IN: endomembrane system; EXPRESSED IN: 22 plant structures; EXPRESSED DURING: 13 growth stages; BEST Arabidopsis thaliana protein match is: …
AT1G07660	x	x	x	x	x	x	protein_coding	Histone superfamily protein	Histone superfamily protein; FUNCTIONS IN: DNA binding; INVOLVED IN: nucleosome assembly; LOCATED IN: plasma membrane, chloroplast; EXPRESSED IN: cultured cell; CONTAINS InterPro DOMAIN/s: Histone H4, conserved site (InterPro:IPR019809), Histone-fold (InterPro:IPR009072), Histone core (InterPro:IPR007125), Histone H4 (InterPro:IPR001951); BEST Arabidopsis thaliana protein match is: Histone superf…
AT1G07670	BnaA06g005450.1TZ.1	x	BnaA08g046640.1TZ.1	BnaC05g006140.1TZ.1	x	BnaC08g005160.1TZ.1	protein_coding	endomembrane-type CA-ATPase 4	endomembrane-type CA-ATPase 4 (ECA4); FUNCTIONS IN: calcium-transporting ATPase activity; INVOLVED IN: cation transport, calcium ion transport, metabolic process, ATP biosynthetic process; LOCATED IN: endoplasmic reticulum, plasma membrane; EXPRESSED IN: guard cell, callus, cultured cell; CONTAINS InterPro DOMAIN/s: ATPase, P-type, ATPase-associated domain (InterPro:IPR008250), ATPase, P-type, ca…
AT1G07680	x	x	x	x	x	x	protein_coding	unknown protein; FUNCTIONS IN: molecular function unknown; INVOLVED IN: biological process unknown; LOCATED IN: endomembrane system; BEST Arabidopsis thaliana protein match is: unknown protein (TAIR:AT5G23903.1); Has 7 Blast hits to 7 proteins in 2 species: Archae - 0; Bacteria - 0; Metazoa - 0; Fungi - 0; Plants - 7; Viruses - 0; Other Eukaryotes - 0 (source: NCBI BLink).
AT1G07690	x	x	x	x	x	x	protein_coding	FUNCTIONS IN: molecular function unknown; INVOLVED IN: biological process unknown; LOCATED IN: endomembrane system; EXPRESSED IN: root; CONTAINS InterPro DOMAIN/s: Orthoreovirus membrane fusion p10 (InterPro:IPR009854); BEST Arabidopsis thaliana protein match is: unknown protein (TAIR:AT1G54950.1); Has 11 Blast hits to 11 proteins in 4 species: Archae - 0; Bacteria - 2; Metazoa - 0; Fungi - 0; Pl…
AT1G07700	x	x	x	x	x	x	protein_coding	Thioredoxin superfamily protein	Thioredoxin superfamily protein; INVOLVED IN: cell redox homeostasis; LOCATED IN: chloroplast stroma, chloroplast; EXPRESSED IN: 24 plant structures; EXPRESSED DURING: 15 growth stages; CONTAINS InterPro DOMAIN/s: Thioredoxin fold (InterPro:IPR012335), Thioredoxin, core (InterPro:IPR015467), Thioredoxin-like (InterPro:IPR017936), Thioredoxin domain (InterPro:IPR013766), Thioredoxin-like fold (Int…
AT1G07705	x	x	x	x	x	x	protein_coding	NOT2 / NOT3 / NOT5 family	NOT2 / NOT3 / NOT5 family; FUNCTIONS IN: transcription regulator activity; INVOLVED IN: regulation of transcription; LOCATED IN: nucleus, chloroplast; EXPRESSED IN: 23 plant structures; EXPRESSED DURING: 13 growth stages; CONTAINS InterPro DOMAIN/s: NOT2/NOT3/NOT5 (InterPro:IPR007282); BEST Arabidopsis thaliana protein match is: VIRE2 interacting protein 2 (TAIR:AT5G59710.1); Has 2858 Blast hits …
AT1G07710	x	x	x	x	x	x	protein_coding	Ankyrin repeat family protein	Ankyrin repeat family protein; CONTAINS InterPro DOMAIN/s: Ankyrin repeat-containing domain (InterPro:IPR020683), Ankyrin repeat (InterPro:IPR002110); BEST Arabidopsis thaliana protein match is: ankyrin repeat family protein (TAIR:AT5G60070.1); Has 71061 Blast hits to 30444 proteins in 1217 species: Archae - 72; Bacteria - 7320; Metazoa - 31750; Fungi - 7301; Plants - 5738; Viruses - 586; Other E…
AT1G07720	x	x	x	x	x	x	protein_coding	3-ketoacyl-CoA synthase 3	Encodes KCS3, a member of the 3-ketoacyl-CoA synthase family involved in the biosynthesis of VLCFA (very long chain fatty acids).	3-ketoacyl-CoA synthase 3 (KCS3); FUNCTIONS IN: transferase activity, transferring acyl groups other than amino-acyl groups, catalytic activity, acyltransferase activity; INVOLVED IN: response to cold, response to light stimulus, response to osmotic stress; LOCATED IN: endoplasmic reticulum; EXPRESSED IN: 24 plant structures; EXPRESSED DURING: 13 growth stages; CONTAINS InterPro DOMAIN/s: Thiolas…
AT1G07725	x	x	x	x	x	x	protein_coding	exocyst subunit exo70 family protein H6	A member of EXO70 gene family, putative exocyst subunits, conserved in land plants. Arabidopsis thaliana contains 23 putative EXO70 genes, which can be classified into eight clusters on the phylogenetic tree.	exocyst subunit exo70 family protein H6 (EXO70H6); INVOLVED IN: exocytosis, vesicle docking involved in exocytosis; LOCATED IN: exocyst; CONTAINS InterPro DOMAIN/s: Exo70 exocyst complex subunit (InterPro:IPR004140); BEST Arabidopsis thaliana protein match is: exocyst subunit exo70 family protein H5 (TAIR:AT2G28640.1); Has 846 Blast hits to 838 proteins in 99 species: Archae - 0; Bacteria - 0; Me…
AT1G07740	x	x	x	x	x	x	protein_coding	Tetratricopeptide repeat (TPR)-like superfamily protein	Tetratricopeptide repeat (TPR)-like superfamily protein; FUNCTIONS IN: molecular function unknown; INVOLVED IN: biological process unknown; LOCATED IN: mitochondrion; EXPRESSED IN: 10 plant structures; EXPRESSED DURING: 6 growth stages; CONTAINS InterPro DOMAIN/s: Pentatricopeptide repeat (InterPro:IPR002885); BEST Arabidopsis thaliana protein match is: Pentatricopeptide repeat (PPR-like) superfa…
AT1G07745	x	x	BnaA08g046600.1TZ.1	x	x	BnaC08g005230.1TZ.1	protein_coding	homolog of RAD51 D	Is a suppressor of SNI1. Encodes a member of the RecA/RAD51 family of DNA recombination and repair proteins. Both RAD51 and SNI1 have a dual role in pathogen-related gene transcription and somatic homologous recombination.	homolog of RAD51 D (RAD51D); FUNCTIONS IN: DNA-dependent ATPase activity, DNA binding, ATP binding; INVOLVED IN: DNA repair, somatic cell DNA recombination, regulation of response to biotic stimulus; EXPRESSED IN: sperm cell, male gametophyte, flower; EXPRESSED DURING: petal differentiation and expansion stage; CONTAINS InterPro DOMAIN/s: DNA recombination/repair protein RecA/RadB, ATP-binding do…
[truncated: 26,481 more rows]
