# Supplementary material for: Haploid Mutation Mapping Identifies a Homoeologous Non‐Reciprocal Translocation Linked to Reduced Fibre and Enhanced Protein in Brassica napus
Source: Plant Biotechnol J. 2026 Jan 29;24(5):3219–43. doi: 10.1111/pbi.70535 (PMC13110153; doi:10.1111/pbi.70535)
Supplement: Supplementary file 3 — Table S1: EMS concentration (%) applied during generation of the mutagenized lines. Table S2: Days to Flowering data for mutant lines. Table S3: Summary of Oxford Nanopore and Illumina data generated for B. napus genotype DH4079 genome assembly. Table S4: B. napus genotype DH4079 genome assembly statistics. Table S5: BioNano optical map‐based scaffolding. Table S6: Summary statistics for the developmental transcriptome. Table S7: Repeat composition in B. napus genotype DH4079 genome. Table S8: Tentative centromere locations B. napus genotype DH4079 chromosomes. Table S9: Summary of Exome Capture coverage in the B. napus genotype DH12075 genome. Table S10: List of DH4079 genes missing from the DH12075 exome capture array. Table S11: Summary of sequencing data from Exome Captures of 1239 EMS‐mutagenized lines. Table S12: Summary of variants in the DH4079 mutant lines. Table S13: Distribution of SNPs across the AA and CC sub‐genomes. Table S14: Phenotypic data (BLUEs) for mutant lines having mutations in the acyl‐lipid pathway genes. Table S15: Raw NIRS phenotype data for mutant population. Table S16: BLUEs phenotype data for mutant population. Table S17: Raw NIRS phenotype data for mapping population. Table S18: BLUEs phenotype data for mapping population. Table S19: Validation of exome capture array—sequencing coverage at 16‐plex and 28‐plex exome capture assays. [file PBI-24-3219-s002.xlsx]

## Sheet: SI Table 1
Supplementary Table 1. EMS concentration (%) applied during generation of the mutagenized lines
Sample	EMS concentration (%)
48-1	EMS 0.1
48-2	EMS 0.1
48-3	EMS 0.1
48-4	EMS 0.1
48-5	EMS 0.1
48-6	EMS 0.1
48-7	EMS 0.1
48-8	EMS 0.1
48-9	EMS 0.1
48-10	EMS 0.1
48-11	EMS 0.1
48-13	EMS 0.1
48-14	EMS 0.1
48-15	EMS 0.1
48-16	EMS 0.1
48-17	EMS 0.1
48-19	EMS 0.1
48-20	EMS 0.1
48-21	EMS 0.1
48-22	EMS 0.1
48-23	EMS 0.1
48-24	EMS 0.1
48-25	EMS 0.1
48-26	EMS 0.1
48-27	EMS 0.1
48-68	EMS 0.1
48-69	EMS 0.1
48-70	EMS 0.1
48-71	EMS 0.1
48-72	EMS 0.1
48-73	EMS 0.1
48-74	EMS 0.1
48-75	EMS 0.1
48-76	EMS 0.1
48-77	EMS 0.1
48-78	EMS 0.1
48-79	EMS 0.1
48-80	EMS 0.1
48-81	EMS 0.1
48-82	EMS 0.1
48-83	EMS 0.1
48-84	EMS 0.1
48-85	EMS 0.1
48-86	EMS 0.1
48-87	EMS 0.1
48-88	EMS 0.1
48-89	EMS 0.1
48-90	EMS 0.1
48-91	EMS 0.1
48-92	EMS 0.1
48-93	EMS 0.1
48-94	EMS 0.1
48-95	EMS 0.1
48-96	EMS 0.1
48-97	EMS 0.1
48-98	EMS 0.1
48-99	EMS 0.1
48-100	EMS 0.1
48-101	EMS 0.1
48-102	EMS 0.1
48-103	EMS 0.1
48-105	EMS 0.1
48-106	EMS 0.1
48-107	EMS 0.1
48-108	EMS 0.1
48-109	EMS 0.1
48-110	EMS 0.1
48-111	EMS 0.1
48-112	EMS 0.1
48-113	EMS 0.1
48-114	EMS 0.1
48-115	EMS 0.1
48-116	EMS 0.1
48-117	EMS 0.1
48-118	EMS 0.1
48-119	EMS 0.1
48-120	EMS 0.1
48-121	EMS 0.1
48-122	EMS 0.1
48-123	EMS 0.1
48-124	EMS 0.1
48-125	EMS 0.1
48-126	EMS 0.1
48-127	EMS 0.1
48-128	EMS 0.1
48-129	EMS 0.1
48-130	EMS 0.1
48-131	EMS 0.1
48-132	EMS 0.1
48-133	EMS 0.1
48-134	EMS 0.1
48-135	EMS 0.1
48-136	EMS 0.1
48-137	EMS 0.1
48-138	EMS 0.1
48-139	EMS 0.1
48-140	EMS 0.1
48-141	EMS 0.1
48-142	EMS 0.1
48-143	EMS 0.1
48-144	EMS 0.1
48-145	EMS 0.1
48-146	EMS 0.1
48-147	EMS 0.1
48-148	EMS 0.1
48-149	EMS 0.1
48-150	EMS 0.1
48-151	EMS 0.1
48-152	EMS 0.1
48-153	EMS 0.1
48-154	EMS 0.1
48-155	EMS 0.1
48-156	EMS 0.1
48-157	EMS 0.1
48-158	EMS 0.1
48-159	EMS 0.1
48-160	EMS 0.1
48-161	EMS 0.1
48-162	EMS 0.1
48-163	EMS 0.1
48-164	EMS 0.1
48-165	EMS 0.1
48-166	EMS 0.1
48-167	EMS 0.1
48-168	EMS 0.1
48-169	EMS 0.1
48-170	EMS 0.1
48-171	EMS 0.1
48-172	EMS 0.1
48-173	EMS 0.1
48-174	EMS 0.1
48-175	EMS 0.1
48-176	EMS 0.1
48-177	EMS 0.1
48-178	EMS 0.1
48-179	EMS 0.1
48-180	EMS 0.1
48-181	EMS 0.1
48-182	EMS 0.1
48-183	EMS 0.1
48-184	EMS 0.1
48-185	EMS 0.1
48-186	EMS 0.1
48-187	EMS 0.1
48-188	EMS 0.1
48-189	EMS 0.1
48-190	EMS 0.1
48-191	EMS 0.1
48-192	EMS 0.1
48-193	EMS 0.1
48-194	EMS 0.1
48-195	EMS 0.1
48-196	EMS 0.1
48-197	EMS 0.1
48-198	EMS 0.1
48-199	EMS 0.1
48-200	EMS 0.1
48-201	EMS 0.1
48-202	EMS 0.1
48-203	EMS 0.1
48-204	EMS 0.1
48-205	EMS 0.1
48-206	EMS 0.1
48-207	EMS 0.1
48-208	EMS 0.1
48-209	EMS 0.1
48-210	EMS 0.1
48-211	EMS 0.1
48-212	EMS 0.1
48-213	EMS 0.1
48-214	EMS 0.1
48-215	EMS 0.1
48-216	EMS 0.1
48-217	EMS 0.1
48-218	EMS 0.1
48-219	EMS 0.1
48-220	EMS 0.1
48-221	EMS 0.1
48-222	EMS 0.1
48-223	EMS 0.1
48-224	EMS 0.1
48-225	EMS 0.1
48-226	EMS 0.1
48-227	EMS 0.1
48-228	EMS 0.1
48-229	EMS 0.1
48-230	EMS 0.1
48-231	EMS 0.1
48-232	EMS 0.1
48-233	EMS 0.1
48-234	EMS 0.1
48-235	EMS 0.1
48-236	EMS 0.1
48-237	EMS 0.1
48-238	EMS 0.1
48-239	EMS 0.1
48-240	EMS 0.1
48-241	EMS 0.1
48-242	EMS 0.1
48-243	EMS 0.1
48-244	EMS 0.1
48-245	EMS 0.1
48-246	EMS 0.1
48-247	EMS 0.1
48-248	EMS 0.1
48-249	EMS 0.1
48-250	EMS 0.1
48-251	EMS 0.1
48-252	EMS 0.1
48-253	EMS 0.1
48-254	EMS 0.1
48-255	EMS 0.1
48-256	EMS 0.1
48-257	EMS 0.1
48-258	EMS 0.1
48-259	EMS 0.1
48-260	EMS 0.1
48-261	EMS 0.1
48-262	EMS 0.1
48-263	EMS 0.1
48-264	EMS 0.1
48-265	EMS 0.1
48-266	EMS 0.1
48-267	EMS 0.1
48-268	EMS 0.1
48-269	EMS 0.1
48-270	EMS 0.1
48-271	EMS 0.1
48-272	EMS 0.1
48-273	EMS 0.1
48-274	EMS 0.1
48-275	EMS 0.1
48-276	EMS 0.1
48-277	EMS 0.1
48-278	EMS 0.1
48-479	EMS 0.1
48-280	EMS 0.1
48-281	EMS 0.1
48-282	EMS 0.1
48-283	EMS 0.1
48-284	EMS 0.1
48-285	EMS 0.1
48-286	EMS 0.1
48-287	EMS 0.1
48-289	EMS 0.1
48-291	EMS 0.1
48-292	EMS 0.1
48-293	EMS 0.1
48-294	EMS 0.1
48-295	EMS 0.1
48-296	EMS 0.1
48-297	EMS 0.1
48-298	EMS 0.1
48-299	EMS 0.1
48-300	EMS 0.1
48-301	EMS 0.1
48-302	EMS 0.1
48-303	EMS 0.1
48-304	EMS 0.1
48-305	EMS 0.1
48-306	EMS 0.1
48-307	EMS 0.1
48-308	EMS 0.1
48-309	EMS 0.1
48-310	EMS 0.1
48-311	EMS 0.1
48-312	EMS 0.1
48-313	EMS 0.1
48-314	EMS 0.1
48-315	EMS 0.1
48-316	EMS 0.1
48-317	EMS 0.1
48-318	EMS 0.1
48-319	EMS 0.1
48-320	EMS 0.1
48-321	EMS 0.1
48-322	EMS 0.1
48-323	EMS 0.1
48-324	EMS 0.1
48-325	EMS 0.1
48-326	EMS 0.1
48-327	EMS 0.1
48-328	EMS 0.1
48-329	EMS 0.1
48-330	EMS 0.1
48-331	EMS 0.1
48-332	EMS 0.1
48-333	EMS 0.1
48-334	EMS 0.1
48-335	EMS 0.1
48-336	EMS 0.1
48-337	EMS 0.1
48-338	EMS 0.1
48-339	EMS 0.1
48-340	EMS 0.1
48-341	EMS 0.1
48-342	EMS 0.1
48-343	EMS 0.1
48-344	EMS 0.1
48-346	EMS 0.1
48-347	EMS 0.1
48-348	EMS 0.1
48-349	EMS 0.1
48-350	EMS 0.1
48-351	EMS 0.1
48-352	EMS 0.1
48-353	EMS 0.1
48-354	EMS 0.1
48-355	EMS 0.1
48-356	EMS 0.1
48-357	EMS 0.1
48-358	EMS 0.1
48-359	EMS 0.1
48-360	EMS 0.1
48-361	EMS 0.1
48-362	EMS 0.1
48-363	EMS 0.1
48-364	EMS 0.1
48-365	EMS 0.1
48-366	EMS 0.1
48-367	EMS 0.1
48-368	EMS 0.1
48-369	EMS 0.1
48-370	EMS 0.1
48-371	EMS 0.1
48-372	EMS 0.1
48-373	EMS 0.1
48-374	EMS 0.1
48-375	EMS 0.1
48-376	EMS 0.1
48-377	EMS 0.1
48-378	EMS 0.1
48-379	EMS 0.1
48-380	EMS 0.1
48-381	EMS 0.1
48-382	EMS 0.1
48-383	EMS 0.1
48-384	EMS 0.1
48-385	EMS 0.1
48-386	EMS 0.1
48-387	EMS 0.1
48-388	EMS 0.1
48-389	EMS 0.1
48-390	EMS 0.1
48-391	EMS 0.1
48-392	EMS 0.1
48-393	EMS 0.1
48-394	EMS 0.1
48-395	EMS 0.1
48-396	EMS 0.1
48-397	EMS 0.1
48-398	EMS 0.1
48-399	EMS 0.1
48-400	EMS 0.1
48-401	EMS 0.1
48-402	EMS 0.1
48-403	EMS 0.1
48-404	EMS 0.1
48-405	EMS 0.1
48-406	EMS 0.1
48-407	EMS 0.1
48-408	EMS 0.1
48-409	EMS 0.1
48-410	EMS 0.1
48-411	EMS 0.1
48-412	EMS 0.1
48-413	EMS 0.1
48-414	EMS 0.1
48-415	EMS 0.1
48-416	EMS 0.1
48-417	EMS 0.1
48-418	EMS 0.1
48-419	EMS 0.1
48-420	EMS 0.1
48-421	EMS 0.1
48-422	EMS 0.1
48-423	EMS 0.1
48-424	EMS 0.1
48-425	EMS 0.1
48-426	EMS 0.1
48-427	EMS 0.1
48-428	EMS 0.1
48-429	EMS 0.1
48-430	EMS 0.1
48-431	EMS 0.1
48-432	EMS 0.1
48-433	EMS 0.1
48-434	EMS 0.1
48-435	EMS 0.1
48-436	EMS 0.1
48-437	EMS 0.1
48-438	EMS 0.1
48-439	EMS 0.1
48-440	EMS 0.1
48-441	EMS 0.1
48-442	EMS 0.1
48-443	EMS 0.1
48-444	EMS 0.1
48-445	EMS 0.1
48-446	EMS 0.1
48-447	EMS 0.1
48-448	EMS 0.1
48-449	EMS 0.1
48-450	EMS 0.1
48-451	EMS 0.1
48-452	EMS 0.1
48-453	EMS 0.1
48-454	EMS 0.1
48-455	EMS 0.1
48-456	EMS 0.1
48-457	EMS 0.1
48-458	EMS 0.1
48-459	EMS 0.1
48-460	EMS 0.1
48-461	EMS 0.1
48-462	EMS 0.1
48-463	EMS 0.1
48-464	EMS 0.1
48-465	EMS 0.1
48-466	EMS 0.1
48-467	EMS 0.1
48-468	EMS 0.1
48-469	EMS 0.1
48-470	EMS 0.1
48-471	EMS 0.1
48-472	EMS 0.1
48-473	EMS 0.1
48-474	EMS 0.1
48-475	EMS 0.1
48-476	EMS 0.1
48-477	EMS 0.1
48-478	EMS 0.1
48-479	EMS 0.1
48-480	EMS 0.1
48-481	EMS 0.1
48-482	EMS 0.1
48-483	EMS 0.1
48-484	EMS 0.1
48-485	EMS 0.1
48-486	EMS 0.1
48-487	EMS 0.1
48-488	EMS 0.1
48-489	EMS 0.1
48-490	EMS 0.1
48-491	EMS 0.1
48-492	EMS 0.1
48-493	EMS 0.1
48-494	EMS 0.1
48-495	EMS 0.1
48-496	EMS 0.1
48-497	EMS 0.1
48-498	EMS 0.1
48-499	EMS 0.1
48-500	EMS 0.1
48-501	EMS 0.1
48-502	EMS 0.1
48-503	EMS 0.1
48-504	EMS 0.1
48-505	EMS 0.1
48-506	EMS 0.1
48-507	EMS 0.1
48-508	EMS 0.1
48-509	EMS 0.1
48-510	EMS 0.1
48-511	EMS 0.1
48-512	EMS 0.1
48-513	EMS 0.1
48-514	EMS 0.1
48-515	EMS 0.1
48-516	EMS 0.1
48-517	EMS 0.1
48-518	EMS 0.1
48-519	EMS 0.1
48-520	EMS 0.1
48-521	EMS 0.1
48-522	EMS 0.1
48-523	EMS 0.1
48-524	EMS 0.1
48-525	EMS 0.1
48-526	EMS 0.1
48-527	EMS 0.1
48-528	EMS 0.1
48-529	EMS 0.1
48-530	EMS 0.1
48-531	EMS 0.1
48-532	EMS 0.1
48-533	EMS 0.1
48-534	EMS 0.1
48-535	EMS 0.1
48-536	EMS 0.1
48-538	EMS 0.1
48-539	EMS 0.1
48-540	EMS 0.1
48-541	EMS 0.1
48-544	EMS 0.1
48-545	EMS 0.1
48-546	EMS 0.1
48-547	EMS 0.1
48-548	EMS 0.1
48-549	EMS 0.1
48-550	EMS 0.1
48-551	EMS 0.1
48-552	EMS 0.1
48-553	EMS 0.1
48-554	EMS 0.1
48-555	EMS 0.1
48-556	EMS 0.1
48-557	EMS 0.1
48-558	EMS 0.1
48-559	EMS 0.1
48-560	EMS 0.1
48-561	EMS 0.1
48-562	EMS 0.1
48-563	EMS 0.1
48-564	EMS 0.1
48-565	EMS 0.1
48-566	EMS 0.1
48-567	EMS 0.1
48-568	EMS 0.1
48-569	EMS 0.1
48-570	EMS 0.1
48-571	EMS 0.1
48-572	EMS 0.1
50-09	EMS 0.1
50-10	EMS 0.1
50-11	EMS 0.1
50-14	EMS 0.1
50-16	EMS 0.1
50-17	EMS 0.1
50-19	EMS 0.1
50-20	EMS 0.1
50-21	EMS 0.1
50-22	EMS 0.1
50-23	EMS 0.1
50-24	EMS 0.1
50-25	EMS 0.1
50-26	EMS 0.1
50-28	EMS 0.1
50-29	EMS 0.1
50-30	EMS 0.1
50-31	EMS 0.1
50-32	EMS 0.1
50-33	EMS 0.1
50-35	EMS 0.1
50-36	EMS 0.1
50-37	EMS 0.1
50-38	EMS 0.1
50-39	EMS 0.1
50-40	EMS 0.1
50-41	EMS 0.1
50-42	EMS 0.1
50-43	EMS 0.1
50-44	EMS 0.1
50-47	EMS 0.1
50-48	EMS 0.1
50-49	EMS 0.1
50-50	EMS 0.1
50-51	EMS 0.1
50-52	EMS 0.1
50-53	EMS 0.1
50-54	EMS 0.1
50-55	EMS 0.1
50-56	EMS 0.1
50-57	EMS 0.1
50-58	EMS 0.1
50-59	EMS 0.1
50-60	EMS 0.1
50-61	EMS 0.1
50-62	EMS 0.1
50-63	EMS 0.1
50-65	EMS 0.1
50-66	EMS 0.1
50-67	EMS 0.1
50-68	EMS 0.1
50-69	EMS 0.1
50-70	EMS 0.1
50-71	EMS 0.1
51-68	EMS 0
51-69	EMS 0
51-71	EMS 0
51-72	EMS 0
51-73	EMS 0
51-75	EMS 0.1
51-76	EMS 0.1
51-78	EMS 0.1
51-80	EMS 0.1
51-81	EMS 0.1
51-84	EMS 0.1
51-85	EMS 0.1
51-86	EMS 0.1
51-87	EMS 0.1
51-88	EMS 0.1
51-90	EMS 0.1
51-91	EMS 0.1
51-92	EMS 0.1
51-93	EMS 0.1
51-94	EMS 0.1
51-95	EMS 0.1
51-105	EMS 0.2
51-106	EMS 0.2
51-107	EMS 0.2
51-108	EMS 0.2
51-109	EMS 0.2
51-110	EMS 0.2
51-111	EMS 0.2
51-112	EMS 0.2
51-113	EMS 0.2
51-114	EMS 0.2
51-115	EMS 0.2
51-116	EMS 0.2
51-117	EMS 0.2
51-118	EMS 0.2
51-119	EMS 0.2
51-120	EMS 0.2
51-121	EMS 0.2
51-122	EMS 0.2
51-123	EMS 0.2
51-124	EMS 0.2
51-125	EMS 0.2
51-126	EMS 0.2
51-127	EMS 0.2
51-128	EMS 0.2
51-129	EMS 0.2
51-130	EMS 0.2
51-131	EMS 0.2
51-132	EMS 0.2
51-133	EMS 0.2
51-134	EMS 0.2
51-135	EMS 0.2
51-136	EMS 0.2
51-137	EMS 0.2
51-138	EMS 0.2
51-139	EMS 0.2
51-140	EMS 0.2
51-141	EMS 0.2
51-142	EMS 0.2
51-143	EMS 0.2
51-144	EMS 0.2
51-146	EMS 0.2
51-147	EMS 0.2
51-148	EMS 0.2
51-149	EMS 0.2
51-150	EMS 0.2
51-151	EMS 0.2
51-152	EMS 0.2
51-153	EMS 0.2
51-154	EMS 0.2
51-155	EMS 0.2
51-157	EMS 0.2
51-158	EMS 0.2
51-159	EMS 0.2
51-160	EMS 0.2
51-161	EMS 0.2
51-162	EMS 0.2
51-163	EMS 0.2
51-164	EMS 0.2
51-165	EMS 0.2
51-166	EMS 0.2
51-167	EMS 0.2
51-169	EMS 0.2
51-170	EMS 0.2
51-171	EMS 0.2
51-172	EMS 0.2
51-173	EMS 0.2
51-174	EMS 0.2
51-175	EMS 0.2
51-176	EMS 0.2
51-177	EMS 0.2
51-178	EMS 0.2
51-179	EMS 0.2
51-180	EMS 0.2
51-181	EMS 0.2
51-182	EMS 0.2
51-183	EMS 0.2
51-184	EMS 0.2
51-185	EMS 0.2
51-186	EMS 0.2
51-187	EMS 0.2
51-188	EMS 0.2
51-189	EMS 0.2
51-190	EMS 0.2
51-191	EMS 0.2
51-192	EMS 0.2
51-193	EMS 0.2
51-194	EMS 0.2
51-195	EMS 0.2
51-196	EMS 0.2
51-197	EMS 0.2
51-198	EMS 0.2
51-199	EMS 0.2
51-200	EMS 0.2
51-201	EMS 0.2
51-202	EMS 0.2
51-203	EMS 0.2
51-204	EMS 0.2
51-205	EMS 0.2
51-206	EMS 0.2
51-207	EMS 0.2
51-208	EMS 0.2
51-209	EMS 0.2
51-210	EMS 0.2
51-211	EMS 0.2
51-212	EMS 0.2
51-213	EMS 0.2
51-214	EMS 0.2
51-215	EMS 0.2
51-216	EMS 0.2
51-217	EMS 0.2
51-218	EMS 0.2
51-219	EMS 0.2
51-220	EMS 0.2
51-221	EMS 0.2
51-222	EMS 0.2
51-223	EMS 0.2
51-224	EMS 0.2
51-225	EMS 0.2
51-226	EMS 0.2
51-227	EMS 0.2
51-228	EMS 0.2
51-229	EMS 0.2
51-230	EMS 0.2
51-231	EMS 0.2
51-232	EMS 0.2
51-233	EMS 0.2
51-234	EMS 0.2
51-235	EMS 0.2
51-236	EMS 0.2
51-237	EMS 0.2
51-238	EMS 0.2
51-239	EMS 0.2
51-240	EMS 0.2
51-241	EMS 0.2
51-242	EMS 0.2
51-243	EMS 0.2
51-244	EMS 0.2
51-245	EMS 0.2
51-246	EMS 0.2
51-247	EMS 0.2
51-248	EMS 0.2
51-249	EMS 0.2
51-250	EMS 0.2
51-251	EMS 0.2
51-252	EMS 0.2
51-253	EMS 0.2
51-254	EMS 0.2
51-255	EMS 0.2
51-256	EMS 0.2
51-257	EMS 0.2
51-258	EMS 0.2
51-259	EMS 0.2
51-260	EMS 0.2
51-261	EMS 0.2
51-262	EMS 0.2
51-263	EMS 0.2
51-264	EMS 0.2
51-265	EMS 0.2
51-266	EMS 0.2
51-267	EMS 0.2
51-268	EMS 0.2
51-269	EMS 0.2
51-270	EMS 0.2
51-271	EMS 0.2
51-272	EMS 0.2
51-273	EMS 0.2
51-274	EMS 0.2
51-275	EMS 0.2
51-276	EMS 0.2
51-277	EMS 0.2
51-278	EMS 0.2
51-279	EMS 0.2
51-280	EMS 0.2
51-281	EMS 0.2
51-282	EMS 0.2
51-283	EMS 0.2
51-284	EMS 0.2
51-285	EMS 0.2
51-286	EMS 0.2
51-287	EMS 0.2
51-288	EMS 0.2
51-289	EMS 0.2
51-290	EMS 0.2
51-327	EMS 0.3
51-328	EMS 0.3
51-329	EMS 0.3
51-330	EMS 0.3
51-331	EMS 0.3
51-333	EMS 0.3
51-334	EMS 0.3
51-335	EMS 0.3
51-336	EMS 0.3
51-337	EMS 0.3
51-338	EMS 0.3
51-339	EMS 0.3
51-340	EMS 0.3
51-341	EMS 0.3
51-342	EMS 0.3
51-343	EMS 0.3
51-344	EMS 0.3
51-345	EMS 0.3
51-346	EMS 0.3
51-347	EMS 0.3
51-348	EMS 0.3
51-349	EMS 0.3
51-350	EMS 0.3
51-351	EMS 0.3
51-353	EMS 0.3
51-354	EMS 0.3
51-355	EMS 0.3
51-356	EMS 0.3
51-357	EMS 0.3
51-359	EMS 0.3
51-360	EMS 0.3
51-361	EMS 0.3
51-362	EMS 0.3
51-363	EMS 0.3
51-364	EMS 0.3
51-365	EMS 0.3
51-366	EMS 0.3
51-367	EMS 0.3
51-370	EMS 0.3
51-374	EMS 0.3
51-375	EMS 0.3
51-376	EMS 0.3
51-377	EMS 0.3
51-378	EMS 0.3
51-379	EMS 0.3
51-380	EMS 0.3
51-381	EMS 0.3
51-382	EMS 0.3
51-386	EMS 0.3
51-388	EMS 0.3
51-389	EMS 0.3
51-390	EMS 0.3
51-391	EMS 0.3
51-392	EMS 0.3
51-393	EMS 0.3
51-395	EMS 0.3
51-396	EMS 0.3
51-397	EMS 0.3
51-398	EMS 0.3
51-399	EMS 0.3
51-400	EMS 0.3
51-401	EMS 0.3
51-402	EMS 0.3
51-403	EMS 0.3
51-404	EMS 0.3
51-405	EMS 0.3
51-406	EMS 0.3
51-407	EMS 0.3
51-408	EMS 0.3
51-409	EMS 0.3
51-410	EMS 0.3
51-411	EMS 0.3
51-412	EMS 0.3
51-413	EMS 0.3
51-415	EMS 0.3
51-416	EMS 0.3
51-417	EMS 0.3
51-418	EMS 0.3
51-419	EMS 0.3
51-420	EMS 0.3
51-422	EMS 0.3
51-424	EMS 0.3
51-425	EMS 0.3
51-426	EMS 0.3
51-427	EMS 0.3
51-428	EMS 0.3
51-429	EMS 0.3
51-430	EMS 0.3
51-431	EMS 0.3
51-432	EMS 0.3
51-433	EMS 0.3
51-434	EMS 0.3
51-435	EMS 0.3
51-436	EMS 0.3
51-437	EMS 0.3
51-438	EMS 0.3
51-439	EMS 0.3
51-440	EMS 0.3
51-441	EMS 0.3
51-444	EMS 0.3
51-445	EMS 0.3
51-446	EMS 0.3
51-447	EMS 0.3
51-448	EMS 0.3
51-449	EMS 0.3
51-450	EMS 0.3
51-451	EMS 0.3
51-452	EMS 0.3
51-454	EMS 0.3
51-455	EMS 0.3
51-456	EMS 0.3
51-457	EMS 0.3
51-458	EMS 0.3
51-459	EMS 0.3
51-460	EMS 0.3
51-461	EMS 0.3
51-462	EMS 0.3
51-463	EMS 0.3
51-464	EMS 0.3
51-465	EMS 0.3
51-466	EMS 0.3
51-468	EMS 0.3
51-470	EMS 0.3
51-471	EMS 0.3
51-472	EMS 0.3
51-474	EMS 0.3
51-475	EMS 0.3
51-478	EMS 0.3
51-479	EMS 0.3
51-480	EMS 0.3
51-481	EMS 0.3
51-482	EMS 0.3
51-484	EMS 0.3
51-485	EMS 0.3
51-486	EMS 0.3
51-487	EMS 0.3
51-488	EMS 0.3
51-489	EMS 0.3
51-490	EMS 0.3
51-491	EMS 0.3
51-492	EMS 0.3
51-493	EMS 0.3
51-494	EMS 0.3
51-495	EMS 0.3
51-496	EMS 0.3
51-497	EMS 0.3
51-498	EMS 0.3
51-499	EMS 0.3
51-500	EMS 0.3
51-501	EMS 0.3
51-503	EMS 0.3
51-504	EMS 0.3
51-506	EMS 0.3
51-507	EMS 0.3
51-508	EMS 0.3
51-509	EMS 0.3
51-510	EMS 0.3
51-511	EMS 0.3
51-512	EMS 0.3
51-513	EMS 0.3
51-514	EMS 0.3
51-515	EMS 0.3
51-516	EMS 0.3
51-517	EMS 0.3
51-518	EMS 0.3
51-519	EMS 0.3
51-520	EMS 0.3
51-521	EMS 0.3
51-523	EMS 0.3
51-524	EMS 0.3
51-526	EMS 0.3
51-527	EMS 0.3
51-528	EMS 0.3
51-529	EMS 0.3
51-530	EMS 0.3
51-531	EMS 0.3
51-532	EMS 0.3
51-533	EMS 0.3
51-534	EMS 0.3
51-535	EMS 0.3
51-536	EMS 0.3
51-537	EMS 0.3
51-538	EMS 0.3
51-539	EMS 0.3
51-541	EMS 0.3
51-542	EMS 0.3
51-543	EMS 0.3
51-544	EMS 0.3
51-545	EMS 0.3
51-546	EMS 0.3
51-547	EMS 0.3
51-548	EMS 0.3
51-549	EMS 0.3
51-550	EMS 0.3
51-551	EMS 0.3
51-552	EMS 0.3
51-553	EMS 0.3
51-554	EMS 0.3
51-555	EMS 0.3
51-556	EMS 0.3
51-557	EMS 0.3
51-558	EMS 0.3
51-559	EMS 0.3
51-560	EMS 0.3
51-561	EMS 0.3
51-562	EMS 0.3
51-563	EMS 0.3
51-564	EMS 0.3
51-565	EMS 0.3
51-566	EMS 0.3
51-567	EMS 0.3
51-568	EMS 0.3
51-569	EMS 0.3
51-570	EMS 0.3
51-571	EMS 0.3
51-572	EMS 0.3
51-573	EMS 0.3
51-576	EMS 0.3
51-577	EMS 0.3
51-578	EMS 0.3
51-579	EMS 0.3
51-580	EMS 0.3
51-581	EMS 0.3
51-582	EMS 0.3
51-583	EMS 0.3
51-584	EMS 0.3
51-585	EMS 0.3
51-586	EMS 0.3
51-587	EMS 0.3
51-588	EMS 0.3
51-589	EMS 0.3
51-590	EMS 0.3
51-591	EMS 0.3
51-592	EMS 0.3
51-593	EMS 0.3
51-594	EMS 0.3
51-595	EMS 0.3
51-596	EMS 0.3
51-597	EMS 0.3
51-598	EMS 0.3
51-599	EMS 0.3
51-600	EMS 0.3
51-601	EMS 0.3
51-602	EMS 0.3
51-603	EMS 0.3
51-604	EMS 0.3
51-605	EMS 0.3
51-606	EMS 0.3
51-607	EMS 0.3
51-608	EMS 0.3
51-609	EMS 0.3
51-610	EMS 0.3
51-611	EMS 0.3
51-612	EMS 0.3
51-613	EMS 0.3
51-614	EMS 0.3
51-615	EMS 0.3
51-616	EMS 0.3
51-617	EMS 0.3
51-618	EMS 0.3
51-619	EMS 0.3
51-620	EMS 0.3
51-621	EMS 0.3
53-3	EMS 0.2
53-4	EMS 0.2
53-5	EMS 0.2
53-6	EMS 0.2
53-7	EMS 0.2
53-8	EMS 0.2
53-9	EMS 0.2
53-10	EMS 0.2
53-11	EMS 0.2
53-12	EMS 0.3
53-13	EMS 0.3
53-14	EMS 0.3
53-15	EMS 0.3
53-16	EMS 0.3
53-17	EMS 0.3
53-18	EMS 0.3
53-19	EMS 0.3
53-20	EMS 0.3
53-21	EMS 0.3
53-22	EMS 0.3
53-23	EMS 0.3
53-24	EMS 0.3
53-25	EMS 0.3
53-26	EMS 0.3
53-27	EMS 0.3
53-28	EMS 0.3
53-29	EMS 0.3
53-30	EMS 0.3
53-31	EMS 0.3
53-32	EMS 0.3
53-33	EMS 0.3
53-34	EMS 0.3
53-37	EMS 0.4
53-38	EMS 0.4
53-39	EMS 0.4
53-40	EMS 0.4
53-41	EMS 0.4
53-42	EMS 0.4
53-44	EMS 0.4
53-45	EMS 0.4
53-46	EMS 0.4
53-47	EMS 0.4
53-48	EMS 0.4
53-49	EMS 0.4
53-50	EMS 0.4
53-51	EMS 0.4
53-52	EMS 0.4
53-53	EMS 0.4
53-54	EMS 0.4
53-55	EMS 0.4
53-56	EMS 0.4
53-57	EMS 0.4
53-58	EMS 0.4
54-12	EMS 0.1
54-13	EMS 0.1
54-14	EMS 0.1
54-15	EMS 0.1
54-16	EMS 0.1
54-18	EMS 0.1
54-19	EMS 0.1
54-20	EMS 0.1
54-21	EMS 0.1
54-22	EMS 0.1
54-23	EMS 0.1
54-24	EMS 0.1
54-25	EMS 0.1
54-26	EMS 0.1
54-27	EMS 0.1
54-29	EMS 0.1
54-30	EMS 0.1
54-31	EMS 0.1
54-32	EMS 0.1
54-33	EMS 0.1
54-34	EMS 0.1
54-35	EMS 0.1
54-36	EMS 0.1
54-37	EMS 0.1
54-39	EMS 0.1
54-40	EMS 0.1
54-41	EMS 0.1
54-42	EMS 0.1
54-44	EMS 0.1
54-45	EMS 0.1
54-46	EMS 0.1
54-47	EMS 0.1
54-49	EMS 0.1
54-50	EMS 0.1
54-51	EMS 0.1
54-52	EMS 0.1
54-53	EMS 0.1
54-54	EMS 0.1
54-55	EMS 0.1
54-56	EMS 0.1
54-57	EMS 0.1
54-58	EMS 0.1
54-59	EMS 0.1
54-60	EMS 0.1
54-61	EMS 0.1
54-62	EMS 0.1
54-63	EMS 0.1
54-64	EMS 0.1
54-65	EMS 0.1
54-66	EMS 0.1
54-67	EMS 0.1
54-68	EMS 0.1
54-69	EMS 0.1
54-70	EMS 0.1
54-71	EMS 0.1
54-72	EMS 0.1
54-73	EMS 0.1
54-74	EMS 0.1
54-75	EMS 0.1
54-76	EMS 0.1
54-77	EMS 0.1
54-78	EMS 0.1
54-79	EMS 0.1
54-80	EMS 0.1
54-81	EMS 0.1
54-82	EMS 0.1
54-83	EMS 0.1
54-84	EMS 0.1
54-85	EMS 0.1
54-86	EMS 0.1
54-87	EMS 0.3
54-88	EMS 0.3
54-89	EMS 0.3
54-90	EMS 0.3
54-91	EMS 0.3
54-92	EMS 0.3
54-93	EMS 0.3
54-94	EMS 0.3
54-95	EMS 0.3
54-96	EMS 0.3
54-97	EMS 0.3
54-98	EMS 0.3
54-99	EMS 0.3
54-101	EMS 0.3
54-102	EMS 0.3
54-103	EMS 0.3
54-104	EMS 0.3
54-105	EMS 0.3
54-106	EMS 0.3
54-107	EMS 0.3
54-108	EMS 0.3
54-109	EMS 0.3
54-110	EMS 0.3
54-111	EMS 0.3
54-112	EMS 0.3
54-113	EMS 0.3
54-114	EMS 0.3
54-115	EMS 0.3
54-116	EMS 0.3
56-11	EMS 0.2
56-12	EMS 0.2
56-13	EMS 0.2
56-14	EMS 0.2
56-15	EMS 0.2
56-16	EMS 0.2
56-17	EMS 0.2
56-18	EMS 0.2
56-19	EMS 0.2
56-20	EMS 0.2
56-21	EMS 0.2
56-22	EMS 0.2
56-23	EMS 0.2
56-24	EMS 0.2
56-25	EMS 0.2
56-26	EMS 0.2
56-27	EMS 0.2
56-28	EMS 0.2
56-29	EMS 0.2
56-30	EMS 0.2
56-31	EMS 0.2
56-32	EMS 0.2
56-33	EMS 0.2
56-34	EMS 0.2
56-35	EMS 0.2
56-36	EMS 0.2
56-37	EMS 0.2
56-38	EMS 0.2
56-39	EMS 0.2
56-40	EMS 0.2
56-42	EMS 0.4
56-43	EMS 0.4
56-44	EMS 0.4
56-45	EMS 0.4
56-46	EMS 0.4
56-47	EMS 0.4
56-48	EMS 0.4
56-49	EMS 0.4
56-50	EMS 0.4
56-52	EMS 0.4
56-53	EMS 0.4
56-54	EMS 0.4
56-55	EMS 0.4
56-56	EMS 0.4

## Sheet: SI Table 2
Supplementary Table 2. Days to Flowering data for mutant samples.
Sample	Plant to Flower (days)
48~1	72
48~10	70
48~100	58
48~101	51
48~102	52
48~103	54
48~104	106
48~105	52
48~106	58
48~107	62
48~108	72
48~109	54
48~11	97
48~110	52
48~111	57
48~112	57
48~113	54
48~114	57
48~115	57
48~116	63
48~117	55
48~118	54
48~119	54
48~120	62
48~121	56
48~122	50
48~123	54
48~124	58
48~125	50
48~126	54
48~127	54
48~128	64
48~129	51
48~13	55
48~130	52
48~131	57
48~132	52
48~133	55
48~134	55
48~135	54
48~136	50
48~137	50
48~138	54
48~139	51
48~14	53
48~140	54
48~141	54
48~142	49
48~143	52
48~144	51
48~145	50
48~146	54
48~147	51
48~148	47
48~149	50
48~15	57
48~150	51
48~151	54
48~152	52
48~153	58
48~154	51
48~155	51
48~156	54
48~157	53
48~158	50
48~159	60
48~16	57
48~160	50
48~161	54
48~162	54
48~163	53
48~164	53
48~165	51
48~166	53
48~167	53
48~168	56
48~169	52
48~17	53
48~170	50
48~171	56
48~172	55
48~173	49
48~174	51
48~175	50
48~176	53
48~177	89
48~178	66
48~179	59
48~180	53
48~181	50
48~182	54
48~183	53
48~184	56
48~185	50
48~186	53
48~187	50
48~188	53
48~189	49
48~19	55
48~190	55
48~191	50
48~192	81
48~193	49
48~194	67
48~195	50
48~196	49
48~197	47
48~198	48
48~199	48
48~2	55
48~20	97
48~200	53
48~201	53
48~202	50
48~203	53
48~204	50
48~205	49
48~206	50
48~207	50
48~208	50
48~209	50
48~21	53
48~210	49
48~211	49
48~212	48
48~213	58
48~214	48
48~215	50
48~216	50
48~217	50
48~218	51
48~219	50
48~22	76
48~220	50
48~221	50
48~222	54
48~223	50
48~224	52
48~225	50
48~226	50
48~227	54
48~228	53
48~229	48
48~23	59
48~230	53
48~231	50
48~232	48
48~233	48
48~234	48
48~235	58
48~236	50
48~237	54
48~238	75
48~239	54
48~24	52
48~240	50
48~241	50
48~242	53
48~243	48
48~244	50
48~245	50
48~246	53
48~247	54
48~248	87
48~249	53
48~25	50
48~250	53
48~251	56
48~252	51
48~253	50
48~254	58
48~255	50
48~256	58
48~257	50
48~258	57
48~259	51
48~26	59
48~260	51
48~261	50
48~262	49
48~263	50
48~264	51
48~265	53
48~266	50
48~267	48
48~268	49
48~269	47
48~27	53
48~270	51
48~271	48
48~272	49
48~273	50
48~274	57
48~275	47
48~276	50
48~277	48
48~278	47
48~279	48
48~280	50
48~281	47
48~282	48
48~283	50
48~284	54
48~285	49
48~286	51
48~287	47
48~288	100
48~289	49
48~290	NA
48~291	48
48~292	50
48~293	50
48~294	50
48~295	49
48~296	49
48~297	49
48~298	50
48~299	55
48~3	58
48~300	51
48~301	49
48~302	49
48~303	49
48~304	50
48~305	49
48~306	49
48~307	49
48~308	50
48~309	51
48~310	52
48~311	51
48~312	50
48~313	50
48~314	47
48~315	48
48~316	49
48~317	48
48~318	54
48~319	51
48~320	55
48~321	50
48~322	50
48~323	50
48~324	53
48~325	47
48~326	49
48~327	48
48~328	56
48~329	53
48~330	50
48~331	51
48~332	51
48~333	53
48~334	51
48~335	51
48~336	53
48~337	53
48~338	50
48~339	58
48~340	53
48~341	51
48~342	53
48~343	49
48~344	47
48~346	49
48~347	49
48~348	48
48~349	50
48~350	51
48~351	54
48~352	53
48~353	51
48~354	48
48~355	51
48~356	48
48~357	50
48~358	48
48~359	48
48~360	46
48~361	49
48~362	50
48~363	50
48~364	50
48~365	47
48~366	50
48~367	50
48~368	51
48~369	47
48~370	48
48~371	48
48~372	49
48~373	53
48~374	49
48~375	47
48~376	49
48~377	50
48~378	50
48~379	51
48~380	49
48~381	53
48~382	54
48~383	51
48~384	51
48~385	51
48~386	50
48~387	54
48~388	48
48~389	51
48~390	51
48~391	49
48~392	49
48~393	50
48~394	53
48~395	53
48~396	57
48~397	50
48~398	48
48~399	51
48~4	53
48~400	50
48~401	55
48~402	61
48~403	55
48~404	53
48~405	52
48~406	55
48~407	50
48~408	51
48~409	51
48~410	54
48~411	53
48~412	51
48~413	53
48~414	55
48~415	52
48~416	48
48~417	48
48~418	53
48~419	58
48~420	48
48~421	50
48~422	48
48~423	49
48~424	50
48~425	53
48~426	48
48~427	51
48~428	54
48~429	54
48~430	77
48~431	53
48~432	51
48~433	51
48~434	53
48~435	51
48~436	51
48~437	53
48~438	53
48~439	53
48~440	54
48~441	46
48~442	47
48~443	50
48~444	53
48~445	51
48~446	55
48~447	52
48~448	53
48~449	55
48~450	51
48~451	52
48~452	55
48~453	52
48~454	51
48~455	56
48~456	53
48~457	53
48~458	53
48~459	48
48~460	52
48~461	54
48~462	53
48~463	51
48~464	51
48~465	50
48~466	53
48~467	58
48~468	56
48~469	57
48~470	53
48~471	53
48~472	51
48~473	56
48~474	56
48~475	61
48~476	82
48~477	63
48~478	81
48~479	59
48~480	62
48~481	62
48~482	61
48~483	76
48~484	75
48~485	55
48~486	71
48~487	59
48~488	52
48~489	59
48~490	66
48~491	75
48~492	71
48~493	56
48~494	61
48~495	58
48~496	52
48~497	55
48~498	58
48~499	61
48~5	54
48~500	67
48~501	54
48~502	53
48~503	60
48~504	75
48~505	60
48~506	56
48~507	56
48~508	56
48~509	55
48~510	57
48~511	58
48~512	53
48~513	56
48~514	53
48~515	50
48~516	53
48~517	52
48~518	69
48~519	51
48~520	51
48~521	71
48~522	53
48~523	51
48~524	58
48~525	62
48~526	67
48~527	56
48~528	57
48~529	55
48~530	56
48~531	61
48~532	54
48~533	62
48~534	56
48~535	66
48~536	59
48~537	NA
48~538	82
48~539	52
48~540	83
48~541	57
48~544	52
48~545	56
48~546	55
48~547	54
48~548	59
48~549	59
48~550	58
48~551	57
48~552	66
48~553	52
48~554	62
48~555	57
48~556	56
48~557	71
48~558	65
48~559	55
48~560	68
48~561	60
48~562	55
48~563	58
48~564	57
48~565	54
48~566	79
48~567	56
48~568	61
48~569	61
48~570	69
48~571	62
48~572	65
48~6	54
48~68	53
48~69	54
48~7	63
48~70	50
48~71	55
48~72	54
48~73	56
48~74	51
48~75	55
48~76	51
48~77	56
48~78	50
48~79	54
48~8	54
48~80	54
48~81	53
48~82	57
48~83	62
48~84	72
48~85	54
48~86	55
48~87	58
48~88	50
48~89	53
48~9	72
48~90	67
48~91	81
48~92	52
48~93	54
48~94	78
48~95	54
48~96	53
48~97	55
48~98	51
48~99	55
50~10	71
50~11	72
50~12	109
50~13	NA
50~14	NA
50~15	NA
50~16	68
50~17	95
50~18	NA
50~19	78
50~20	68
50~21	58
50~22	64
50~23	59
50~24	61
50~25	55
50~26	58
50~27	NA
50~28	59
50~29	58
50~30	63
50~31	71
50~32	64
50~33	55
50~34	NA
50~35	59
50~36	53
50~37	63
50~38	53
50~39	52
50~40	52
50~41	57
50~42	56
50~43	58
50~44	56
50~47	58
50~48	54
50~49	55
50~50	61
50~51	59
50~52	64
50~53	52
50~54	53
50~55	55
50~56	53
50~57	52
50~58	59
50~59	55
50~60	65
50~61	54
50~62	53
50~63	61
50~64	105
50~65	58
50~66	56
50~67	61
50~68	55
50~69	64
50~70	68
50~71	63
50~9	60
51~105	66
51~106	60
51~107	58
51~108	62
51~109	58
51~110	54
51~111	54
51~112	90
51~113	64
51~114	70
51~115	66
51~116	65
51~117	70
51~118	78
51~119	62
51~120	66
51~121	68
51~122	56
51~123	60
51~124	68
51~125	59
51~126	56
51~127	64
51~128	82
51~129	63
51~130	105
51~131	76
51~132	73
51~133	68
51~134	61
51~135	55
51~136	60
51~137	62
51~138	75
51~139	77
51~140	77
51~141	68
51~142	80
51~143	72
51~144	66
51~145	NA
51~146	61
51~147	60
51~148	64
51~149	63
51~150	55
51~151	60
51~152	66
51~153	65
51~154	84
51~155	59
51~156	61
51~157	59
51~158	59
51~159	63
51~160	59
51~161	59
51~162	62
51~163	58
51~164	62
51~165	68
51~166	63
51~167	62
51~168	NA
51~169	54
51~170	54
51~171	62
51~172	56
51~173	55
51~174	66
51~175	55
51~176	54
51~177	63
51~178	63
51~179	62
51~180	56
51~181	55
51~182	57
51~183	59
51~184	57
51~185	57
51~186	55
51~187	61
51~188	54
51~189	73
51~190	64
51~191	59
51~192	65
51~193	55
51~194	59
51~195	64
51~196	55
51~197	62
51~198	56
51~199	61
51~200	63
51~201	59
51~202	51
51~203	71
51~204	57
51~205	55
51~206	54
51~207	54
51~208	56
51~209	54
51~210	58
51~211	62
51~212	58
51~213	56
51~214	65
51~215	58
51~216	57
51~217	63
51~218	59
51~219	54
51~220	60
51~221	55
51~222	58
51~223	65
51~224	58
51~225	58
51~226	61
51~227	64
51~228	68
51~229	61
51~230	54
51~231	60
51~232	65
51~233	61
51~234	75
51~235	59
51~236	61
51~237	70
51~238	58
51~239	60
51~240	66
51~241	59
51~242	60
51~243	61
51~244	64
51~245	63
51~246	62
51~247	63
51~248	58
51~249	61
51~250	64
51~251	62
51~252	55
51~253	64
51~254	55
51~255	55
51~256	58
51~257	59
51~258	60
51~259	68
51~260	59
51~261	63
51~262	59
51~263	100
51~264	58
51~265	60
51~266	54
51~267	56
51~268	54
51~269	63
51~270	62
51~271	69
51~272	55
51~273	59
51~274	58
51~275	58
51~276	54
51~277	61
51~278	56
51~279	62
51~280	63
51~281	65
51~282	56
51~283	58
51~284	56
51~285	NA
51~286	57
51~287	68
51~288	55
51~289	57
51~290	58
51~327	53
51~328	57
51~329	53
51~330	54
51~331	55
51~332	97
51~333	52
51~334	60
51~335	61
51~336	76
51~337	66
51~338	55
51~339	53
51~340	56
51~341	54
51~342	56
51~343	54
51~344	54
51~345	54
51~346	55
51~347	57
51~348	52
51~349	54
51~350	54
51~351	53
51~352	NA
51~353	57
51~354	65
51~355	52
51~356	51
51~357	54
51~358	NA
51~359	49
51~360	71
51~361	56
51~362	63
51~363	55
51~364	54
51~365	56
51~366	55
51~367	53
51~368	NA
51~369	NA
51~370	55
51~371	NA
51~372	NA
51~373	NA
51~374	71
51~375	60
51~376	57
51~377	57
51~378	55
51~379	55
51~380	58
51~381	70
51~382	60
51~383	NA
51~384	NA
51~385	NA
51~386	63
51~387	NA
51~388	54
51~389	54
51~390	54
51~391	54
51~392	59
51~393	57
51~394	NA
51~395	53
51~396	54
51~397	54
51~398	54
51~399	57
51~400	52
51~401	55
51~402	53
51~403	52
51~404	52
51~405	57
51~406	52
51~407	55
51~408	53
51~409	59
51~410	55
51~411	59
51~412	60
51~413	53
51~414	NA
51~415	56
51~416	53
51~417	57
51~418	55
51~419	54
51~420	65
51~421	62
51~422	55
51~423	NA
51~424	56
51~425	53
51~426	53
51~427	62
51~428	55
51~429	53
51~430	52
51~431	52
51~432	56
51~433	71
51~434	53
51~435	59
51~436	52
51~437	53
51~438	55
51~439	63
51~440	50
51~441	53
51~442	NA
51~443	NA
51~444	53
51~445	63
51~446	54
51~447	50
51~448	50
51~449	52
51~450	52
51~451	55
51~452	53
51~453	NA
51~454	67
51~455	51
51~456	57
51~457	57
51~458	53
51~459	54
51~460	55
51~461	55
51~462	58
51~463	54
51~464	55
51~465	55
51~466	55
51~467	NA
51~468	52
51~469	NA
51~470	53
51~471	55
51~472	53
51~473	NA
51~474	53
51~475	51
51~476	NA
51~477	NA
51~478	74
51~479	51
51~480	60
51~481	57
51~482	97
51~483	NA
51~484	54
51~485	51
51~486	53
51~487	56
51~488	64
51~489	53
51~490	68
51~491	59
51~492	56
51~493	67
51~494	59
51~495	68
51~496	51
51~497	54
51~498	55
51~499	59
51~500	59
51~501	57
51~502	NA
51~503	55
51~504	60
51~505	NA
51~506	54
51~507	71
51~508	55
51~509	60
51~510	57
51~511	54
51~512	60
51~513	53
51~514	54
51~515	53
51~516	53
51~517	58
51~518	54
51~519	53
51~520	79
51~521	49
51~522	NA
51~523	65
51~524	54
51~525	NA
51~526	53
51~527	54
51~528	71
51~529	50
51~530	57
51~531	69
51~532	53
51~533	55
51~534	55
51~535	52
51~536	53
51~537	56
51~538	58
51~539	56
51~540	NA
51~541	52
51~542	54
51~543	53
51~544	53
51~545	60
51~546	57
51~547	58
51~548	54
51~549	67
51~550	58
51~551	59
51~552	53
51~553	52
51~554	63
51~555	55
51~556	60
51~557	54
51~558	60
51~559	55
51~560	59
51~561	52
51~562	59
51~563	54
51~564	62
51~565	50
51~566	60
51~567	55
51~568	55
51~569	58
51~570	60
51~571	58
51~572	67
51~573	57
51~574	NA
51~575	NA
51~576	83
51~577	57
51~578	55
51~579	83
51~580	58
51~581	64
51~582	62
51~583	57
51~584	68
51~585	57
51~586	80
51~587	55
51~588	63
51~589	55
51~590	53
51~591	57
51~592	58
51~593	59
51~594	56
51~595	58
51~596	58
51~597	53
51~598	62
51~599	52
51~600	53
51~601	57
51~602	53
51~603	54
51~604	84
51~605	55
51~606	65
51~607	53
51~608	51
51~609	53
51~610	55
51~611	56
51~612	57
51~613	59
51~614	55
51~615	54
51~616	61
51~617	56
51~618	57
51~619	68
51~620	57
51~621	57
51~68	69
51~69	63
51~70	NA
51~71	55
51~72	80
51~73	64
51~75	72
51~76	65
51~77	NA
51~78	60
51~79	NA
51~80	56
51~81	57
51~82	NA
51~83	NA
51~84	60
51~85	82
51~86	65
51~87	73
51~88	61
51~89	NA
51~90	54
51~91	NA
51~92	55
51~93	73
51~94	53
51~95	59
51~96	NA
51~97	NA
53~10	57
53~11	59
53~12	78
53~13	67
53~14	80
53~15	59
53~16	58
53~17	59
53~18	60
53~19	54
53~20	54
53~21	55
53~22	52
53~23	54
53~24	67
53~25	61
53~26	63
53~27	63
53~28	86
53~29	59
53~3	62
53~30	58
53~31	55
53~32	83
53~33	70
53~34	61
53~37	69
53~38	83
53~39	59
53~4	60
53~40	77
53~41	61
53~42	63
53~43	NA
53~44	57
53~45	62
53~46	60
53~47	67
53~48	55
53~49	57
53~5	80
53~50	58
53~51	60
53~52	56
53~53	58
53~54	59
53~55	58
53~56	58
53~57	61
53~58	63
53~6	58
53~7	67
53~8	67
53~9	64
54~100	NA
54~101	55
54~102	56
54~103	58
54~104	52
54~105	57
54~106	53
54~107	55
54~108	62
54~109	59
54~110	53
54~111	58
54~112	58
54~113	62
54~114	67
54~115	59
54~116	58
54~12	55
54~13	63
54~14	64
54~15	56
54~16	67
54~17	NA
54~18	59
54~19	58
54~20	59
54~21	108
54~22	59
54~23	81
54~24	70
54~25	54
54~26	67
54~27	84
54~28	NA
54~29	63
54~30	74
54~31	73
54~32	96
54~33	67
54~34	59
54~35	71
54~36	57
54~37	58
54~38	NA
54~39	67
54~40	56
54~41	65
54~42	55
54~43	NA
54~44	62
54~45	68
54~46	55
54~47	78
54~48	NA
54~49	55
54~50	65
54~51	82
54~52	74
54~53	56
54~54	55
54~55	54
54~56	59
54~57	59
54~58	57
54~59	55
54~60	64
54~61	58
54~62	62
54~63	65
54~64	63
54~65	59
54~66	63
54~67	57
54~68	62
54~69	55
54~70	52
54~71	60
54~72	55
54~73	57
54~74	55
54~75	55
54~76	59
54~77	57
54~78	64
54~79	53
54~80	56
54~81	54
54~82	56
54~83	59
54~84	57
54~85	55
54~86	55
54~87	57
54~88	55
54~89	59
54~90	52
54~91	55
54~92	55
54~93	53
54~94	55
54~95	53
54~96	52
54~97	53
54~98	63
54~99	54
56~11	58
56~12	57
56~13	59
56~14	57
56~15	62
56~16	57
56~17	63
56~18	74
56~19	74
56~20	63
56~21	58
56~22	54
56~23	61
56~24	67
56~25	57
56~26	64
56~27	67
56~28	69
56~29	59
56~30	57
56~31	64
56~32	69
56~33	58
56~34	58
56~35	67
56~36	64
56~37	61
56~38	62
56~39	63
56~40	59
56~42	55
56~43	57
56~44	73
56~45	59
56~46	65
56~47	57
56~48	55
56~49	62
56~50	54
56~51	NA
56~52	57
56~53	62
56~54	55
56~55	56
56~56	55

## Sheet: SI Table 3
Supplementary Table 3. Summary of Oxford Nanopore and Illumina data generated for B. napus genotype DH4079 genome assembly
Flow cell statistics (Oxford Nanopore)
No.	Sample	Mean read length	Mean read quality	Median read length	Number of reads	Read length N50	STDEV read length	Total_bases
Filtered data
1	20200310_1533_M1.filt	33320.8	12.8	26783	257457	43441	22947.9	8578681213
2	20200311_1624_M2.filt	33320.8	12.8	26783	257457	43441	22947.9	8578681213
3	20201022_1720_M2.filt	31227.6	12.3	23730	74860	41799	23547.7	2337695408
4	20201102_1729_M2.filt	31098.4	12.4	22545	111263	43245	24514.3	3460098111
5	20201102_1751_M3.filt	28993.7	12.5	20780	108609	39751	23163.6	3148971592
6	20201113_1712_M1.filt	31950	12.2	23969.5	246974	43291	24357.6	7890825615
7	20201113_1713_M2.filt	31757.3	12.1	23886	191978	42944	23940.4	6096708362
8	20201123_1848_M1.filt	30552.5	12.2	22537	119470	41455	23565.6	3650110937
9	20201123_1850_M2.filt	28169.7	12.2	20733	95605	37470	21613.2	2693165756
10	20201217_1620_M3.filt	35965.9	11.7	24344.5	97370	52905	32574.8	3501998776
11	20201223_1502_M3.filt	28220.8	12.8	21076	222663	37120	21108.1	6283723234
12	20210115_1215_M3.filt	28769.9	12.1	21107	221120	38788	21904.9	6361606961
13	20210120_1627_M2.filt	33125.3	12.1	25523	248311	45161	24415.2	8225380295
14	20210120_1712_M3.filt	31371.1	12.4	24031.5	166998	42387	23187.9	5238918283
15	20210126_1324_M2.filt	37083.9	12	29774	104351	50341	26086	3869740733
	Total				2524486			79916306489
	Average	31661.8	12.3067	23840.2		42902.6	23991.7
No.	Sample	Mean read length	Mean read quality	Median read length	Number of reads	Read length N50	STDEV read length	Total_bases
Raw data
1	20200310_1533_M1.raw	21830.2	11.8	14289	443612	41053	23219.4	9684147518
2	20200311_1624_M2.raw	21830.2	11.8	14289	443612	41053	23219.4	9684147518
3	20201022_1720_M2.raw	13492.8	11.3	4025	212206	37152	20298.6	2863245567
4	20201102_1729_M2.raw	17044.5	11.7	8020	239407	38825	22298.4	4080570587
5	20201102_1751_M3.raw	13099.7	11.8	4794	306083	33398	19330.7	4009604520
6	20201113_1712_M1.raw	17651.1	11.7	8236	530172	38967	22378.9	9358099647
7	20201113_1713_M2.raw	18015.6	11.2	8975.5	408218	38886	22315.7	7354297005
8	20201123_1848_M1.raw	16073.4	11.7	7144	269129	36770	21212.4	4325810138
9	20201123_1850_M2.raw	13187.3	11.7	5118	247762	32171	18718.5	3267307001
10	20201217_1620_M3.raw	19598.9	12.1	7755.5	200000	47651	28269.8	3919783223
11	20201223_1502_M3.raw	18158	12.9	10946	380000	33924	20287.9	6900051117
12	20210115_1215_M3.raw	15991.7	12.3	7887	447117	34461	20101.5	7150138666
13	20210120_1627_M2.raw	17511.5	12.2	7169	519142	41336	22747.5	9090934517
14	20210120_1712_M3.raw	14169.3	12.7	4272	426879	36939	20163	6048583546
15	20210126_1324_M2.raw	24013	12.1	14091	172000	47947	26265.4	4130235729
	Total				5245339			91866956299
	Average	17444.5	11.9333	8467.4		38702.2	22055.1
Illumina short read (2x250)
Average read length (bp)	Total raw data (Gb)	Total filtered data (Gb)	Sequence depth (X)
2x250	39.49	39.12	40
Illumina Hi-C data
Average read length (bp)	Total raw data (Gb)	Total filtered data (Gb)
2x125	157.83	157.44

## Sheet: SI Table 4
Supplementary Table 4. B. napus genotype DH4079 genome assembly statistics
Assembly version	Genome size	Total contigs/Scaffolds	Scaffold N50	MaxContig
SmartDenovo draft assembly	951.45	573	13.39 MB	40.72 MB
Medaka consensus calling	954.893	586	12.88 MB	42.22 MB
Racon: long read polishing	954.526	573	12.88 MB	42.20 MB
Racon: short read polishing	953.745	571	11.99 MB	42.18 MB
Bionano optical maping	991.608	54	28.52 MB	58.54 Mb
Peseudomolecule assembly	984.093	19 chromosomes + Unahcnored Contig	56.42 MB	78.46 Mb
Assembly metrics comparison of published B. napus genomes
	Number of contigs	Genome Size	Contig N50	Busco Score
Bnapus_NRCDH4079	54	943948188	15343467	99.9
Darmor	472	897804033	12334513	99.7
Express617_v1	1866	924305185	3249263	99.9
Da-Ae	4007	1001800256	1580367	99.9
ZS_PB_v1	4035	921131225	1644119	99.9
Tapidor3	5318	1013525683	2855025	99.9
Zy821	5369	862089137	2521916	99.9
Westar	5602	1007201016	3130520	99.9
No2127	5787	1011356825	2704645	99.9
QuintaA	5835	1003196373	2801289	99.8
Shengli3	6024	1001432891	2825656	99.9
GH06	6833	844132391	2765109	99.9
GanganF73	6887	1033284646	2696026	99.9
Zheyou73	7399	1015024007	2103870	99.8
ZS11	8773	1008157456	1506624	99.9

## Sheet: SI Table 5
Supplementary Table 5. BioNano optical map-based scaffolding
Chr	Start	Stop	BioNano Scaffold ID	Orient	Length	Rename
N1	22328	16476972	Super-Scaffold_370	-	21942829	N1.1
N1	11896244	34045214	Super-Scaffold_459	+	23353600	N1.2
N2	398	19429274	Super-Scaffold_228	-	20090551	N2.1
N2	15466545	31455020	Super-Scaffold_100032	+	12366241	N2.2
N3	1	34244391	Super-Scaffold_545	+	34900286	N3.1
N3	34311007	40278677	Super-Scaffold_100035	-	8356464	N3.2
N4	58502	7900436	Super-Scaffold_100034	+	8795662	N4.1
N4	1108342	22775036	Super-Scaffold_40	+	16226991	N4.2
N5	40	14114238	Super-Scaffold_269	+	27916400	N5.1
N5	19587124	33314457	Super-Scaffold_265	-	16196943	N5.2
N6	210149	6473713	Super-Scaffold_100037	-	6291143	N6.1
N6	6538421	34247705	Super-Scaffold_100004	-	47043644	N6.2
N6	34287409	37305196	Super-Scaffold_345	+	3082186	N6.3
N7	68	8591890	Super-Scaffold_511	+	6589008	N7.1
N7	6156564	34340303	Super-Scaffold_443	-	28412944	N7.2
N8	20278	8644389	Super-Scaffold_518	+	11618852	N8.1
N8	9797983	26060529	Super-Scaffold_471	+	16564796	N8.2
N9	286	34431783	Super-Scaffold_1579	+	50621676	N9.1
N9	31898440	53672776	Super-Scaffold_100021	-	22588775	N9.2
N10	178551	4427144	Super-Scaffold_100038	-	4110650	N10.1
N10	4463045	5432197	Super-Scaffold_100048	+	1351496	N10.2
N10	6140888	21552951	Super-Scaffold_154	+	20130244	N10.3
N11	51	24011622	Super-Scaffold_413	-	23746943	N11.1
N11	24012056	52347012	Super-Scaffold_89	-	28515927	N11.2
N12	162	21364640	Super-Scaffold_291	-	22480869	N12.1
N12	21522697	60701460	Super-Scaffold_534	-	40435087	N12.2
N13	5042	25670903	Super-Scaffold_432	-	26120503	N13.1
N13	25705499	27648172	Super-Scaffold_100040	-	3404662	N13.2
N13	28183484	77180759	Super-Scaffold_100003	-	48936916	N13.3
N14	1	22557410	Super-Scaffold_100019	+	22614515	N14.1
N14	23784239	38583646	Super-Scaffold_542	+	14937925	N14.2
N14	36572591	65700493	Super-Scaffold_100015	-	27009264	N14.3
N15	632358	56252308	Super-Scaffold_94	-	58542764	N15.1
N16	127547	29206313	Super-Scaffold_502	+	29569989	N16.1
N16	29229513	40187362	Super-Scaffold_100026	-	16477166	N16.2
N17	60012	11887052	Super-Scaffold_100031	+	12105362	N17.1
N17	13081687	58323052	Super-Scaffold_264	-	46789754	N17.2
N18	1207784	13185381	Super-Scaffold_100025	-	15457717	N18.1
N18	13196712	50956727	Super-Scaffold_538	+	37648111	N18.2
N19	20024	33694150	Super-Scaffold_100008	+	35087228	N19.1
N19	33700231	62740227	Super-Scaffold_100010	-	30176278	N19.2
N0	X	X	Super-Scaffold_100006	+	4241995	N0.1
N1	X	X	Super-Scaffold_100041	+	3154437	N0.2
N2	X	X	Super-Scaffold_100043	+	3010477	N0.3
N3	X	X	Super-Scaffold_100042	+	2539618	N0.4
N4	X	X	Super-Scaffold_100039	+	2038401	N0.5
N5	X	X	Super-Scaffold_100045	+	1657370	N0.6
N6	X	X	Super-Scaffold_100046	+	1211344	N0.7
N7	X	X	Super-Scaffold_100054	+	463748	N0.8
N8	X	X	Super-Scaffold_100059	+	408230	N0.9
N9	X	X	utg75103_segment	+	395805	N0.10
N10	X	X	utg124_segment0_subseq_380355:	+	381055	N0.11
N11	X	X	utg43322_segment	+	321991	N0.12
N12	X	X	Super-Scaffold_100058	+	285354	N0.13
N13	X	X	Super-Scaffold_100050	+	272921	N0.14
N14	X	X	utg5415_segment	+	243296	N0.15
N15	X	X	utg2309_segment	+	237539	N0.16
N16	X	X	Super-Scaffold_100052	+	235587	N0.17
N17	X	X	utg27265_segment	+	225997	N0.18
N18	X	X	utg3680_segment	+	224128	N0.19
N19	X	X	utg2562_segment	+	215193	N0.20
N20	X	X	utg13100_segment	+	207553	N0.21
N21	X	X	utg78103_segment	+	206161	N0.22
N22	X	X	utg3845_segment	+	206055	N0.23
N23	X	X	Super-Scaffold_100053	+	200344	N0.24
N24	X	X	utg8287_segment	+	199640	N0.25
N25	X	X	utg23778_segment	+	199148	N0.26
N26	X	X	utg76447_segment	+	187437	N0.27
N27	X	X	utg10062_segment	+	186111	N0.28
N28	X	X	utg26990_segment	+	178406	N0.29
N29	X	X	utg12512_segment	+	167991	N0.30
N30	X	X	utg8638_segment	+	167703	N0.31
N31	X	X	utg14130_segment	+	166273	N0.32
N32	X	X	utg127230_segment0_subseq_1:	+	160028	N0.33
N33	X	X	utg3658_segment	+	159669	N0.34
N34	X	X	utg35892_segment	+	157602	N0.35
N35	X	X	utg18838_segment	+	157380	N0.36
N36	X	X	utg8595_segment	+	154504	N0.37
N37	X	X	utg15236_segment	+	153777	N0.38
N38	X	X	utg54311_segment	+	152908	N0.39
N39	X	X	utg20815_segment	+	151114	N0.40
N40	X	X	utg16941_segment	+	151085	N0.41
N41	X	X	utg27985_segment	+	142848	N0.42
N42	X	X	utg1200_segment	+	137772	N0.43
N43	X	X	utg22031_segment	+	136977	N0.44
N44	X	X	utg4514_segment	+	136769	N0.45
N45	X	X	utg1657_segment	+	136625	N0.46
N46	X	X	utg34879_segment	+	133693	N0.47
N47	X	X	utg1712_segment	+	131402	N0.48
N48	X	X	utg30865_segment	+	130563	N0.49
N49	X	X	utg1428_segment	+	130179	N0.50
N50	X	X	utg4395_segment	+	129975	N0.51
N51	X	X	utg19804_segment	+	125889	N0.52
N52	X	X	utg20059_segment	+	125638	N0.53
N53	X	X	utg11376_segment	+	125523	N0.54
N54	X	X	utg7021_segment	+	124219	N0.55
N55	X	X	utg37591_segment	+	123869	N0.56
N56	X	X	utg1190_segment0_subseq_1:	+	121763	N0.57
N57	X	X	utg28799_segment	+	119658	N0.58
N58	X	X	utg16561_segment	+	119540	N0.59
N59	X	X	utg8333_segment	+	119165	N0.60
N60	X	X	utg18137_segment	+	116876	N0.61
N61	X	X	utg14148_segment	+	115424	N0.62
N62	X	X	utg8126_segment	+	113170	N0.63
N63	X	X	utg3291_segment	+	111670	N0.64
N64	X	X	utg26605_segment	+	111418	N0.65
N65	X	X	utg32899_segment	+	111292	N0.66
N66	X	X	utg5489_segment	+	110640	N0.67
N67	X	X	utg11981_segment	+	110596	N0.68
N68	X	X	utg2466_segment	+	110263	N0.69
N69	X	X	utg5035_segment	+	108907	N0.70
N70	X	X	utg4700_segment	+	108669	N0.71
N71	X	X	utg18138_segment	+	108440	N0.72
N72	X	X	utg13650_segment	+	107304	N0.73
N73	X	X	utg5458_segment	+	105421	N0.74
N74	X	X	utg9331_segment	+	104687	N0.75
N75	X	X	utg35818_segment	+	104525	N0.76
N76	X	X	utg27459_segment	+	104322	N0.77
N77	X	X	utg15594_segment	+	104244	N0.78
N78	X	X	utg8265_segment	+	103406	N0.79
N79	X	X	utg9264_segment	+	103298	N0.80
N80	X	X	utg26025_segment	+	101923	N0.81
N81	X	X	utg14900_segment	+	101397	N0.82
N82	X	X	utg4856_segment	+	101050	N0.83
N83	X	X	utg77087_segment	+	100077	N0.84
N84	X	X	utg39165_segment	+	99926	N0.85
N85	X	X	utg18243_segment	+	98641	N0.86
N86	X	X	utg49154_segment	+	98197	N0.87
N87	X	X	utg2472_segment	+	97585	N0.88
N88	X	X	utg11615_segment	+	96858	N0.89
N89	X	X	utg6799_segment	+	96685	N0.90
N90	X	X	utg3438_segment0_subseq_1:	+	95847	N0.91
N91	X	X	utg8336_segment	+	95068	N0.92
N92	X	X	utg1483_segment0_subseq_2621205:	+	93927	N0.93
N93	X	X	utg9735_segment	+	92123	N0.94
N94	X	X	utg7899_segment	+	91388	N0.95
N95	X	X	utg38813_segment	+	91365	N0.96
N96	X	X	utg22209_segment	+	91072	N0.97
N97	X	X	utg14641_segment	+	91057	N0.98
N98	X	X	utg8348_segment	+	90984	N0.99
N99	X	X	utg19835_segment	+	90952	N0.100
N100	X	X	utg14203_segment	+	90117	N0.101
N101	X	X	utg17049_segment	+	89512	N0.102
N102	X	X	utg755_segment0_subseq_1:	+	88751	N0.103
N103	X	X	utg33435_segment	+	88697	N0.104
N104	X	X	utg12035_segment	+	88656	N0.105
N105	X	X	utg21348_segment	+	87918	N0.106
N106	X	X	utg10276_segment	+	87595	N0.107
N107	X	X	utg15643_segment	+	86896	N0.108
N108	X	X	utg6791_segment	+	86359	N0.109
N109	X	X	utg12259_segment	+	85026	N0.110
N110	X	X	utg3018_segment	+	83676	N0.111
N111	X	X	utg1063_segment	+	82950	N0.112
N112	X	X	utg8070_segment	+	82427	N0.113
N113	X	X	utg2443_segment	+	82255	N0.114
N114	X	X	utg8125_segment	+	81568	N0.115
N115	X	X	utg1735_segment	+	81387	N0.116
N116	X	X	utg28698_segment	+	80472	N0.117
N117	X	X	utg5115_segment	+	80191	N0.118
N118	X	X	utg2408_segment	+	80172	N0.119
N119	X	X	utg2158_segment	+	79933	N0.120
N120	X	X	utg10109_segment	+	79750	N0.121
N121	X	X	utg24975_segment	+	78583	N0.122
N122	X	X	utg4672_segment	+	78382	N0.123
N123	X	X	utg4247_segment	+	78252	N0.124
N124	X	X	utg3122_segment	+	77979	N0.125
N125	X	X	utg15992_segment	+	77904	N0.126
N126	X	X	utg14705_segment	+	77384	N0.127
N127	X	X	utg17382_segment	+	77214	N0.128
N128	X	X	utg15361_segment	+	76138	N0.129
N129	X	X	utg9340_segment	+	75894	N0.130
N130	X	X	utg8442_segment	+	75808	N0.131
N131	X	X	utg29787_segment	+	75323	N0.132
N132	X	X	utg1580_segment	+	74660	N0.133
N133	X	X	utg10442_segment	+	74510	N0.134
N134	X	X	utg11364_segment	+	73872	N0.135
N135	X	X	utg5921_segment	+	73339	N0.136
N136	X	X	utg751_segment0_subseq_97254:	+	72671	N0.137
N137	X	X	utg7584_segment	+	72153	N0.138
N138	X	X	utg25662_segment	+	71492	N0.139
N139	X	X	utg19558_segment	+	71369	N0.140
N140	X	X	utg32355_segment	+	70783	N0.141
N141	X	X	utg3828_segment	+	70682	N0.142
N142	X	X	utg13331_segment	+	70631	N0.143
N143	X	X	utg8868_segment	+	70552	N0.144

## Sheet: SI Table 6
Supplementary Table 6. Summary statistics for the developmental transcriptome
file	Tissue Type	Replicate	num_seqs	sum_len
COT-R1_r1	Cotyledon	1	12460361	1866048598
COT-R1_r2	Cotyledon	1	12460361	1863966593
COT-R2_r1	Cotyledon	2	10749338	1609914421
COT-R2_r2	Cotyledon	2	10749338	1608011479
COT-R3_r1	Cotyledon	3	10020002	1500652664
COT-R3_r2	Cotyledon	3	10020002	1499063773
FLR-R1_r1	Flower	1	10248778	1534529250
FLR-R1_r2	Flower	1	10248778	1532896934
FLR-R2_r1	Flower	2	13370792	2002356466
FLR-R2_r2	Flower	2	13370792	1999797256
FLR-R3_r1	Flower	3	13407860	2007749457
FLR-R3_r2	Flower	3	13407860	2005203907
INF-R1_r1	Inflorescence	1	14379041	2153240163
INF-R1_r2	Inflorescence	1	14379041	2149956262
INF-R2_r1	Inflorescence	2	10118476	1515109521
INF-R2_r2	Inflorescence	2	10118476	1513095471
INF-R3_r1	Inflorescence	3	15029455	2250300723
INF-R3_r2	Inflorescence	3	15029455	2247871970
LF2-R1_r1	Second Leaf	1	11013690	1649710252
LF2-R1_r2	Second Leaf	1	11013690	1648069524
LF2-R2_r1	Second Leaf	2	10646722	1594405927
LF2-R2_r2	Second Leaf	2	10646722	1592549980
LF2-R3_r1	Second Leaf	3	8486129	1270718733
LF2-R3_r2	Second Leaf	3	8486129	1269232998
LF4-R1_r1	Fourth Leaf	1	14776722	2212822191
LF4-R1_r2	Fourth Leaf	1	14776722	2210707446
LF4-R2_r1	Fourth Leaf	2	11427795	1711290996
LF4-R2_r2	Fourth Leaf	2	11427795	1709185884
LF4-R3_r1	Fourth Leaf	3	11393104	1705985493
LF4-R3_r2	Fourth Leaf	3	11393104	1704828401
LFM-R1_r1	Mature Leaf	1	10510853	1574380279
LFM-R1_r2	Mature Leaf	1	10510853	1571292476
LFM-R2_r1	Mature Leaf	2	11707491	1753321258
LFM-R2_r2	Mature Leaf	2	11707491	1751284289
LFM-R3_r1	Mature Leaf	3	12789815	1915222960
LFM-R3_r2	Mature Leaf	3	12789815	1913462207
LFS-R1_r1	Senescing Leaf	1	12920076	1934671613
LFS-R1_r2	Senescing Leaf	1	12920076	1932208556
LFS-R2_r1	Senescing Leaf	2	13260850	1985696514
LFS-R2_r2	Senescing Leaf	2	13260850	1983067485
LFS-R3_r1	Senescing Leaf	3	14161792	2120524516
LFS-R3_r2	Senescing Leaf	3	14161792	2117166173
RTS-R1_r1	Root	1	10959979	1640852878
RTS-R1_r2	Root	1	10959979	1637432126
RTS-R2_r1	Root	2	11498439	1721516502
RTS-R2_r2	Root	2	11498439	1719292940
RTS-R3_r1	Root	3	10801311	1617283658
RTS-R3_r2	Root	3	10801311	1614409970
SD04-R1_r1	Seed Development Day 4	1	17835366	2671323096
SD04-R1_r2	Seed Development Day 4	1	17835366	2667717221
SD04-R2_r1	Seed Development Day 4	2	15499511	2321311840
SD04-R2_r2	Seed Development Day 4	2	15499511	2318151764
SD04-R3_r1	Seed Development Day 4	3	18822281	2819004657
SD04-R3_r2	Seed Development Day 4	3	18822281	2814268802
SD08-R1_r1	Seed Development Day 8	1	15147745	2268587631
SD08-R1_r2	Seed Development Day 8	1	15147745	2265537362
SD08-R2_r1	Seed Development Day 8	2	15987199	2394115945
SD08-R2_r2	Seed Development Day 8	2	15987199	2390797748
SD08-R3_r1	Seed Development Day 8	3	18122184	2714322726
SD08-R3_r2	Seed Development Day 8	3	18122184	2709359815
SD12-R1_r1	Seed Development Day 12	1	13529413	2026511511
SD12-R1_r2	Seed Development Day 12	1	13529413	2022631509
SD12-R2_r1	Seed Development Day 12	2	16674029	2497147651
SD12-R2_r2	Seed Development Day 12	2	16674029	2493856687
SD12-R3_r1	Seed Development Day 12	3	14677406	2198235474
SD12-R3_r2	Seed Development Day 12	3	14677406	2195852045
SD16-R1_r1	Seed Development Day 16	1	12951552	1939514993
SD16-R1_r2	Seed Development Day 16	1	12951552	1936775648
SD16-R2_r1	Seed Development Day 16	2	19275783	2886456827
SD16-R2_r2	Seed Development Day 16	2	19275783	2882615763
SD16-R3_r1	Seed Development Day 16	3	11790590	1765642391
SD16-R3_r2	Seed Development Day 16	3	11790590	1763194760
SD20-R1_r1	Seed Development Day 20	1	13591038	2035624083
SD20-R1_r2	Seed Development Day 20	1	13591038	2032819133
SD20-R2_r1	Seed Development Day 20	2	15853094	2374418161
SD20-R2_r2	Seed Development Day 20	2	15853094	2371807979
SD20-R3_r1	Seed Development Day 20	3	15306292	2292555922
SD20-R3_r2	Seed Development Day 20	3	15306292	2288745471
SD24-R1_r1	Seed Development Day 24	1	14606171	2187551035
SD24-R1_r2	Seed Development Day 24	1	14606171	2185589241
SD24-R2_r1	Seed Development Day 24	2	20671423	3095303660
SD24-R2_r2	Seed Development Day 24	2	20671423	3092040749
SD24-R3_r1	Seed Development Day 24	3	16515774	2473322752
SD24-R3_r2	Seed Development Day 24	3	16515774	2471272755
SD30-R1_r1	Seed Development Day 30	1	18032801	2699215891
SD30-R1_r2	Seed Development Day 30	1	18032801	2698242940
SD30-R2_r1	Seed Development Day 30	2	15482016	2316818133
SD30-R2_r2	Seed Development Day 30	2	15482016	2316584237
SD30-R3_r1	Seed Development Day 30	3	15227115	2279776016
SD30-R3_r2	Seed Development Day 30	3	15227115	2277540798
SD36-R1_r1	Seed Development Day 36	1	14110140	2109392655
SD36-R1_r2	Seed Development Day 36	1	14110140	2111606382
SD36-R2_r1	Seed Development Day 36	2	12849281	1923666653
SD36-R2_r2	Seed Development Day 36	2	12849281	1921908990
SD36-R3_r1	Seed Development Day 36	3	12624927	1890414242
SD36-R3_r2	Seed Development Day 36	3	12624927	1888281571
SDM-R1_r1	Mature Seed	1	10918875	1634501580
SDM-R1_r2	Mature Seed	1	10918875	1633407076
SDM-R2_r1	Mature Seed	2	13930644	2084943866
SDM-R2_r2	Mature Seed	2	13930644	2083797878
SDM-R3_r1	Mature Seed	3	13387201	2004571545
SDM-R3_r2	Mature Seed	3	13387201	2002218792
SPR-R1_r1	Sprout	1	13098490	1961319754
SPR-R1_r2	Sprout	1	13098490	1958081848
SPR-R2_r1	Sprout	2	10944170	1638579157
SPR-R2_r2	Sprout	2	10944170	1634727532
SPR-R3_r1	Sprout	3	12565102	1881139960
SPR-R3_r2	Sprout	3	12565102	1877614879

## Sheet: SI Table 7
Supplementary Table 7. Repeat composition in B. napus genotype DH4079 genome
Order	Superfamily	Count	Masked base pairs	%masked
LTR
	Copia	123319	95881694	0.0974
	Gypsy	127960	130264713	0.1324
	TRIM	8081	17752391	0.018
	unclassified	85179	44639319	0.0454
nonLTR
	LINE	51896	34818947	0.0354
	SINE	20550	3171087	0.0032
TIR
	CACTA	117535	57140926	0.0581
	MITE	46015	8227457	0.0084
	MuDR	128456	39478055	0.0401
	PIF	56170	15361671	0.0156
	Tc1	26410	4717901	0.0048
	hAT	75853	19205171	0.0195
	unknown	1916	605290	0.0006
nonTIR
	Helitron	134157	51879020	0.0527
Others
	Satellite	222	1286892	0.0013
	Simple_repeat	4436	9779170	0.0099
	rRNA	3629	4721307	0.0048
	satellite-CentB	3511	30446932	0.0309
	satellite-STR	393	39498	0
	snRNA	171	12149	0
Total		1015859	569429590	0.579

## Sheet: SI Table 8
Supplementary Table 8. Tentative centromere locations B. napus genotype DH4079 chromosomes
Centromere region for the Bnapus genome were characterized based on the distribution of the CRB and CentB repeats
Chromosome	Centromere start	Centromere End
A1	26600001	26900001
A2	20100001	20400001
A3	37900001	38200001
A4	8700001	9000001
A5	27900001	28200001
A6	16000001	16300001
A7	6500001	6800001
A8	9200001	9500001
A9	44900001	45200001
A10	5300001	5600001
C1	28500001	28800001
C2	39800001	40100001
C3	49000001	49300001
C4	22600001	22900001
C5	33100001	33400001
C6	13100001	13400001
C7	12000001	12300001
C8	12900001	13200001
C9	34900001	35200001

## Sheet: SI Table 9
Supplementary Table 9. Summary of Exome Capture coverage in the B. napus genotype DH12075 genome
Genome build	DH12075
Number of regions	105791
Length of regions (bp)	206282504
Statistics	Probe_Coverage	Estimated_Coverage
Target Bases Covered	149702345	198262530
% Target Bases Covered	72.6	96.1
Targets with no coverage	934	934
Target Bases Not Covered	56580159	8019974
Due to N's	3501139	2833400
Due to repeats	3704529	1887316
% Target Bases Not Covered	27.4	3.9
Due to N's	1.7	1.4
Due to repeats	1.8	0.9
Total capture targets	1785711
Total capture space (bp)	149702345

## Sheet: SI Table 10
Supplementary Table 10. List of DH4079 genes missing from the DH12075 exome capture array
Gene ID
BnaN0000020.1TZ
BnaN0000120.1TZ
BnaN0000140.1TZ
BnaN0000440.1TZ
BnaN0000470.1TZ
BnaN0000490.1TZ
BnaN0000500.1TZ
BnaN0000510.1TZ
BnaN0000520.1TZ
BnaN0000530.1TZ
BnaN0000540.1TZ
BnaN0000610.1TZ
BnaN0000620.1TZ
BnaN0000640.1TZ
BnaN0000660.1TZ
BnaN0000670.1TZ
BnaN0000680.1TZ
BnaN0000690.1TZ
BnaN0000700.1TZ
BnaN0000710.1TZ
BnaN0000730.1TZ
BnaN0000740.1TZ
BnaN0000780.1TZ
BnaN0000790.1TZ
BnaN0000800.1TZ
BnaN0000810.1TZ
BnaN0000820.1TZ
BnaN0000830.1TZ
BnaN0000840.1TZ
BnaN0000860.1TZ
BnaN0000870.1TZ
BnaN0000910.1TZ
BnaN0000940.1TZ
BnaN0000950.1TZ
BnaN0000960.1TZ
BnaN0000970.1TZ
BnaN0000980.1TZ
BnaN0000990.1TZ
BnaN0001010.1TZ
BnaN0001020.1TZ
BnaN0001030.1TZ
BnaN0001040.1TZ
BnaN0001050.1TZ
BnaN0001060.1TZ
BnaN0001080.1TZ
BnaN0001090.1TZ
BnaN0001100.1TZ
BnaN0001110.1TZ
BnaN0001130.1TZ
BnaN0001140.1TZ
BnaN0001150.1TZ
BnaN0001160.1TZ
BnaN0001170.1TZ
BnaN0001180.1TZ
BnaN0001190.1TZ
BnaN0001200.1TZ
BnaN0001210.1TZ
BnaN0001230.1TZ
BnaN0001260.1TZ
BnaN0001290.1TZ
BnaN0001300.1TZ
BnaN0001310.1TZ
BnaN0001350.1TZ
BnaN0001370.1TZ
BnaN0001380.1TZ
BnaN0001430.1TZ
BnaN0001500.1TZ
BnaN0001510.1TZ
BnaN0001520.1TZ
BnaN0001570.1TZ
BnaN0001780.1TZ
BnaN0001810.1TZ
BnaN0001820.1TZ
BnaN0001830.1TZ
BnaN0001840.1TZ
BnaN0001900.1TZ
BnaN0001910.1TZ
BnaN0001950.1TZ
BnaN0001960.1TZ
BnaN0001980.1TZ
BnaN0002020.1TZ
BnaN0002050.1TZ
BnaN0002060.1TZ
BnaN0002070.1TZ
BnaN0002080.1TZ
BnaN0002090.1TZ
BnaN0002110.1TZ
BnaN0002120.1TZ
BnaN0002130.1TZ
BnaN0002140.1TZ
BnaN0002160.1TZ
BnaN0002170.1TZ
BnaN0002190.1TZ
BnaN0002200.1TZ
BnaN0002220.1TZ
BnaN0002260.1TZ
BnaN0002270.1TZ
BnaN0002330.1TZ
BnaN0002340.1TZ
BnaN0002410.1TZ
BnaN0002430.1TZ
BnaN0002450.1TZ
BnaN0002480.1TZ
BnaN0002500.1TZ
BnaN0002510.1TZ
BnaN0002540.1TZ
BnaN0002550.1TZ
BnaN0002560.1TZ
BnaN0002580.1TZ
BnaN0002600.1TZ
BnaN0002610.1TZ
BnaN0002630.1TZ
BnaN0002640.1TZ
BnaN0002650.1TZ
BnaN0002660.1TZ
BnaN0002670.1TZ
BnaN0002680.1TZ
BnaN0002690.1TZ
BnaN0002730.1TZ
BnaN0003030.1TZ
BnaN0003040.1TZ
BnaN0003160.1TZ
BnaN0003170.1TZ
BnaN0003200.1TZ
BnaN0003210.1TZ
BnaN0003240.1TZ
BnaN0003260.1TZ
BnaN0003310.1TZ
BnaN0003320.1TZ
BnaN0003330.1TZ
BnaN0003340.1TZ
BnaN0003360.1TZ
BnaN0003390.1TZ
BnaN0003430.1TZ
BnaN0003490.1TZ
BnaN0003550.1TZ
BnaN0003600.1TZ
BnaN0003620.1TZ
BnaN0003640.1TZ
BnaN0003660.1TZ
BnaN0003740.1TZ
BnaN0003750.1TZ
BnaN0003780.1TZ
BnaN0003790.1TZ
BnaN0003830.1TZ
BnaN0003890.1TZ
BnaN0003900.1TZ
BnaN0003930.1TZ
BnaN0003950.1TZ
BnaN0003980.1TZ
BnaN0003990.1TZ
BnaN0004000.1TZ
BnaN0004010.1TZ
BnaN0004030.1TZ
BnaN0004040.1TZ
BnaN0004050.1TZ
BnaN0004060.1TZ
BnaN0004070.1TZ
BnaN0004110.1TZ
BnaN0004120.1TZ
BnaN0004130.1TZ
BnaN0004140.1TZ
BnaN0004170.1TZ
BnaN0004180.1TZ
BnaN0004190.1TZ
BnaN0004280.1TZ
BnaN0004300.1TZ
BnaN0004310.1TZ
BnaN0004320.1TZ
BnaN0004330.1TZ
BnaN0004340.1TZ
BnaN0004350.1TZ
BnaN0004370.1TZ
BnaN0004410.1TZ
BnaN0004430.1TZ
BnaN0004440.1TZ
BnaN0004460.1TZ
BnaN0004470.1TZ
BnaN0004480.1TZ
BnaN0004490.1TZ
BnaN0004500.1TZ
BnaN0004550.1TZ
BnaN0004580.1TZ
BnaN0004590.1TZ
BnaN0004660.1TZ
BnaN0004670.1TZ
BnaN0004680.1TZ
BnaN0004690.1TZ
BnaN0004700.1TZ
BnaN0004770.1TZ
BnaN0004780.1TZ
BnaN0004790.1TZ
BnaN0004800.1TZ
BnaN0004810.1TZ
BnaN0004820.1TZ
BnaN0004850.1TZ
BnaN0004860.1TZ
BnaN0004870.1TZ
BnaN0004880.1TZ
BnaN0005020.1TZ
BnaN0005030.1TZ
BnaN0005040.1TZ
BnaN0005050.1TZ
BnaN0005070.1TZ
BnaN0005090.1TZ
BnaN0005170.1TZ
BnaN0005220.1TZ
BnaN0005230.1TZ
BnaN0005240.1TZ
BnaN0005250.1TZ
BnaN0005260.1TZ
BnaN0005270.1TZ
BnaN0005280.1TZ
BnaN0005290.1TZ
BnaN0005300.1TZ
BnaN0005330.1TZ
BnaN0005350.1TZ
BnaN0005370.1TZ
BnaN0005380.1TZ
BnaN0005390.1TZ
BnaN0005400.1TZ
BnaN0005410.1TZ
BnaN0005480.1TZ
BnaN0005510.1TZ
BnaN0005580.1TZ
BnaN0005590.1TZ
BnaN0005600.1TZ
BnaN0005610.1TZ
BnaN0005630.1TZ
BnaN0005650.1TZ
BnaN0005660.1TZ
BnaN0005670.1TZ
BnaN0005680.1TZ
BnaN0005690.1TZ
BnaN0005700.1TZ
BnaN0005710.1TZ
BnaN0005720.1TZ
BnaN0005730.1TZ
BnaN0005760.1TZ
BnaN0005780.1TZ
BnaN0005810.1TZ
BnaN0005820.1TZ
BnaN0005850.1TZ
BnaN0005860.1TZ
BnaN0005880.1TZ
BnaN0005890.1TZ
BnaN0005940.1TZ
BnaN0005950.1TZ
BnaN0005970.1TZ
BnaN0005980.1TZ
BnaN0005990.1TZ
BnaN0006020.1TZ
BnaN0006040.1TZ
BnaN0006080.1TZ
BnaN0006090.1TZ
BnaN0006120.1TZ
BnaN0006150.1TZ
BnaN0006160.1TZ
BnaN0006170.1TZ
BnaN0006240.1TZ
BnaN0006260.1TZ
BnaN0006270.1TZ
BnaN0006290.1TZ
BnaN0006300.1TZ
BnaN0006340.1TZ
BnaN0006370.1TZ
BnaN0006450.1TZ
BnaN0006490.1TZ
BnaN0006510.1TZ
BnaN0006570.1TZ
BnaN0006580.1TZ
BnaN0006590.1TZ
BnaN0006620.1TZ
BnaN0006650.1TZ
BnaN0006730.1TZ
BnaN0006740.1TZ
BnaN0006760.1TZ
BnaN0006780.1TZ
BnaN0006790.1TZ
BnaN0006800.1TZ
BnaN0006830.1TZ
BnaN0006850.1TZ
BnaN0006870.1TZ
BnaN0006880.1TZ
BnaN0006890.1TZ
BnaN0006900.1TZ
BnaN0006910.1TZ
BnaN0006920.1TZ
BnaN0006930.1TZ
BnaN0006940.1TZ
BnaN0006950.1TZ
BnaN0006960.1TZ
BnaN0006970.1TZ
BnaN0006990.1TZ
BnaN0007020.1TZ
BnaN0007030.1TZ
BnaN0007040.1TZ
BnaN0007050.1TZ
BnaN0007060.1TZ
BnaN0007100.1TZ
BnaN0007120.1TZ
BnaN0007140.1TZ
BnaN0007150.1TZ
BnaN0007170.1TZ
BnaN0007230.1TZ
BnaN0007300.1TZ
BnaN0007310.1TZ
BnaN0007320.1TZ
BnaN0007330.1TZ
BnaN0007360.1TZ
BnaN0007380.1TZ
BnaN0007410.1TZ
BnaN0007500.1TZ
BnaN0007520.1TZ
BnaN0007550.1TZ
BnaN0007560.1TZ
BnaN0007570.1TZ
BnaN0007590.1TZ
BnaN0007620.1TZ
BnaN0007640.1TZ
BnaN0007650.1TZ
BnaN0007660.1TZ
BnaN0007680.1TZ
BnaN0007690.1TZ
BnaN0007700.1TZ
BnaN0007720.1TZ
BnaN0007760.1TZ
BnaN0007770.1TZ
BnaN0007780.1TZ
BnaN0007800.1TZ
BnaN0007810.1TZ
BnaN0007820.1TZ
BnaN0007850.1TZ
BnaN0007860.1TZ
BnaN0007870.1TZ
BnaN0007890.1TZ
BnaN0007900.1TZ
BnaN0007930.1TZ
BnaN0007940.1TZ
BnaN0008060.1TZ
BnaN0008090.1TZ
BnaN0008100.1TZ
BnaN0008110.1TZ
BnaN0008130.1TZ
BnaN0008150.1TZ
BnaN0008160.1TZ
BnaN0008170.1TZ
BnaN0008180.1TZ
BnaN0008190.1TZ
BnaN0008200.1TZ
BnaN0008330.1TZ
BnaN0008340.1TZ
BnaN0008370.1TZ
BnaN0008380.1TZ
BnaN0008390.1TZ
BnaN0008400.1TZ
BnaN0008410.1TZ
BnaN0008420.1TZ
BnaN0008430.1TZ
BnaN0008440.1TZ
BnaN0008450.1TZ
BnaN0008460.1TZ
BnaN0008470.1TZ
BnaN0008480.1TZ
BnaN0008490.1TZ
BnaN0008500.1TZ
BnaN0008510.1TZ
BnaN0008530.1TZ
BnaN0008540.1TZ
BnaN0008550.1TZ
BnaN0008560.1TZ
BnaN0008570.1TZ
BnaN0008580.1TZ
BnaN0008590.1TZ
BnaN0008600.1TZ
BnaN0008620.1TZ
BnaN0008630.1TZ
BnaN0008640.1TZ
BnaN0008650.1TZ
BnaN0008660.1TZ
BnaN0008670.1TZ
BnaN0008680.1TZ
BnaN0008690.1TZ
BnaN0008700.1TZ
BnaN0008710.1TZ
BnaN0008720.1TZ
BnaN0008730.1TZ
BnaN0008740.1TZ
BnaN0008750.1TZ
BnaN0008760.1TZ
BnaN0008790.1TZ
BnaN0008810.1TZ
BnaN0008820.1TZ
BnaN0008830.1TZ
BnaN0008840.1TZ
BnaN0008850.1TZ
BnaN0008860.1TZ
BnaN0008880.1TZ
BnaN0008890.1TZ
BnaN0008900.1TZ
BnaN0008910.1TZ
BnaN0008920.1TZ
BnaN0008930.1TZ
BnaN0008940.1TZ
BnaN0008950.1TZ
BnaN0008960.1TZ
BnaN0008970.1TZ
BnaN0008990.1TZ
BnaN0009010.1TZ
BnaN0009020.1TZ
BnaN0009030.1TZ
BnaN0009050.1TZ
BnaN0009060.1TZ
BnaN0009070.1TZ
BnaN0009080.1TZ
BnaN0009090.1TZ
BnaN0009100.1TZ
BnaN0009110.1TZ
BnaN0009120.1TZ
BnaN0009130.1TZ
BnaN0009140.1TZ
BnaN0009150.1TZ
BnaN0009160.1TZ
BnaN0009170.1TZ
BnaN0009180.1TZ
BnaN0009190.1TZ
BnaN0009200.1TZ
BnaN0009210.1TZ
BnaN0009220.1TZ
BnaN0009230.1TZ
BnaN0009240.1TZ
BnaN0009250.1TZ
BnaN0009260.1TZ
BnaN0009270.1TZ
BnaN0009280.1TZ
BnaN0009290.1TZ
BnaN0009300.1TZ
BnaN0009310.1TZ
BnaN0009320.1TZ
BnaN0009330.1TZ
BnaN0009340.1TZ
BnaN0009350.1TZ
BnaN0009360.1TZ
BnaN0009370.1TZ
BnaN0009380.1TZ
BnaN0009390.1TZ
BnaN0009400.1TZ
BnaN0009410.1TZ
BnaN0009420.1TZ
BnaN0009430.1TZ
BnaN0009440.1TZ
BnaN0009450.1TZ
BnaN0009460.1TZ
BnaN0009470.1TZ
BnaN0009480.1TZ
BnaN0009490.1TZ
BnaN0009500.1TZ
BnaN0009510.1TZ
BnaN0009520.1TZ
BnaN0009530.1TZ
BnaN0009540.1TZ
BnaN0009550.1TZ
BnaN0009560.1TZ
BnaN0009570.1TZ
BnaN0009580.1TZ
BnaN0009590.1TZ
BnaN0009600.1TZ
BnaN0009610.1TZ
BnaN0009620.1TZ
BnaN0009630.1TZ
BnaN0009640.1TZ
BnaN0009650.1TZ
BnaN0009660.1TZ
BnaN0009670.1TZ
BnaN0009680.1TZ
BnaN0009690.1TZ
BnaN0009700.1TZ
BnaN0009710.1TZ
BnaN0009720.1TZ
BnaN0009730.1TZ
BnaN0009740.1TZ
BnaN0009750.1TZ
BnaN0009760.1TZ
BnaN0009770.1TZ
BnaN0009780.1TZ
BnaN0009790.1TZ
BnaN0009800.1TZ
BnaN0009810.1TZ
BnaN0009820.1TZ
BnaN0009830.1TZ
BnaN0009840.1TZ
BnaN0009850.1TZ
BnaN0009860.1TZ
BnaN0009870.1TZ
BnaN0009880.1TZ
BnaN0009890.1TZ
BnaN0009900.1TZ
BnaN0009910.1TZ
BnaN0009920.1TZ
BnaN0009930.1TZ
BnaN0009940.1TZ
BnaN0009950.1TZ
BnaN0009960.1TZ
BnaN0009970.1TZ
BnaN0009980.1TZ
BnaN0009990.1TZ
BnaN0010000.1TZ
BnaN0010010.1TZ
BnaN0010020.1TZ
BnaN0010030.1TZ
BnaN0010040.1TZ
BnaN0010050.1TZ
BnaN0010060.1TZ
BnaN0010070.1TZ
BnaN0010080.1TZ
BnaN0010090.1TZ
BnaN0010100.1TZ
BnaN0010110.1TZ
BnaN0010120.1TZ
BnaN0010130.1TZ
BnaN0010140.1TZ
BnaN0010150.1TZ
BnaN0010160.1TZ
BnaN0010170.1TZ
BnaN0010180.1TZ
BnaN0010190.1TZ
BnaN0010200.1TZ
BnaN0010210.1TZ
BnaN0010220.1TZ
BnaN0010230.1TZ
BnaN0010240.1TZ
BnaN0010250.1TZ
BnaN0010260.1TZ
BnaN0010270.1TZ
BnaN0010280.1TZ
BnaN0010290.1TZ
BnaN0010300.1TZ
BnaN0010310.1TZ
BnaN0010320.1TZ
BnaN0010330.1TZ
BnaN0010340.1TZ
BnaN0010350.1TZ
BnaN0010360.1TZ
BnaN0010370.1TZ
BnaN0010380.1TZ
BnaN0010390.1TZ
BnaN0010400.1TZ
BnaN0010410.1TZ
BnaN0010420.1TZ
BnaN0010430.1TZ
BnaN0010440.1TZ
BnaN0010450.1TZ
BnaN0010460.1TZ
BnaN0010470.1TZ
BnaN0010480.1TZ
BnaN0010490.1TZ
BnaN0010500.1TZ
BnaN0010510.1TZ
BnaN0010520.1TZ
BnaN0010530.1TZ
BnaN0010540.1TZ
BnaN0010550.1TZ
BnaN0010560.1TZ
BnaN0010570.1TZ
BnaN0010580.1TZ
BnaN0010590.1TZ
BnaN0010600.1TZ
BnaN0010610.1TZ
BnaN0010620.1TZ
BnaN0010630.1TZ
BnaN0010640.1TZ
BnaN0010650.1TZ
BnaN0010660.1TZ
BnaN0010670.1TZ
BnaN0010680.1TZ
BnaN0010690.1TZ
BnaN0010700.1TZ
BnaN0010710.1TZ
BnaN0010720.1TZ
BnaN0010730.1TZ
BnaN0010740.1TZ
BnaN0010750.1TZ
BnaN0010760.1TZ
BnaN0010770.1TZ
BnaN0010780.1TZ
BnaN0010790.1TZ
BnaN0010800.1TZ
BnaN0010810.1TZ
BnaN0010820.1TZ
BnaN0010830.1TZ
BnaN0010840.1TZ
BnaN0010850.1TZ
BnaN0010860.1TZ
BnaN0010870.1TZ
BnaN0010880.1TZ
BnaN0010890.1TZ
BnaN0010900.1TZ
BnaN0010940.1TZ
BnaN0010960.1TZ
BnaN0010970.1TZ
BnaN0011010.1TZ
BnaN0011020.1TZ
BnaN0011140.1TZ
BnaN0011150.1TZ
BnaN0011160.1TZ
BnaN0011170.1TZ
BnaN0011180.1TZ
BnaN0011190.1TZ
BnaN0011230.1TZ
BnaN0011240.1TZ
BnaN0011250.1TZ
BnaN0011260.1TZ
BnaN0011270.1TZ
BnaN0011290.1TZ
BnaN0011300.1TZ
BnaN0011310.1TZ
BnaN0011320.1TZ
BnaN0011330.1TZ
BnaN0011340.1TZ
BnaN0011350.1TZ
BnaN0011360.1TZ
BnaN0011370.1TZ
BnaN0011380.1TZ
BnaN0011390.1TZ
BnaN0011400.1TZ
BnaN0011410.1TZ
BnaN0011420.1TZ
BnaN0011430.1TZ
BnaN0011450.1TZ
BnaN0011460.1TZ
BnaN0011470.1TZ
BnaN0011480.1TZ
BnaN0011490.1TZ
BnaN0011500.1TZ
BnaN0011510.1TZ
BnaN0011520.1TZ
BnaN0011530.1TZ
BnaN0011540.1TZ
BnaN0011560.1TZ
BnaN0011570.1TZ
BnaN0011580.1TZ
BnaN0011600.1TZ
BnaN0011610.1TZ
BnaN0011620.1TZ
BnaN0011630.1TZ
BnaN0011640.1TZ
BnaN0011650.1TZ
BnaN0011660.1TZ
BnaN0011670.1TZ
BnaN0011680.1TZ
BnaN0011690.1TZ
BnaN0011700.1TZ
BnaN0011710.1TZ
BnaN0011720.1TZ
BnaN0011730.1TZ
BnaN0011740.1TZ
BnaN0011750.1TZ
BnaN0011760.1TZ
BnaN0011770.1TZ
BnaN0011780.1TZ
BnaN0011790.1TZ
BnaN0011800.1TZ
BnaN0011820.1TZ
BnaN0011840.1TZ
BnaN0011850.1TZ
BnaN0011860.1TZ
BnaN0011870.1TZ
BnaN0011880.1TZ
BnaN0011890.1TZ
BnaN0011900.1TZ
BnaN0011910.1TZ
BnaN0012330.1TZ
BnaN0012340.1TZ
BnaN0012350.1TZ
BnaN0012360.1TZ
BnaN0012370.1TZ
BnaN0012390.1TZ
BnaN0012400.1TZ
BnaN0012410.1TZ
BnaN0012420.1TZ
BnaN0012430.1TZ
BnaN0012440.1TZ
BnaN0012450.1TZ
BnaN0012460.1TZ
BnaN0012470.1TZ
BnaN0012480.1TZ
BnaN0012490.1TZ
BnaN0012500.1TZ
BnaN0012510.1TZ
BnaN0012520.1TZ
BnaN0012530.1TZ
BnaN0012580.1TZ
BnaN0012600.1TZ
BnaN0012610.1TZ
BnaN0012630.1TZ
BnaN0012650.1TZ
BnaN0012830.1TZ
BnaN0012840.1TZ
BnaN0012870.1TZ
BnaN0012880.1TZ
BnaN0013120.1TZ
BnaN0013130.1TZ
BnaN0013150.1TZ
BnaN0013280.1TZ
BnaN0013290.1TZ
BnaN0013300.1TZ
BnaN0013310.1TZ
BnaN0013320.1TZ
BnaN0013330.1TZ
BnaN0013340.1TZ
BnaN0013350.1TZ
BnaN0013360.1TZ
BnaN0013370.1TZ
BnaN0013380.1TZ
BnaN0013390.1TZ
BnaN0013400.1TZ
BnaN0013410.1TZ
BnaN0013430.1TZ
BnaN0013440.1TZ
BnaN0013450.1TZ
BnaN0013460.1TZ
BnaN0013470.1TZ
BnaN0013480.1TZ
BnaN0013490.1TZ
BnaN0013510.1TZ
BnaN0013520.1TZ
BnaN0013530.1TZ
BnaN0013550.1TZ
BnaN0013610.1TZ
BnaN0013630.1TZ
BnaN0013640.1TZ
BnaN0013650.1TZ
BnaN0013670.1TZ
BnaN0013690.1TZ
BnaN0013710.1TZ
BnaN0013720.1TZ
BnaN0013740.1TZ
BnaN0013750.1TZ
BnaN0013760.1TZ
BnaN0013770.1TZ
BnaN0013780.1TZ
BnaN0013790.1TZ
BnaN0013800.1TZ
BnaN0013810.1TZ
BnaN0013820.1TZ
BnaN0013830.1TZ
BnaN0013850.1TZ
BnaN0013870.1TZ
BnaN0013880.1TZ
BnaN0013890.1TZ
BnaN0013900.1TZ
BnaN0013910.1TZ
BnaN0013920.1TZ
BnaN0013930.1TZ
BnaN0013940.1TZ
BnaN0013960.1TZ
BnaN0013970.1TZ
BnaN0013980.1TZ
BnaN0013990.1TZ
BnaN0014000.1TZ
BnaN0014010.1TZ
BnaN0014020.1TZ
BnaN0014030.1TZ
BnaN0014040.1TZ
BnaN0014050.1TZ
BnaN0014060.1TZ
BnaN0014130.1TZ
BnaN0014140.1TZ
BnaN0014160.1TZ
BnaN0014200.1TZ
BnaN0014240.1TZ
BnaN0014250.1TZ
BnaN0014270.1TZ
BnaN0014280.1TZ
BnaN0014290.1TZ
BnaN0014300.1TZ
BnaN0014310.1TZ
BnaN0014320.1TZ
BnaN0014330.1TZ
BnaN0014340.1TZ
BnaN0014350.1TZ
BnaN0014360.1TZ
BnaN0014370.1TZ
BnaN0014380.1TZ
BnaN0014390.1TZ
BnaN0014400.1TZ
BnaN0014410.1TZ
BnaN0014420.1TZ
BnaN0014430.1TZ
BnaN0014440.1TZ
BnaN0014450.1TZ
BnaN0014460.1TZ
BnaN0014470.1TZ
BnaN0014480.1TZ
BnaN0014490.1TZ
BnaN0014500.1TZ
BnaN0014510.1TZ
BnaN0014520.1TZ
BnaN0014530.1TZ
BnaN0014540.1TZ
BnaN0014550.1TZ
BnaN0014560.1TZ
BnaN0014630.1TZ
BnaN0014670.1TZ
BnaN0014680.1TZ
BnaN0014700.1TZ
BnaN0014710.1TZ
BnaN0014720.1TZ
BnaN0014760.1TZ
BnaN0014810.1TZ
BnaN0015130.1TZ
BnaN0015170.1TZ
BnaN0015290.1TZ
BnaN0015300.1TZ
BnaN0015310.1TZ
BnaN0015320.1TZ
BnaN0015330.1TZ
BnaN0015340.1TZ
BnaN0015350.1TZ
BnaN0015360.1TZ
BnaN0015370.1TZ
BnaN0015380.1TZ
BnaN0015390.1TZ
BnaN0015400.1TZ
BnaN0015410.1TZ
BnaN0015420.1TZ
BnaN0015430.1TZ
BnaN0015440.1TZ
BnaN0015450.1TZ
BnaN0015460.1TZ
BnaN0015470.1TZ
BnaN0015490.1TZ
BnaN0015500.1TZ
BnaN0015510.1TZ
BnaN0015520.1TZ
BnaN0015530.1TZ
BnaN0015540.1TZ
BnaN0015550.1TZ
BnaN0015560.1TZ
BnaN0015570.1TZ
BnaN0015580.1TZ
BnaN0015590.1TZ
BnaN0015600.1TZ
BnaN0015610.1TZ
BnaN0015620.1TZ
BnaN0015630.1TZ
BnaN0015640.1TZ
BnaN0015660.1TZ
BnaN0015670.1TZ
BnaN0015680.1TZ
BnaN0015700.1TZ
BnaN0015710.1TZ
BnaN0015720.1TZ
BnaN0015730.1TZ
BnaN0015740.1TZ
BnaN0015760.1TZ
BnaN0015790.1TZ
BnaN0015830.1TZ
BnaN0015850.1TZ
BnaN0015860.1TZ
BnaN0015870.1TZ
BnaN0015890.1TZ
BnaN0015900.1TZ
BnaN0015930.1TZ
BnaN0015950.1TZ
BnaN0015960.1TZ
BnaN0015970.1TZ
BnaN0015980.1TZ
BnaN0016000.1TZ
BnaN0016020.1TZ
BnaN0016030.1TZ
BnaN0016040.1TZ
BnaN0016060.1TZ
BnaN0016080.1TZ
BnaN0016090.1TZ
BnaN0016100.1TZ
BnaN0016110.1TZ
BnaN0016120.1TZ
BnaN0016130.1TZ
BnaN0016140.1TZ
BnaN0016160.1TZ
BnaN0016170.1TZ
BnaN0016180.1TZ
BnaN0016190.1TZ
BnaN0016200.1TZ
BnaN0016210.1TZ
BnaN0016220.1TZ
BnaN0016270.1TZ
BnaN0016280.1TZ
BnaN0016290.1TZ
BnaN0016300.1TZ
BnaN0016340.1TZ
BnaN0016350.1TZ
BnaN0016360.1TZ
BnaN0016380.1TZ
BnaN0016390.1TZ
BnaN0016410.1TZ
BnaN0016430.1TZ
BnaN0016440.1TZ
BnaN0016450.1TZ
BnaN0016460.1TZ
BnaN0016470.1TZ
BnaN0016480.1TZ
BnaN0016490.1TZ
BnaN0016500.1TZ
BnaN0016520.1TZ
BnaN0016530.1TZ
BnaN0016540.1TZ
BnaN0016550.1TZ
BnaN0016560.1TZ
BnaN0016570.1TZ
BnaN0016580.1TZ
BnaN0016590.1TZ
BnaN0016600.1TZ
BnaN0016610.1TZ
BnaN0016620.1TZ
BnaN0016630.1TZ
BnaN0016640.1TZ
BnaN0016650.1TZ
BnaN0016660.1TZ
BnaN0016670.1TZ
BnaN0016680.1TZ
BnaN0016690.1TZ
BnaN0016700.1TZ
BnaN0016720.1TZ
BnaN0016730.1TZ
BnaN0016740.1TZ
BnaN0016760.1TZ
BnaN0016790.1TZ
BnaN0016800.1TZ
BnaN0016810.1TZ
BnaN0016820.1TZ
BnaN0016830.1TZ
BnaN0016840.1TZ
BnaN0016850.1TZ
BnaN0016860.1TZ
BnaN0016870.1TZ
BnaN0016880.1TZ
BnaN0016900.1TZ
BnaN0016930.1TZ
BnaN0016940.1TZ
BnaN0016950.1TZ
BnaN0016960.1TZ
BnaN0016980.1TZ
BnaN0016990.1TZ
BnaN0017000.1TZ
BnaN0017020.1TZ
BnaN0017030.1TZ
BnaN0017040.1TZ
BnaN0017050.1TZ
BnaN0017060.1TZ
BnaN0017070.1TZ
BnaN0017100.1TZ
BnaN0017110.1TZ
BnaN0017120.1TZ
BnaN0017130.1TZ
BnaN0017140.1TZ
BnaN0017160.1TZ
BnaN0017170.1TZ
BnaN0017180.1TZ
BnaN0017190.1TZ
BnaN0017200.1TZ
BnaN0017210.1TZ
BnaN0017220.1TZ
BnaN0017230.1TZ
BnaN0017240.1TZ
BnaN0017250.1TZ
BnaN0017260.1TZ
BnaN0017270.1TZ
BnaN0017280.1TZ
BnaN0017290.1TZ
BnaN0017300.1TZ
BnaN0017310.1TZ
BnaN0017320.1TZ
BnaN0017330.1TZ
BnaN0017340.1TZ
BnaN0017350.1TZ
BnaN0017360.1TZ
BnaN0017370.1TZ
BnaN0017380.1TZ
BnaN0017390.1TZ
BnaN0017400.1TZ
BnaN0017410.1TZ
BnaN0017420.1TZ
BnaN0017430.1TZ
BnaN0017440.1TZ
BnaN0017450.1TZ
BnaN0017460.1TZ
BnaN0017470.1TZ
BnaN0017480.1TZ
BnaN0017490.1TZ
BnaN0017500.1TZ
BnaN0017510.1TZ
BnaN0017520.1TZ
BnaN0017540.1TZ
BnaN0017550.1TZ
BnaN0017560.1TZ
BnaN0017570.1TZ
BnaN0017590.1TZ
BnaN0017600.1TZ
BnaN0017610.1TZ
BnaN0017620.1TZ
BnaN0017630.1TZ
BnaN0017640.1TZ
BnaN0017650.1TZ
BnaN0017720.1TZ
BnaN0017730.1TZ
BnaN0017740.1TZ
BnaN0017750.1TZ
BnaN0017760.1TZ
BnaN0017770.1TZ
BnaN0017780.1TZ
BnaN0017790.1TZ
BnaN0017800.1TZ
BnaN0017810.1TZ
BnaN0017820.1TZ
BnaN0017830.1TZ
BnaN0017840.1TZ
BnaN0017850.1TZ
BnaN0017860.1TZ
BnaN0017870.1TZ
BnaN0017880.1TZ
BnaN0017890.1TZ
BnaN0017900.1TZ
BnaN0017920.1TZ
BnaN0017930.1TZ
BnaN0017940.1TZ
BnaN0017950.1TZ
BnaN0017960.1TZ
BnaN0017970.1TZ
BnaN0017980.1TZ
BnaN0017990.1TZ
BnaN0018000.1TZ
BnaN0018010.1TZ
BnaN0018020.1TZ
BnaN0018030.1TZ
BnaN0018040.1TZ
BnaN0018050.1TZ
BnaN0018060.1TZ
BnaN0018070.1TZ
BnaN0018080.1TZ
BnaN0018090.1TZ
BnaN0018100.1TZ
BnaN0018110.1TZ
BnaN0018130.1TZ
BnaN0018140.1TZ
BnaN0018150.1TZ
BnaN0018160.1TZ
BnaN0018170.1TZ
BnaN0018180.1TZ
BnaN0018190.1TZ
BnaN0018200.1TZ
BnaN0018210.1TZ
BnaN0018220.1TZ
BnaN0018230.1TZ
BnaN0018240.1TZ
BnaN0018430.1TZ
BnaN0018440.1TZ
BnaN0018450.1TZ
BnaN0018470.1TZ
BnaN0018550.1TZ
BnaN0018560.1TZ
BnaN0018570.1TZ
BnaN0018580.1TZ
BnaN0018640.1TZ
BnaN0018650.1TZ
BnaN0018660.1TZ
BnaN0018670.1TZ
BnaN0018680.1TZ
BnaN0018690.1TZ
BnaN0018700.1TZ
BnaN0018720.1TZ
BnaN0018730.1TZ
BnaN0018740.1TZ
BnaN0018750.1TZ
BnaN0018760.1TZ
BnaN0018780.1TZ
BnaN0018830.1TZ
BnaN0018850.1TZ
BnaN0018860.1TZ
BnaN0018890.1TZ
BnaN0018950.1TZ
BnaN0018990.1TZ
BnaN0019110.1TZ
BnaN0019120.1TZ
BnaN0019130.1TZ
BnaN0019170.1TZ
BnaN0019240.1TZ
BnaN0019280.1TZ
BnaN0019580.1TZ
BnaN0019590.1TZ
BnaN0019600.1TZ
BnaN0019610.1TZ
BnaN0019620.1TZ
BnaN0019630.1TZ
BnaN0019640.1TZ
BnaN0019650.1TZ
BnaN0019660.1TZ
BnaN0019670.1TZ
BnaN0019680.1TZ
BnaN0019690.1TZ
BnaN0019700.1TZ
BnaN0019710.1TZ
BnaN0019720.1TZ
BnaN0019730.1TZ
BnaN0019740.1TZ
BnaN0019750.1TZ
BnaN0019760.1TZ
BnaN0019770.1TZ
BnaN0019780.1TZ
BnaN0019790.1TZ
BnaN0019800.1TZ
BnaN0019810.1TZ
BnaN0019820.1TZ
BnaN0019830.1TZ
BnaN0019840.1TZ
BnaN0019850.1TZ
BnaN0019860.1TZ
BnaN0019870.1TZ
BnaN0019880.1TZ
BnaN0019970.1TZ
BnaN0019980.1TZ
BnaN0019990.1TZ
BnaN0020000.1TZ
BnaN0020010.1TZ
BnaN0020040.1TZ
BnaN0020080.1TZ
BnaN0020090.1TZ
BnaN0020110.1TZ
BnaN0020120.1TZ
BnaN0020130.1TZ
BnaN0020140.1TZ
BnaN0020230.1TZ
BnaN0020240.1TZ
BnaN0020250.1TZ
BnaN0020280.1TZ
BnaN0020290.1TZ
BnaN0020300.1TZ
BnaN0020350.1TZ
BnaN0020360.1TZ
BnaN0020370.1TZ
BnaN0020380.1TZ
BnaN0020390.1TZ
BnaN0020420.1TZ
BnaN0020430.1TZ
BnaN0020440.1TZ
BnaN0020450.1TZ
BnaN0020460.1TZ
BnaN0020470.1TZ
BnaN0020480.1TZ
BnaN0020500.1TZ
BnaN0020730.1TZ
BnaN0020750.1TZ
BnaN0020780.1TZ
BnaN0020790.1TZ
BnaN0020810.1TZ
BnaN0020850.1TZ
BnaN0020890.1TZ
BnaN0020900.1TZ
BnaN0020910.1TZ
BnaN0020920.1TZ
BnaN0020930.1TZ
BnaN0020940.1TZ
BnaN0020970.1TZ
BnaN0020980.1TZ
BnaN0021070.1TZ
BnaN0021080.1TZ
BnaN0021120.1TZ
BnaN0021130.1TZ
BnaN0021170.1TZ
BnaN0021180.1TZ
BnaN0021190.1TZ
BnaN0021210.1TZ
BnaN0021240.1TZ
BnaN0021290.1TZ
BnaN0021320.1TZ
BnaN0021340.1TZ
BnaN0021350.1TZ
BnaN0021360.1TZ
BnaN0021380.1TZ
BnaN0021400.1TZ
BnaN0021410.1TZ
BnaN0021430.1TZ
BnaN0021440.1TZ
BnaN0021460.1TZ
BnaN0021470.1TZ
BnaN0021490.1TZ
BnaN0021540.1TZ
BnaN0021560.1TZ
BnaN0021570.1TZ
BnaN0021580.1TZ
BnaN0021590.1TZ
BnaN0021610.1TZ
BnaN0021620.1TZ
BnaN0021630.1TZ
BnaN0021640.1TZ
BnaN0021650.1TZ
BnaN0021660.1TZ
BnaN0021700.1TZ
BnaN0021770.1TZ
BnaN0021780.1TZ
BnaN0021790.1TZ
BnaN0021800.1TZ
BnaN0021810.1TZ
BnaA01g000010.1TZ
BnaA01g001580.1TZ
BnaA01g002560.1TZ
BnaA01g002570.1TZ
BnaA01g002700.1TZ
BnaA01g003400.1TZ
BnaA01g004700.1TZ
BnaA01g007900.1TZ
BnaA01g008820.1TZ
BnaA01g008830.1TZ
BnaA01g008840.1TZ
BnaA01g009080.1TZ
BnaA01g009090.1TZ
BnaA01g009480.1TZ
BnaA01g009490.1TZ
BnaA01g009500.1TZ
BnaA01g009510.1TZ
BnaA01g009520.1TZ
BnaA01g009570.1TZ
BnaA01g009800.1TZ
BnaA01g009810.1TZ
BnaA01g009820.1TZ
BnaA01g010540.1TZ
BnaA01g010870.1TZ
BnaA01g013850.1TZ
BnaA01g013860.1TZ
BnaA01g013870.1TZ
BnaA01g014110.1TZ
BnaA01g014400.1TZ
BnaA01g015630.1TZ
BnaA01g017890.1TZ
BnaA01g017920.1TZ
BnaA01g018140.1TZ
BnaA01g020650.1TZ
BnaA01g020660.1TZ
BnaA01g020910.1TZ
BnaA01g020990.1TZ
BnaA01g021000.1TZ
BnaA01g021410.1TZ
BnaA01g021420.1TZ
BnaA01g022030.1TZ
BnaA01g022150.1TZ
BnaA01g022160.1TZ
BnaA01g022240.1TZ
BnaA01g022760.1TZ
BnaA01g023040.1TZ
BnaA01g023280.1TZ
BnaA01g023640.1TZ
BnaA01g023790.1TZ
BnaA01g025090.1TZ
BnaA01g025630.1TZ
BnaA01g025770.1TZ
BnaA01g026030.1TZ
BnaA01g026070.1TZ
BnaA01g026590.1TZ
BnaA01g026920.1TZ
BnaA01g026960.1TZ
BnaA01g030170.1TZ
BnaA01g030800.1TZ
BnaA01g030820.1TZ
BnaA01g031410.1TZ
BnaA01g031460.1TZ
BnaA01g031510.1TZ
BnaA01g031550.1TZ
BnaA01g031560.1TZ
BnaA01g031570.1TZ
BnaA01g031580.1TZ
BnaA01g031590.1TZ
BnaA01g031600.1TZ
BnaA01g031610.1TZ
BnaA01g031620.1TZ
BnaA01g031630.1TZ
BnaA01g031640.1TZ
BnaA01g031660.1TZ
BnaA01g031670.1TZ
BnaA01g031680.1TZ
BnaA01g031690.1TZ
BnaA01g031700.1TZ
BnaA01g031710.1TZ
BnaA01g031720.1TZ
BnaA01g031740.1TZ
BnaA01g031750.1TZ
BnaA01g031760.1TZ
BnaA01g031770.1TZ
BnaA01g031780.1TZ
BnaA01g031790.1TZ
BnaA01g031800.1TZ
BnaA01g031940.1TZ
BnaA01g031980.1TZ
BnaA01g032090.1TZ
BnaA01g032100.1TZ
BnaA01g032110.1TZ
BnaA01g032120.1TZ
BnaA01g032130.1TZ
BnaA01g032140.1TZ
BnaA01g032150.1TZ
BnaA01g032160.1TZ
BnaA01g032170.1TZ
BnaA01g032180.1TZ
BnaA01g032190.1TZ
BnaA01g032200.1TZ
BnaA01g032210.1TZ
BnaA01g032230.1TZ
BnaA01g032240.1TZ
BnaA01g032250.1TZ
BnaA01g032260.1TZ
BnaA01g032270.1TZ
BnaA01g032290.1TZ
BnaA01g032300.1TZ
BnaA01g032310.1TZ
BnaA01g032320.1TZ
BnaA01g032330.1TZ
BnaA01g032340.1TZ
BnaA01g032350.1TZ
BnaA01g032360.1TZ
BnaA01g032380.1TZ
BnaA01g032390.1TZ
BnaA01g032410.1TZ
BnaA01g032420.1TZ
BnaA01g032430.1TZ
BnaA01g032440.1TZ
BnaA01g032450.1TZ
BnaA01g032460.1TZ
BnaA01g032470.1TZ
BnaA01g032480.1TZ
BnaA01g032490.1TZ
BnaA01g032500.1TZ
BnaA01g032510.1TZ
BnaA01g032520.1TZ
BnaA01g032530.1TZ
BnaA01g032540.1TZ
BnaA01g032550.1TZ
BnaA01g032560.1TZ
BnaA01g032570.1TZ
BnaA01g032580.1TZ
BnaA01g032590.1TZ
BnaA01g032610.1TZ
BnaA01g032620.1TZ
BnaA01g032630.1TZ
BnaA01g032640.1TZ
BnaA01g032660.1TZ
BnaA01g032670.1TZ
BnaA01g032680.1TZ
BnaA01g032700.1TZ
BnaA01g032710.1TZ
BnaA01g032830.1TZ
BnaA01g032840.1TZ
BnaA01g032850.1TZ
BnaA01g032860.1TZ
BnaA01g032880.1TZ
BnaA01g032910.1TZ
BnaA01g033000.1TZ
BnaA01g033010.1TZ
BnaA01g033190.1TZ
BnaA01g033200.1TZ
BnaA01g033210.1TZ
BnaA01g033220.1TZ
BnaA01g033230.1TZ
BnaA01g033260.1TZ
BnaA01g033290.1TZ
BnaA01g033320.1TZ
BnaA01g033340.1TZ
BnaA01g033360.1TZ
BnaA01g033370.1TZ
BnaA01g033390.1TZ
BnaA01g033400.1TZ
BnaA01g033420.1TZ
BnaA01g033440.1TZ
BnaA01g033450.1TZ
BnaA01g033460.1TZ
BnaA01g033470.1TZ
BnaA01g033510.1TZ
BnaA01g033520.1TZ
BnaA01g033580.1TZ
BnaA01g033620.1TZ
BnaA01g033670.1TZ
BnaA01g033700.1TZ
BnaA01g033710.1TZ
BnaA01g033720.1TZ
BnaA01g033740.1TZ
BnaA01g033830.1TZ
BnaA01g033850.1TZ
BnaA01g034080.1TZ
BnaA01g034190.1TZ
BnaA01g034220.1TZ
BnaA01g034240.1TZ
BnaA01g034280.1TZ
BnaA01g034300.1TZ
BnaA01g034310.1TZ
BnaA01g034340.1TZ
BnaA01g034350.1TZ
BnaA01g034360.1TZ
BnaA01g034380.1TZ
BnaA01g034420.1TZ
BnaA01g034540.1TZ
BnaA01g034580.1TZ
BnaA01g034630.1TZ
BnaA01g034640.1TZ
BnaA01g034670.1TZ
BnaA01g034680.1TZ
BnaA01g034730.1TZ
BnaA01g034740.1TZ
BnaA01g034750.1TZ
BnaA01g034760.1TZ
BnaA01g034770.1TZ
BnaA01g034800.1TZ
BnaA01g034850.1TZ
BnaA01g034870.1TZ
BnaA01g034880.1TZ
BnaA01g034900.1TZ
BnaA01g034920.1TZ
BnaA01g034930.1TZ
BnaA01g034950.1TZ
BnaA01g034960.1TZ
BnaA01g034970.1TZ
BnaA01g034980.1TZ
BnaA01g035000.1TZ
BnaA01g035010.1TZ
BnaA01g035030.1TZ
BnaA01g035040.1TZ
BnaA01g035060.1TZ
BnaA01g035070.1TZ
BnaA01g035090.1TZ
BnaA01g035100.1TZ
BnaA01g035110.1TZ
BnaA01g035120.1TZ
BnaA01g035140.1TZ
BnaA01g035160.1TZ
BnaA01g035170.1TZ
BnaA01g035190.1TZ
BnaA01g035200.1TZ
BnaA01g035220.1TZ
BnaA01g035230.1TZ
BnaA01g035250.1TZ
BnaA01g035260.1TZ
BnaA01g035270.1TZ
BnaA01g035290.1TZ
BnaA01g035310.1TZ
BnaA01g035320.1TZ
BnaA01g035340.1TZ
BnaA01g035350.1TZ
BnaA01g035380.1TZ
BnaA01g035420.1TZ
BnaA01g035440.1TZ
BnaA01g035470.1TZ
BnaA01g035480.1TZ
BnaA01g035510.1TZ
BnaA01g035520.1TZ
BnaA01g035550.1TZ
BnaA01g035570.1TZ
BnaA01g035580.1TZ
BnaA01g035590.1TZ
BnaA01g035610.1TZ
BnaA01g035640.1TZ
BnaA01g035650.1TZ
BnaA01g035660.1TZ
BnaA01g035680.1TZ
BnaA01g035710.1TZ
BnaA01g035720.1TZ
BnaA01g035730.1TZ
BnaA01g035740.1TZ
BnaA01g035830.1TZ
BnaA01g035840.1TZ
BnaA01g035860.1TZ
BnaA01g035980.1TZ
BnaA01g036070.1TZ
BnaA01g036380.1TZ
BnaA01g036390.1TZ
BnaA01g036510.1TZ
BnaA01g036640.1TZ
BnaA01g036660.1TZ
BnaA01g037710.1TZ
BnaA01g039370.1TZ
BnaA01g039430.1TZ
BnaA01g041360.1TZ
BnaA01g041380.1TZ
BnaA01g041390.1TZ
BnaA01g041800.1TZ
BnaA01g042100.1TZ
BnaA01g042180.1TZ
BnaA01g042470.1TZ
BnaA01g042960.1TZ
BnaA01g042970.1TZ
BnaA01g043900.1TZ
BnaA01g044270.1TZ
BnaA01g044280.1TZ
BnaA01g044580.1TZ
BnaA01g044720.1TZ
BnaA01g045070.1TZ
BnaA01g045510.1TZ
BnaA01g046820.1TZ
BnaA01g048970.1TZ
BnaA01g049840.1TZ
BnaA01g051350.1TZ
BnaA01g051580.1TZ
BnaA01g051850.1TZ
BnaA01g051860.1TZ
BnaA01g052150.1TZ
BnaA01g052440.1TZ
BnaA01g052450.1TZ
BnaA01g052520.1TZ
BnaA01g052530.1TZ
BnaA01g052540.1TZ
BnaA01g052810.1TZ
BnaA01g053240.1TZ
BnaA01g053250.1TZ
BnaA01g053270.1TZ
BnaA01g053280.1TZ
BnaA01g053300.1TZ
BnaA01g054970.1TZ
BnaA01g054980.1TZ
BnaA01g055000.1TZ
BnaA01g055050.1TZ
BnaA01g055060.1TZ
BnaA01g055360.1TZ
BnaA01g056170.1TZ
BnaA01g057310.1TZ
BnaA01g057710.1TZ
BnaA01g057730.1TZ
BnaA01g057750.1TZ
BnaA01g057810.1TZ
BnaA01g058730.1TZ
BnaA01g059430.1TZ
BnaA01g060580.1TZ
BnaA01g060640.1TZ
BnaA10g002720.1TZ
BnaA10g002750.1TZ
BnaA10g003690.1TZ
BnaA10g003700.1TZ
BnaA10g003950.1TZ
BnaA10g004100.1TZ
BnaA10g004450.1TZ
BnaA10g005360.1TZ
BnaA10g005370.1TZ
BnaA10g006170.1TZ
BnaA10g007740.1TZ
BnaA10g009240.1TZ
BnaA10g009940.1TZ
BnaA10g010080.1TZ
BnaA10g010110.1TZ
BnaA10g010140.1TZ
BnaA10g010160.1TZ
BnaA10g010190.1TZ
BnaA10g010250.1TZ
BnaA10g010260.1TZ
BnaA10g010270.1TZ
BnaA10g010280.1TZ
BnaA10g010320.1TZ
BnaA10g010340.1TZ
BnaA10g010490.1TZ
BnaA10g010500.1TZ
BnaA10g010510.1TZ
BnaA10g010530.1TZ
BnaA10g010540.1TZ
BnaA10g010550.1TZ
BnaA10g010560.1TZ
BnaA10g010580.1TZ
BnaA10g010590.1TZ
BnaA10g010600.1TZ
BnaA10g010610.1TZ
BnaA10g010620.1TZ
BnaA10g010640.1TZ
BnaA10g010690.1TZ
BnaA10g010710.1TZ
BnaA10g010750.1TZ
BnaA10g010760.1TZ
BnaA10g010770.1TZ
BnaA10g010790.1TZ
BnaA10g010820.1TZ
BnaA10g010830.1TZ
BnaA10g010840.1TZ
BnaA10g010870.1TZ
BnaA10g010890.1TZ
BnaA10g010910.1TZ
BnaA10g010920.1TZ
BnaA10g010930.1TZ
BnaA10g011010.1TZ
BnaA10g011020.1TZ
BnaA10g011030.1TZ
BnaA10g011040.1TZ
BnaA10g011050.1TZ
BnaA10g011060.1TZ
BnaA10g011070.1TZ
BnaA10g011080.1TZ
BnaA10g011090.1TZ
BnaA10g011100.1TZ
BnaA10g011140.1TZ
BnaA10g011150.1TZ
BnaA10g011170.1TZ
BnaA10g011180.1TZ
BnaA10g011200.1TZ
BnaA10g011210.1TZ
BnaA10g011220.1TZ
BnaA10g011230.1TZ
BnaA10g011260.1TZ
BnaA10g011270.1TZ
BnaA10g011280.1TZ
BnaA10g011290.1TZ
BnaA10g011320.1TZ
BnaA10g011330.1TZ
BnaA10g011340.1TZ
BnaA10g011400.1TZ
BnaA10g011420.1TZ
BnaA10g011430.1TZ
BnaA10g011450.1TZ
BnaA10g011460.1TZ
BnaA10g011480.1TZ
BnaA10g011490.1TZ
BnaA10g011510.1TZ
BnaA10g011530.1TZ
BnaA10g011550.1TZ
BnaA10g011580.1TZ
BnaA10g011590.1TZ
BnaA10g011630.1TZ
BnaA10g011650.1TZ
BnaA10g011660.1TZ
BnaA10g011690.1TZ
BnaA10g011700.1TZ
BnaA10g011730.1TZ
BnaA10g011740.1TZ
BnaA10g011790.1TZ
BnaA10g011800.1TZ
BnaA10g011810.1TZ
BnaA10g011820.1TZ
BnaA10g011830.1TZ
BnaA10g011860.1TZ
BnaA10g011880.1TZ
BnaA10g011920.1TZ
BnaA10g011930.1TZ
BnaA10g011950.1TZ
BnaA10g011970.1TZ
BnaA10g011980.1TZ
BnaA10g011990.1TZ
BnaA10g012000.1TZ
BnaA10g012010.1TZ
BnaA10g012040.1TZ
BnaA10g012090.1TZ
BnaA10g012100.1TZ
BnaA10g012140.1TZ
BnaA10g012170.1TZ
BnaA10g012180.1TZ
BnaA10g012190.1TZ
BnaA10g012200.1TZ
BnaA10g012210.1TZ
BnaA10g012230.1TZ
BnaA10g012270.1TZ
BnaA10g012280.1TZ
BnaA10g012320.1TZ
BnaA10g012340.1TZ
BnaA10g012360.1TZ
BnaA10g012370.1TZ
BnaA10g012380.1TZ
BnaA10g012390.1TZ
BnaA10g012400.1TZ
BnaA10g012410.1TZ
BnaA10g012420.1TZ
BnaA10g012440.1TZ
BnaA10g012450.1TZ
BnaA10g012520.1TZ
BnaA10g012560.1TZ
BnaA10g012570.1TZ
BnaA10g012580.1TZ
BnaA10g012590.1TZ
BnaA10g012600.1TZ
BnaA10g012610.1TZ
BnaA10g012620.1TZ
BnaA10g012640.1TZ
BnaA10g012650.1TZ
BnaA10g012660.1TZ
BnaA10g012800.1TZ
BnaA10g012820.1TZ
BnaA10g012830.1TZ
BnaA10g012840.1TZ
BnaA10g012850.1TZ
BnaA10g012860.1TZ
BnaA10g012910.1TZ
BnaA10g012920.1TZ
BnaA10g012930.1TZ
BnaA10g012940.1TZ
BnaA10g012950.1TZ
BnaA10g012960.1TZ
BnaA10g012980.1TZ
BnaA10g013000.1TZ
BnaA10g013010.1TZ
BnaA10g013020.1TZ
BnaA10g013030.1TZ
BnaA10g013040.1TZ
BnaA10g013050.1TZ
BnaA10g013480.1TZ
BnaA10g013500.1TZ
BnaA10g013520.1TZ
BnaA10g015420.1TZ
BnaA10g015470.1TZ
BnaA10g015480.1TZ
BnaA10g015490.1TZ
BnaA10g015500.1TZ
BnaA10g015510.1TZ
BnaA10g016870.1TZ
BnaA10g017370.1TZ
BnaA10g018090.1TZ
BnaA10g018100.1TZ
BnaA10g018110.1TZ
BnaA10g018120.1TZ
BnaA10g018250.1TZ
BnaA10g018780.1TZ
BnaA10g021090.1TZ
BnaA10g021190.1TZ
BnaA10g021360.1TZ
BnaA10g021640.1TZ
BnaA10g022190.1TZ
BnaA10g022200.1TZ
BnaA10g022340.1TZ
BnaA10g022350.1TZ
BnaA10g022360.1TZ
BnaA10g023330.1TZ
BnaA10g023890.1TZ
BnaA10g024030.1TZ
BnaA10g024040.1TZ
BnaA10g024210.1TZ
BnaA10g024220.1TZ
BnaA10g025730.1TZ
BnaA10g025780.1TZ
BnaA10g026170.1TZ
BnaA10g026750.1TZ
BnaA10g026770.1TZ
BnaA10g026910.1TZ
BnaA10g026990.1TZ
BnaA10g027000.1TZ
BnaA10g027560.1TZ
BnaA10g027830.1TZ
BnaA10g027840.1TZ
BnaA10g027860.1TZ
BnaA10g029000.1TZ
BnaA10g029260.1TZ
BnaA10g029560.1TZ
BnaA10g029960.1TZ
BnaA10g030520.1TZ
BnaA10g031400.1TZ
BnaA10g033340.1TZ
BnaA10g035110.1TZ
BnaA10g035650.1TZ
BnaA10g035820.1TZ
BnaA10g035830.1TZ
BnaA10g035970.1TZ
BnaA10g036420.1TZ
BnaA10g036430.1TZ
BnaA10g036460.1TZ
BnaA10g036470.1TZ
BnaA10g036790.1TZ
BnaA10g041060.1TZ
BnaA10g042220.1TZ
BnaA10g042450.1TZ
BnaC01g000930.1TZ
BnaC01g008630.1TZ
BnaC01g009640.1TZ
BnaC01g010460.1TZ
BnaC01g011160.1TZ
BnaC01g011170.1TZ
BnaC01g011180.1TZ
BnaC01g011190.1TZ
BnaC01g012090.1TZ
BnaC01g012100.1TZ
BnaC01g012130.1TZ
BnaC01g013080.1TZ
BnaC01g014780.1TZ
BnaC01g014800.1TZ
BnaC01g014810.1TZ
BnaC01g014820.1TZ
BnaC01g014830.1TZ
BnaC01g015090.1TZ
BnaC01g017850.1TZ
BnaC01g017870.1TZ
BnaC01g017890.1TZ
BnaC01g019020.1TZ
BnaC01g019030.1TZ
BnaC01g022720.1TZ
BnaC01g022750.1TZ
BnaC01g022760.1TZ
BnaC01g022780.1TZ
BnaC01g023550.1TZ
BnaC01g023590.1TZ
BnaC01g023600.1TZ
BnaC01g024950.1TZ
BnaC01g025420.1TZ
BnaC01g025730.1TZ
BnaC01g025940.1TZ
BnaC01g027190.1TZ
BnaC01g027200.1TZ
BnaC01g027570.1TZ
BnaC01g027600.1TZ
BnaC01g027650.1TZ
BnaC01g027780.1TZ
BnaC01g028140.1TZ
BnaC01g028150.1TZ
BnaC01g031150.1TZ
BnaC01g032210.1TZ
BnaC01g034230.1TZ
BnaC01g034240.1TZ
BnaC01g034500.1TZ
BnaC01g034680.1TZ
BnaC01g035310.1TZ
BnaC01g035720.1TZ
BnaC01g036380.1TZ
BnaC01g036480.1TZ
BnaC01g036490.1TZ
BnaC01g036500.1TZ
BnaC01g037830.1TZ
BnaC01g037980.1TZ
BnaC01g038350.1TZ
BnaC01g038790.1TZ
BnaC01g039080.1TZ
BnaC01g039750.1TZ
BnaC01g039760.1TZ
BnaC01g039770.1TZ
BnaC01g039780.1TZ
BnaC01g039790.1TZ
BnaC01g039800.1TZ
BnaC01g041700.1TZ
BnaC01g041760.1TZ
BnaC01g042350.1TZ
BnaC01g042660.1TZ
BnaC01g045990.1TZ
BnaC01g046240.1TZ
BnaC01g046250.1TZ
BnaC01g046520.1TZ
BnaC01g046550.1TZ
BnaC01g046580.1TZ
BnaC01g047090.1TZ
BnaC01g047900.1TZ
BnaC01g048720.1TZ
BnaC01g048730.1TZ
BnaC01g049290.1TZ
BnaC01g050660.1TZ
BnaC01g050780.1TZ
BnaC01g052010.1TZ
BnaC01g052760.1TZ
BnaC01g053130.1TZ
BnaC01g053580.1TZ
BnaC01g053910.1TZ
BnaC01g054040.1TZ
BnaC01g054160.1TZ
BnaC01g054170.1TZ
BnaC01g054450.1TZ
BnaC01g055360.1TZ
BnaC01g055520.1TZ
BnaC01g056930.1TZ
BnaC01g056940.1TZ
BnaC01g056950.1TZ
BnaC01g056970.1TZ
BnaC01g056980.1TZ
BnaC01g056990.1TZ
BnaC01g057000.1TZ
BnaC01g060250.1TZ
BnaC01g060800.1TZ
BnaC01g060820.1TZ
BnaC01g061810.1TZ
BnaC01g062180.1TZ
BnaC01g062220.1TZ
BnaC01g063150.1TZ
BnaC01g063160.1TZ
BnaC01g063170.1TZ
BnaC01g063700.1TZ
BnaC01g064450.1TZ
BnaC01g065110.1TZ
BnaC01g065320.1TZ
BnaC01g065850.1TZ
BnaC01g065880.1TZ
BnaC01g065890.1TZ
BnaC01g066240.1TZ
BnaC01g066560.1TZ
BnaC01g066600.1TZ
BnaC01g066610.1TZ
BnaC01g066630.1TZ
BnaC01g067220.1TZ
BnaC01g068060.1TZ
BnaC01g068080.1TZ
BnaC01g068100.1TZ
BnaC01g068110.1TZ
BnaC01g068120.1TZ
BnaC01g068130.1TZ
BnaC01g068980.1TZ
BnaC01g069020.1TZ
BnaC01g069810.1TZ
BnaC01g070210.1TZ
BnaC01g070220.1TZ
BnaC01g070320.1TZ
BnaC01g070340.1TZ
BnaC01g070350.1TZ
BnaC01g071580.1TZ
BnaC01g072300.1TZ
BnaC01g072320.1TZ
BnaC01g072330.1TZ
BnaC01g072340.1TZ
BnaC01g072630.1TZ
BnaC01g072660.1TZ
BnaC01g072670.1TZ
BnaC01g072700.1TZ
BnaC01g072720.1TZ
BnaC01g072990.1TZ
BnaC01g073320.1TZ
BnaC01g073330.1TZ
BnaC01g074240.1TZ
BnaC01g074290.1TZ
BnaC01g074460.1TZ
BnaC01g074590.1TZ
BnaC01g075170.1TZ
BnaC01g075190.1TZ
BnaC01g075200.1TZ
BnaC01g075400.1TZ
BnaC01g075410.1TZ
BnaC01g075420.1TZ
BnaC01g075440.1TZ
BnaC01g075510.1TZ
BnaC01g075540.1TZ
BnaC01g075560.1TZ
BnaC01g075570.1TZ
BnaC01g078390.1TZ
BnaC01g078760.1TZ
BnaC01g079290.1TZ
BnaC01g080230.1TZ
BnaC01g080320.1TZ
BnaC01g081050.1TZ
BnaC01g081070.1TZ
BnaC01g081430.1TZ
BnaC01g081980.1TZ
BnaC02g000230.1TZ
BnaC02g000440.1TZ
BnaC02g000450.1TZ
BnaC02g001220.1TZ
BnaC02g001420.1TZ
BnaC02g001500.1TZ
BnaC02g001510.1TZ
BnaC02g001520.1TZ
BnaC02g001530.1TZ
BnaC02g001540.1TZ
BnaC02g001550.1TZ
BnaC02g001690.1TZ
BnaC02g001880.1TZ
BnaC02g001900.1TZ
BnaC02g002420.1TZ
BnaC02g005470.1TZ
BnaC02g006120.1TZ
BnaC02g006220.1TZ
BnaC02g006230.1TZ
BnaC02g007100.1TZ
BnaC02g007390.1TZ
BnaC02g007400.1TZ
BnaC02g007410.1TZ
BnaC02g007420.1TZ
BnaC02g007430.1TZ
BnaC02g007440.1TZ
BnaC02g007450.1TZ
BnaC02g007460.1TZ
BnaC02g007470.1TZ
BnaC02g007480.1TZ
BnaC02g007490.1TZ
BnaC02g007510.1TZ
BnaC02g007530.1TZ
BnaC02g007540.1TZ
BnaC02g007550.1TZ
BnaC02g007560.1TZ
BnaC02g007840.1TZ
BnaC02g009680.1TZ
BnaC02g010320.1TZ
BnaC02g011020.1TZ
BnaC02g011050.1TZ
BnaC02g011760.1TZ
BnaC02g012000.1TZ
BnaC02g012210.1TZ
BnaC02g012220.1TZ
BnaC02g012230.1TZ
BnaC02g012240.1TZ
BnaC02g012490.1TZ
BnaC02g012520.1TZ
BnaC02g012940.1TZ
BnaC02g013580.1TZ
BnaC02g013590.1TZ
BnaC02g013630.1TZ
BnaC02g013640.1TZ
BnaC02g013650.1TZ
BnaC02g013660.1TZ
BnaC02g013670.1TZ
BnaC02g013680.1TZ
BnaC02g015380.1TZ
BnaC02g015390.1TZ
BnaC02g015410.1TZ
BnaC02g016730.1TZ
BnaC02g016770.1TZ
BnaC02g017290.1TZ
BnaC02g017300.1TZ
BnaC02g017310.1TZ
BnaC02g017740.1TZ
BnaC02g017750.1TZ
BnaC02g019520.1TZ
[truncated: 4,676 more rows]

[truncated: 9 more sheets: SI Table 11, SI Table 12, SI Table 13, SI Table 14, SI Table 15, SI Table 16, SI Table 17, SI Table 18, SI Table 19]
